# Supplementary material for: NIAPU: network-informed adaptive positive-unlabeled learning for disease gene identification
Source: Bioinformatics. 2023 Feb 2;39(2):btac848. doi: 10.1093/bioinformatics/btac848 (PMC9933847; doi:10.1093/bioinformatics/btac848)
Supplement: btac848_Supplementary_Data [file btac848_supplementary_data.zip]

Archive with 3 entries (3 files):
- Supplementary File 2.pdf
- Supplementary File 3.csv
- Supplementary File 1.csv
