# Supplementary material for: NIAPU: network-informed adaptive positive-unlabeled learning for disease gene identification
Source: Bioinformatics. 2023 Feb 2;39(2):btac848. doi: 10.1093/bioinformatics/btac848 (PMC9933847; doi:10.1093/bioinformatics/btac848)
Supplement: btac848_Supplementary_Data [file btac848_supplementary_data.zip › Supplementary File 3.csv]

Gene	Degree	Degree_Centrality	Betweenness_Centrality	Eigen_Centrality	Clustering_Coeff	Closeness_Centrality	Current_Closeness	GO1	GO2	GO3	GO4	GO5	GO6	GO7	GO8	GO9	GO10	GO11	GO12	GO13	GO14	GO15	GO16	GO17	GO18	GO19	GO20	GO21	GO22	GO23	GO24	GO25	GO26	GO27	GO28	GO29	GO30	GON1	GON2	GON3	GON4	GON5	GON6	GON7	GON8	GON9	GON10	GON11	GON12
A1BG	29	0.0014676113360323885	1.0860478997106838e-05	0.0007929949635205747	0.029556650246305417	0.35201482167670217	0.0002584669891617264	1	0	0	0	0	0	0	0	0	0	0	0	0	0	0	0	0	0	0	0	0	0	0	0	0	0	0	0	0	0	27	1	0	0	14	1	0	26	1	8	2	3
A1CF	30	0.0015182186234817814	7.89483650498451e-06	0.0006679502025225345	0.052873563218390804	0.34928322698106873	0.00026009164798664356	1	0	0	0	1	0	0	1	0	0	0	0	0	0	1	0	1	0	0	1	0	0	0	1	1	0	1	0	0	0	23	1	0	0	16	1	0	22	0	8	1	2
A2M	144	0.0072874493927125505	0.0002644937774489214	0.003532403856971641	0.03311965811965812	0.400721948449636	0.00030163667662869755	1	0	0	0	1	0	0	1	0	1	0	1	0	0	0	0	0	0	0	1	0	0	0	0	1	0	1	1	1	0	131	7	0	0	101	1	0	121	3	55	6	20
A2ML1	111	0.005617408906882591	0.00016895214070012727	0.002413882204023769	0.015397215397215397	0.379905023744064	0.0002978626531818469	1	0	0	0	1	0	0	0	0	0	0	0	0	0	0	0	0	0	0	1	0	0	0	0	1	0	0	0	0	0	96	2	0	0	68	0	0	83	1	33	1	7
A3GALT2	1	5.060728744939271e-05	0.0	0.00015961711269425397	0	0.31681390389764474	4.355840517530778e-05	1	0	0	0	0	0	0	1	0	0	0	0	0	0	0	0	1	0	0	0	0	0	0	0	0	0	0	1	0	0	1	0	0	0	1	0	0	1	0	0	0	1
A4GALT	10	0.0005060728744939271	6.993125948942515e-07	0.000185024605755286	0.022222222222222223	0.3302470167463315	0.00019301697894807179	1	0	0	0	0	0	0	1	0	0	0	0	0	0	0	0	1	0	0	0	0	0	0	0	0	0	0	0	0	0	8	0	0	0	2	0	0	7	0	2	0	0
A4GNT	49	0.002479757085020243	2.6876399332698173e-05	0.0009058471118058	0.0391156462585034	0.35276265286084085	0.00027884453236495224	1	0	0	0	1	0	0	1	0	0	0	0	0	0	0	0	1	0	0	1	0	0	0	0	1	0	0	0	0	0	40	1	0	0	22	0	0	30	1	12	1	5
AAAS	103	0.005212550607287449	4.482695595686994e-05	0.007620532846708861	0.1629545021892252	0.4102819650346746	0.00029696093200857695	1	1	0	0	1	0	0	1	0	0	0	0	0	0	1	0	0	0	1	0	0	0	0	0	1	0	1	0	0	0	97	3	0	0	76	0	0	90	0	41	4	16
AACS	11	0.0005566801619433198	3.1277237764772213e-06	0.0007309138103310919	0.07272727272727272	0.35995992349029965	0.0001999415417644909	1	0	0	0	1	0	0	1	0	0	0	0	0	0	0	0	1	0	0	0	0	0	0	1	1	0	0	0	0	0	10	0	0	0	9	0	0	9	0	3	0	2
AADAC	1	5.060728744939271e-05	0.0	1.0523428298134293e-05	0	0.2847467396786512	4.339311172007757e-05	1	0	0	0	1	0	0	1	0	0	0	0	0	0	0	0	1	0	0	0	0	0	0	1	1	0	0	0	0	0	1	0	0	0	0	0	0	1	0	0	0	0
AADAT	21	0.001062753036437247	2.9422060373252752e-06	0.00057376738966164	0.5952380952380952	0.34599894939590264	0.00024184389844562285	1	0	0	0	0	0	0	1	0	0	0	0	0	0	0	0	1	0	0	0	0	0	0	0	0	0	0	0	0	0	20	0	0	0	13	0	0	19	2	6	0	3
AAED1	2	0.00010121457489878542	2.629711731317949e-08	0.00022316157412441193	0	0.33449005501481166	7.652431730737502e-05	0	0	0	0	0	0	0	0	0	0	0	0	0	0	0	0	0	0	0	0	0	0	0	0	0	0	0	0	0	0	0	0	0	0	0	0	0	0	0	0	0	0
AAGAB	30	0.0015182186234817814	1.366180721709496e-05	0.0015212943390451	0.10114942528735632	0.37815286867990966	0.0002602052486896215	1	0	0	0	0	0	0	0	0	0	0	0	0	0	1	0	0	0	0	0	0	0	0	0	0	0	0	0	0	0	27	1	0	0	21	0	0	25	1	6	2	5
AAK1	56	0.0028340080971659917	1.4600398035500851e-05	0.0037459165856948843	0.22207792207792207	0.40057572624622434	0.0002832944887236596	1	0	0	0	1	0	0	1	0	0	0	0	0	0	1	0	1	0	0	0	0	0	0	1	1	0	0	0	0	0	51	3	0	0	39	0	0	50	0	23	3	7
AAMDC	27	0.0013663967611336032	5.594473962611411e-06	0.0014037739705175993	0.1794871794871795	0.36930437707920605	0.000255515204923115	1	0	0	0	1	0	0	0	0	0	0	0	0	0	0	0	0	0	0	0	0	0	0	1	1	0	0	0	0	0	26	2	0	0	22	0	0	23	0	12	1	5
AAMP	49	0.002479757085020243	2.5255721025476078e-05	0.003273489481041975	0.09863945578231292	0.3903132777624146	0.00027908974931946455	1	0	0	0	1	0	0	1	0	1	0	0	0	0	0	1	0	0	0	0	0	0	0	1	1	0	0	0	0	0	44	4	0	0	38	0	0	38	0	20	1	3
AANAT	13	0.0006578947368421052	4.910225674931092e-06	0.00036231977752592597	0.038461538461538464	0.3384720794792737	0.00021107528821032032	1	0	0	0	1	0	0	1	0	0	0	0	0	0	0	0	1	0	0	0	0	0	0	0	0	0	0	1	1	0	12	0	0	0	12	0	0	11	0	4	0	0
AAR2	640	0.032388663967611336	0.0005503667152022824	0.04177436077212483	0.0877787558685446	0.4511312527111253	0.00031194490397951373	1	0	0	0	0	0	0	1	0	0	0	0	0	0	0	0	0	0	0	0	0	0	0	0	0	0	0	0	0	0	592	12	0	0	391	0	0	559	12	188	5	55
AARD	15	0.0007591093117408907	6.209816002882642e-07	0.00023856670915838068	0.11428571428571428	0.3304568867482775	0.00022204069995519578	0	0	0	0	0	0	0	0	0	0	0	0	0	0	0	0	0	0	0	0	0	0	0	0	0	0	0	0	0	0	0	0	0	0	0	0	0	0	0	0	0	0
AARS	102	0.005161943319838057	2.843965757959251e-05	0.00923215146303071	0.19374878664337022	0.4135188866799205	0.0002967937619204819	0	0	0	0	0	0	0	0	0	0	0	0	0	0	0	0	0	0	0	0	0	0	0	0	0	0	0	0	0	0	0	0	0	0	0	0	0	0	0	0	0	0
AARS2	308	0.015587044534412954	0.00020256705071917207	0.01311184585336262	0.2165066204154152	0.41516093789394065	0.000308683937555827	1	0	0	0	1	0	0	1	0	0	0	0	0	0	0	0	1	0	0	0	0	0	0	0	0	0	0	0	0	0	278	6	0	0	130	0	0	269	0	49	1	16
AARSD1	111	0.005617408906882591	8.332098163652542e-05	0.004149483057406908	0.0647010647010647	0.39337474120082816	0.00029802662919093244	1	0	0	0	1	0	0	1	0	0	0	0	0	0	0	0	1	0	0	0	0	0	0	0	0	0	0	0	0	0	101	5	0	0	76	2	0	92	0	38	3	6
AASDH	9	0.0004554655870445344	7.815366439463695e-07	0.00041586148701696263	0	0.34098360655737703	0.0001852502750402568	1	0	0	0	0	0	0	1	0	0	0	0	0	0	0	0	1	0	0	0	0	0	0	0	0	0	0	0	0	0	9	1	0	0	7	0	0	7	0	2	0	1
AASDHPPT	55	0.002783400809716599	2.6468852490886996e-05	0.003046301429573882	0.07542087542087542	0.3867608776496839	0.00028254287533876544	1	0	0	0	0	0	0	1	0	0	0	0	0	0	0	0	1	0	0	0	0	0	0	0	0	0	0	0	0	0	50	3	0	0	41	0	0	47	1	19	2	4
AASS	50	0.0025303643724696357	9.71140912386591e-06	0.0037675207099529115	0.3036734693877551	0.3831090775136686	0.0002799664777891389	1	0	0	0	1	0	0	1	0	0	0	0	0	0	0	0	1	0	0	1	0	0	0	0	1	0	0	0	0	0	45	0	0	0	28	0	0	41	0	14	4	4
AATF	157	0.007945344129554655	3.9787773506147646e-05	0.01327974491681466	0.25151069737056997	0.4048516636616948	0.000302911471561433	1	0	0	0	1	0	0	1	0	0	0	0	0	0	0	0	0	0	0	1	0	0	0	1	1	0	0	1	0	0	140	6	0	0	99	0	0	129	0	46	6	14
AATK	58	0.002935222672064777	1.1810633077260693e-05	0.001770511642714862	0.039927404718693285	0.3599927126981235	0.00028411774967465126	1	0	0	0	0	0	0	1	0	1	0	0	0	0	0	0	1	0	0	0	0	0	0	0	0	0	0	0	0	0	53	3	0	0	41	0	0	52	0	24	6	6
ABAT	48	0.00242914979757085	2.9781378583082643e-05	0.0013143320217084609	0.08599290780141844	0.3582825645488831	0.00027808714588661165	1	1	0	0	1	0	0	1	0	1	0	0	0	0	0	0	1	0	1	1	0	0	0	1	1	0	1	1	0	0	44	2	0	0	19	1	0	41	2	12	0	2
ABCA1	25	0.0012651821862348178	4.08997715912372e-06	0.0012939617497726228	0.06666666666666667	0.36358952656080373	0.00025170517907509017	1	0	0	0	1	0	0	1	0	0	0	0	0	0	1	0	1	0	1	1	0	0	0	1	1	0	0	1	0	0	23	2	0	0	16	0	0	23	0	12	0	4
ABCA10	5	0.00025303643724696357	2.0384666635841105e-06	0.0003078940348701429	0.1	0.3322180937809983	0.0001360600690550928	1	0	0	0	0	0	0	1	0	0	0	0	0	0	1	0	0	0	0	0	0	0	0	0	0	0	0	0	0	0	5	0	0	0	3	0	0	4	0	1	0	0
ABCA12	5	0.00025303643724696357	1.0025801640123666e-07	0.00045691093847377085	0.1	0.3365409179936984	0.00014009675148400201	1	0	0	0	1	0	0	1	0	1	0	0	0	0	1	0	1	0	1	1	0	0	0	1	1	0	0	0	0	0	5	0	0	0	5	0	0	5	0	1	0	0
ABCA13	10	0.0005060728744939271	1.6229261932016813e-06	0.0011230357594682798	0.13333333333333333	0.35723325017174673	0.00019376867587773394	1	0	0	0	1	0	0	1	0	0	0	0	0	0	1	0	0	0	0	0	0	0	0	1	1	0	0	0	0	0	10	0	0	0	9	0	0	10	0	5	0	1
ABCA17P	1	5.060728744939271e-05	0.0	5.416274751786397e-05	0	0.30971786833855797	4.356285847180655e-05	0	0	0	0	0	0	0	0	0	0	0	0	0	0	0	0	0	0	0	0	0	0	0	0	0	0	0	0	0	0	0	0	0	0	0	0	0	0	0	0	0	0
ABCA2	99	0.005010121457489879	0.00018255338411087737	0.0028492242077799114	0.05710162853019996	0.38740540328588796	0.0002959535385671482	1	1	0	0	1	0	0	1	0	1	0	0	0	0	1	0	1	0	1	1	0	0	0	1	1	0	0	1	0	0	87	3	0	0	56	1	0	76	0	24	1	15
ABCA3	38	0.001923076923076923	4.922951195980461e-06	0.0003768928226000967	0.017069701280227598	0.3386344941047436	0.0002701524743512789	1	0	0	0	1	0	0	1	0	1	0	0	0	0	1	0	1	0	0	0	0	0	0	1	1	0	0	1	0	0	33	4	0	0	21	1	0	29	0	8	1	4
ABCA4	3	0.00015182186234817812	5.882555907036591e-07	0.00015388451492599485	0	0.3230975506066255	9.639082747267147e-05	1	0	0	0	1	0	0	1	0	0	0	0	0	0	1	0	1	0	1	0	0	0	0	0	1	0	0	1	0	0	3	0	0	0	3	0	0	3	0	1	0	0
ABCA5	3	0.00015182186234817812	1.4851415772385492e-07	5.136890711691906e-05	0	0.3085716070396802	0.00010091889404578067	1	0	0	0	1	0	0	1	0	0	0	0	0	0	1	0	1	0	1	1	0	0	0	1	1	0	0	0	0	0	2	0	0	0	1	0	0	2	0	1	0	0
ABCA6	9	0.0004554655870445344	2.38843587613312e-06	0.00012503841717802106	0.027777777777777776	0.32123813239693066	0.00018214234108601825	1	0	0	0	0	0	0	1	0	0	0	0	0	0	1	0	0	0	0	0	0	0	0	0	0	0	0	0	0	0	9	1	0	0	7	0	0	8	0	4	0	0
ABCA7	17	0.000860323886639676	4.241831438332956e-06	0.0004137119251367995	0.022058823529411766	0.3392332915586534	0.00022968334302039012	1	1	0	0	1	0	0	1	0	0	0	0	0	0	1	0	1	0	1	1	0	0	0	1	1	0	0	1	0	0	14	0	0	0	11	0	0	14	0	5	0	2
ABCA8	5	0.00025303643724696357	4.28556500867826e-07	5.4898066274468154e-05	0	0.3067989504246433	0.00013774397246247894	1	0	0	0	1	0	0	1	0	0	0	0	0	0	1	0	1	0	0	0	0	0	0	1	1	0	0	0	0	0	5	0	0	0	3	0	0	2	0	1	0	0
ABCA9	7	0.00035425101214574896	1.335885185505746e-06	0.00019771672979866723	0.047619047619047616	0.32874706772921625	0.00016269827296855089	1	0	0	0	0	0	0	1	0	0	0	0	0	0	1	0	0	0	0	0	0	0	0	0	0	0	0	0	0	0	7	0	0	0	4	0	0	7	0	2	0	1
ABCB1	36	0.0018218623481781376	1.642351285976686e-05	0.0017046659142203235	0.05555555555555555	0.3723173741827294	0.0002680159843777439	1	0	0	0	1	0	0	1	0	0	0	0	0	0	1	0	0	0	1	0	0	0	0	1	1	0	0	1	0	0	31	3	0	0	27	0	0	29	1	17	1	11
ABCB10	58	0.002935222672064777	3.6257728881287265e-05	0.002436162352137289	0.05989110707803993	0.37908145647085906	0.000284044736548173	1	0	0	0	1	0	0	1	0	1	0	0	0	0	1	0	1	0	0	0	0	0	0	1	1	0	0	1	0	0	54	1	0	0	40	1	0	50	0	17	0	9
ABCB11	6	0.00030364372469635624	2.603344273255486e-07	0.00019589318458391027	0	0.3236108154140941	0.00015346598094776647	1	0	0	0	1	0	0	1	0	0	0	0	0	0	1	0	1	0	0	0	0	0	0	1	1	0	0	1	0	0	5	0	0	0	3	0	0	4	0	2	0	1
ABCB4	3	0.00015182186234817812	2.817563087843916e-06	5.685020560644027e-05	0	0.31070647986540245	9.591391524216208e-05	1	0	0	0	1	0	0	1	0	0	0	0	0	0	1	0	1	0	0	0	0	0	0	1	1	0	0	1	0	0	3	0	0	0	1	0	0	3	0	1	0	0
ABCB5	11	0.0005566801619433198	8.344736976416356e-07	0.000475973074999297	0.45454545454545453	0.3472576138340685	0.00020080528493786332	1	0	0	0	1	0	0	1	0	1	0	0	0	0	1	0	0	0	0	0	0	0	0	0	0	0	0	0	0	0	11	1	0	0	11	0	0	11	0	8	1	3
ABCB6	64	0.0032388663967611335	4.084435888126883e-05	0.0022158010584123933	0.04017857142857143	0.3837712909553497	0.0002867341345500235	1	0	0	0	1	0	0	1	1	1	0	0	0	0	1	0	1	0	0	0	0	0	0	0	0	0	0	0	0	0	58	4	0	0	46	0	0	53	0	21	3	12
ABCB7	120	0.006072874493927126	4.633361607507659e-05	0.007218341007962407	0.1672268907563025	0.41360544217687073	0.00029938451043595525	1	0	0	0	1	0	0	1	0	0	0	0	0	0	1	0	1	0	0	1	0	0	0	1	1	0	0	0	0	0	106	5	0	0	71	0	0	98	0	27	4	13
ABCB8	58	0.002935222672064777	1.7703937619749772e-05	0.0008445640977150609	0.028433151845130067	0.35567075256043346	0.0002840387351311837	1	0	0	0	1	0	0	1	0	0	0	0	0	0	1	0	0	0	0	0	0	0	0	0	0	0	0	0	0	0	54	1	0	0	42	0	0	48	0	15	0	5
ABCB9	31	0.001568825910931174	9.385527683557214e-06	0.0002780591194234818	0.01935483870967742	0.3392682382432224	0.0002612763530212361	1	0	0	0	0	0	0	1	0	0	0	1	0	0	1	0	1	0	0	0	0	0	0	0	0	0	0	0	0	0	28	2	0	0	19	1	0	25	0	13	0	5
ABCC1	105	0.005313765182186235	2.7013266725165213e-05	0.0071764723737319375	0.17307692307692307	0.414620840152755	0.00029730470370518047	1	0	0	0	1	0	0	1	0	0	0	0	0	0	1	1	1	0	1	0	0	0	0	1	1	0	0	1	0	0	99	5	0	0	75	0	0	92	0	27	3	18
ABCC10	32	0.0016194331983805667	9.701528730983733e-06	0.00047215698606885065	0.024193548387096774	0.3469283845708166	0.00026299231814328714	1	0	0	0	0	0	0	1	0	0	0	0	0	0	1	0	1	0	0	0	0	0	0	0	0	0	0	0	0	0	30	3	0	0	24	0	0	29	0	8	1	3
ABCC11	3	0.00015182186234817812	2.9996670928795317e-07	0.0001640851830412695	0	0.3182425794398544	9.891625003414055e-05	1	0	0	0	0	0	0	1	0	0	0	0	0	0	1	0	0	0	0	0	0	0	0	0	0	0	0	0	0	0	2	0	0	0	1	0	0	2	0	1	0	0
ABCC12	7	0.00035425101214574896	5.95468185433659e-07	0.0002473434669545092	0	0.32374866879659214	0.00016065490782820056	1	0	0	0	0	0	0	1	0	0	0	0	0	0	1	0	0	0	0	0	0	0	0	0	0	0	0	0	0	0	6	0	0	0	4	0	0	5	0	1	0	0
ABCC13	1	5.060728744939271e-05	0.0	3.7812976728181255e-05	0	0.2974022455675627	4.34148827569616e-05	0	0	0	0	0	0	0	0	0	0	0	0	0	0	0	0	0	0	0	0	0	0	0	0	0	0	0	0	0	0	0	0	0	0	0	0	0	0	0	0	0	0
ABCC2	65	0.003289473684210526	2.09419838143851e-05	0.002309709622663205	0.06538461538461539	0.3709404918340529	0.00028716368912794313	1	0	0	0	1	0	0	1	0	0	0	0	0	0	1	0	1	0	1	1	0	0	0	0	1	0	0	0	0	0	63	4	0	0	42	1	0	59	0	15	0	7
ABCC3	16	0.0008097165991902834	1.4165541803803772e-06	0.0013096040496512339	0.2	0.3670270069467662	0.0002265324550959748	1	0	0	0	0	0	0	1	0	0	0	0	0	0	1	0	1	0	1	0	0	0	0	0	0	0	0	0	0	0	16	0	0	0	13	0	0	15	0	6	0	2
ABCC4	48	0.00242914979757085	7.219033903007275e-05	0.001982164043978768	0.05585106382978723	0.39068369646882045	0.0002782719226584734	1	0	0	0	0	0	0	1	0	0	0	0	0	0	1	0	1	0	1	0	0	0	0	0	0	0	0	0	0	0	41	1	0	0	34	0	0	36	0	13	0	6
ABCC5	29	0.0014676113360323885	7.690436003065861e-06	0.0015437603288731016	0.11822660098522167	0.3647304206582129	0.00025887573756976654	1	0	0	0	0	0	0	1	0	0	0	0	0	0	1	0	1	0	1	0	0	0	0	0	0	0	0	0	0	0	24	1	0	0	19	0	0	21	0	8	0	4
ABCC6	52	0.002631578947368421	5.885372488487258e-06	0.0025337103164862454	0.0444947209653092	0.36260207358473256	0.00028104011337042473	1	0	0	0	1	0	0	1	0	0	0	0	0	0	1	0	1	0	1	0	0	0	0	0	0	0	0	1	0	0	49	1	0	0	29	0	0	46	4	13	0	3
ABCC8	9	0.0004554655870445344	5.400814309092883e-06	0.0005755668521681646	0.1388888888888889	0.3506281496202711	0.0001828209606374638	1	1	0	0	1	0	0	1	0	0	0	0	0	0	1	0	0	0	1	1	0	0	0	1	1	0	1	1	0	0	9	0	0	0	9	0	0	9	0	3	0	3
ABCC9	4	0.00020242914979757084	8.861099076519732e-08	0.00016130525162358833	0	0.31734305490869963	0.00012080864571672176	1	0	0	0	1	0	0	1	0	0	0	0	1	0	1	0	0	0	1	0	0	0	0	0	1	0	0	1	0	1	4	1	0	0	2	0	0	4	0	0	0	0
ABCD1	63	0.003188259109311741	2.5178920295451924e-05	0.003503824863412178	0.10701484895033282	0.3916982179316907	0.00028639691526916706	1	0	0	0	1	0	0	1	0	0	0	0	0	0	1	0	1	0	0	1	0	0	0	1	1	0	0	0	0	0	61	3	0	0	46	0	0	58	0	16	1	7
ABCD2	3	0.00015182186234817812	6.544511774032985e-09	0.00030817112403800604	0.6666666666666666	0.3344221233096959	0.00010193328226978238	1	0	0	0	1	0	0	1	0	0	0	0	0	0	1	0	1	0	0	1	0	0	0	1	1	0	0	0	0	0	3	1	0	0	3	0	0	3	0	1	0	1
ABCD3	186	0.009412955465587044	0.00011005802512302578	0.014031055351244224	0.13618134263295553	0.42800207936232887	0.00030473636776590806	1	0	0	0	0	0	0	1	0	0	0	0	0	0	1	0	1	0	0	0	0	0	0	0	0	0	0	1	0	0	180	8	0	0	144	1	0	168	1	60	5	19
ABCD4	37	0.0018724696356275303	8.029642039536454e-06	0.0004756422874831239	0.05405405405405406	0.34537605089752327	0.00026904867538337296	1	0	0	0	0	0	0	1	0	0	0	0	0	0	1	0	1	0	0	0	0	0	0	0	0	0	0	1	0	0	31	2	0	0	25	0	0	28	0	13	1	5
ABCE1	290	0.014676113360323886	0.0002442174195956896	0.017385824752918902	0.09385514855029232	0.43501232828460723	0.0003083275404099182	1	0	0	0	1	0	0	1	0	0	0	0	0	0	1	0	1	0	0	1	0	0	0	0	1	0	0	0	0	0	270	12	0	0	193	0	0	255	0	94	7	26
ABCF1	130	0.006578947368421052	0.00020138502424608973	0.014296595472795211	0.2509242695289207	0.42581618360090506	0.00030038468080596824	1	0	0	0	0	0	0	1	0	0	0	0	0	0	0	0	1	0	0	0	0	0	0	0	0	0	0	1	0	0	118	5	0	0	97	0	0	115	0	52	6	23
ABCF2	112	0.005668016194331983	2.3535504494000866e-05	0.012084463764039747	0.2171814671814672	0.4175382989963022	0.000298348379060906	0	0	0	0	0	0	0	0	0	0	0	0	0	0	0	0	0	0	0	0	0	0	0	0	0	0	0	0	0	0	0	0	0	0	0	0	0	0	0	0	0	0
ABCF3	99	0.005010121457489879	6.658527002733036e-05	0.005323473203798922	0.07812822098536384	0.397026321076954	0.0002961197987061467	1	0	0	0	0	0	0	0	0	0	0	0	1	0	0	0	0	0	0	0	0	0	0	0	0	0	0	1	0	0	87	6	0	0	67	0	0	81	1	30	3	10
ABCG1	9	0.0004554655870445344	1.2765106987509146e-06	0.0005202034043343756	0.19444444444444445	0.3524354789805055	0.00018568473568729532	1	0	0	0	1	0	0	1	0	0	0	0	0	0	1	0	1	0	1	1	0	0	0	1	1	0	0	1	0	0	8	0	0	0	5	0	0	8	0	2	0	0
ABCG2	34	0.001720647773279352	3.6120043455432373e-06	0.003017275009690951	0.2281639928698752	0.374590055164831	0.0002660597613740156	1	0	0	0	0	0	0	1	1	0	0	0	0	0	1	0	1	0	1	0	0	0	0	0	0	0	0	0	0	0	33	1	0	0	29	0	0	31	0	13	1	5
ABCG4	7	0.00035425101214574896	9.143957402985122e-07	0.0001313820977170947	0.047619047619047616	0.3259811604005477	0.00016574112256772513	1	0	0	0	1	0	0	1	0	0	0	0	0	0	1	0	0	0	0	0	0	0	0	1	1	0	0	1	0	0	7	0	0	0	4	0	0	6	0	1	0	0
ABCG5	2	0.00010121457489878542	3.045834267176976e-07	8.322464509107178e-06	0	0.275059508066649	7.41720571533966e-05	1	0	0	0	1	0	0	1	0	0	0	0	0	0	1	0	0	0	1	1	0	0	0	0	1	0	0	1	0	0	2	0	0	0	2	0	0	2	0	1	0	1
ABCG8	14	0.0007085020242914979	1.505402529222182e-05	0.00031840860417040387	0.03296703296703297	0.33514815380179447	0.00021418698111668006	1	0	0	0	1	0	0	1	0	0	0	0	0	0	1	0	0	0	1	1	0	0	0	0	1	0	0	1	0	0	12	0	0	0	9	0	0	11	0	7	0	2
ABHD1	1	5.060728744939271e-05	0.0	6.7320044716979356e-06	0	0.2760470509345925	4.3265378364231344e-05	1	0	0	0	0	0	0	1	0	0	0	0	0	0	0	0	1	0	0	0	0	0	0	0	0	0	0	0	0	0	0	0	0	0	0	0	0	0	0	0	0	0
ABHD10	75	0.0037955465587044533	2.1298586469762722e-05	0.003098580264820062	0.17765765765765765	0.3855384075078532	0.0002906605578310021	1	0	0	0	0	0	0	1	0	0	0	0	0	0	0	0	1	0	0	0	0	0	0	0	0	0	0	0	0	0	67	3	0	0	35	0	0	64	1	15	2	3
ABHD11	62	0.003137651821862348	3.051888422991946e-05	0.0011581621269122053	0.06874669487043893	0.3692422685228441	0.00028590970466441513	1	0	0	0	0	0	0	0	0	0	0	0	0	0	0	0	0	0	0	0	0	0	0	0	0	0	0	0	0	0	52	4	0	0	30	0	0	47	1	13	1	4
ABHD12	68	0.003441295546558704	3.1090334113673355e-05	0.0025171137080651335	0.07462686567164178	0.384997564539698	0.00028834217127138425	1	1	0	0	1	0	0	1	0	0	0	0	0	0	0	0	1	0	1	0	0	0	0	0	1	0	0	1	0	0	64	2	0	0	44	0	0	55	0	14	1	14
ABHD12B	3	0.00015182186234817812	4.047441547134876e-08	0.0002735559664902724	0.3333333333333333	0.32285471537807986	0.00010095429326194586	1	0	0	0	0	0	0	1	0	0	0	0	0	0	0	0	1	0	0	0	0	0	0	0	0	0	0	0	0	0	3	0	0	0	3	0	0	3	0	0	0	0
ABHD13	2	0.00010121457489878542	3.17508713002882e-09	5.596438159754922e-06	0	0.26965065502183405	7.488008324335286e-05	1	0	0	0	0	0	0	1	0	0	0	0	0	0	0	0	1	0	0	0	0	0	0	0	0	0	0	0	0	0	2	0	0	0	2	0	0	2	0	0	0	0
ABHD14A	63	0.003188259109311741	2.6072403256837574e-05	0.0009883272320432065	0.044034818228366614	0.3558244647326815	0.00028629033599225005	0	0	0	0	0	0	0	0	0	0	0	0	0	0	0	0	0	0	0	0	0	0	0	0	0	0	0	0	0	0	0	0	0	0	0	0	0	0	0	0	0	0
ABHD14A_ACY1	2	0.00010121457489878542	1.379060983937438e-08	0.00014327221302356302	0	0.32208638956805213	7.64613208341334e-05	0	0	0	0	0	0	0	0	0	0	0	0	0	0	0	0	0	0	0	0	0	0	0	0	0	0	0	0	0	0	0	0	0	0	0	0	0	0	0	0	0	0
ABHD14B	12	0.0006072874493927125	4.4423276494439316e-07	0.001025152044738409	0.10606060606060606	0.34945618533911044	0.00020702365615989695	1	0	0	0	1	0	0	1	0	0	0	0	0	0	0	0	1	0	0	0	0	0	0	1	1	0	0	0	0	0	12	1	0	0	11	0	0	12	0	7	0	0
ABHD15	25	0.0012651821862348178	4.252815594700903e-06	0.0011088665556984374	0.16666666666666666	0.3637702503681885	0.0002517277398706905	1	0	0	0	0	0	0	1	0	0	0	0	0	0	0	0	1	0	0	0	0	0	0	0	0	0	0	0	0	0	23	1	0	0	16	0	0	22	0	10	0	2
ABHD15_AS1	1	5.060728744939271e-05	0.0	0.00024387842451062953	0	0.3346090019304365	4.358759342252945e-05	0	0	0	0	0	0	0	0	0	0	0	0	0	0	0	0	0	0	0	0	0	0	0	0	0	0	0	0	0	0	0	0	0	0	0	0	0	0	0	0	0	0
ABHD16A	79	0.003997975708502024	7.274879212690148e-05	0.001166112054396823	0.055501460564751706	0.36600726087278657	0.0002913078451377542	1	0	0	0	0	0	0	1	0	0	0	0	0	0	0	0	1	0	0	0	0	0	0	0	0	0	0	0	0	0	65	1	0	0	48	0	0	58	0	21	0	5
ABHD16B	5	0.00025303643724696357	1.0632334463319914e-07	0.0006364859965015723	0.2	0.3454726646502439	0.00014009087592864613	1	0	0	0	0	0	0	1	0	0	0	0	0	0	0	0	1	0	0	0	0	0	0	0	0	0	0	0	0	0	5	1	0	0	5	0	0	5	0	4	1	4
ABHD17A	36	0.0018218623481781376	2.6019325087738514e-05	0.0011923413073435306	0.047619047619047616	0.36799076298489675	0.0002679624270831866	1	0	0	0	1	0	0	1	0	0	0	0	0	0	1	0	1	0	0	1	0	0	0	1	1	0	0	0	0	0	35	3	0	0	33	0	0	30	0	10	2	5
ABHD17B	58	0.002935222672064777	3.0892913822141155e-05	0.0005303296994576281	0.013914095583787053	0.34333570795614476	0.0002837259544848027	1	0	0	0	1	0	0	1	0	0	0	0	0	0	0	0	1	0	0	1	0	0	0	1	1	0	0	0	0	0	48	4	0	0	35	0	0	46	0	13	1	10
ABHD17C	8	0.0004048582995951417	4.676303783153958e-07	0.00040479401730820705	0.10714285714285714	0.3412250254709976	0.00017670517324259297	1	0	0	0	1	0	0	1	0	0	0	0	0	0	0	0	1	0	0	1	0	0	0	1	1	0	0	0	0	0	7	0	0	0	7	0	0	7	0	1	0	0
ABHD2	3	0.00015182186234817812	5.359969952098561e-06	0.00045196730131630324	0	0.3516264502811588	9.945965137398333e-05	1	0	0	0	1	0	0	1	0	1	0	0	0	0	0	0	1	0	0	1	0	0	0	0	1	0	1	1	0	0	2	0	0	0	1	0	0	2	0	0	0	0
ABHD3	20	0.0010121457489878543	1.3612053078336463e-06	0.00017063062990468908	0	0.32555687359957824	0.00023959195201837078	1	0	0	0	0	0	0	1	0	0	0	0	0	0	0	0	1	0	0	0	0	0	0	0	0	0	0	0	0	0	18	0	0	0	15	0	0	17	0	5	0	1
ABHD4	15	0.0007591093117408907	1.3014641936652681e-06	0.00039502333324570267	0.06666666666666667	0.3388900322425739	0.00022198250996453272	1	0	0	0	1	0	0	1	0	0	0	0	0	0	0	0	1	0	0	0	0	0	0	0	0	0	0	0	0	0	14	0	0	0	12	0	0	14	0	4	0	0
ABHD5	34	0.001720647773279352	2.3739496916746613e-05	0.0006640231487119329	0.0338680926916221	0.3537351640679544	0.0002648072323302437	1	0	0	0	1	0	0	1	0	1	0	0	0	0	0	0	1	0	0	1	0	0	0	1	1	0	0	0	0	0	28	1	0	0	20	1	0	26	0	5	0	3
ABHD6	23	0.0011639676113360323	1.2265557659979804e-05	0.0006117113520492559	0.019762845849802372	0.3568203979919824	0.000247089432190615	1	0	0	0	1	0	0	1	0	0	0	0	0	0	0	0	1	0	0	1	0	0	0	1	1	0	0	0	0	0	21	1	0	0	14	0	0	20	0	8	0	2
ABHD8	9	0.0004554655870445344	7.833491983840934e-06	0.00044110300797813875	0.05555555555555555	0.3425500563404698	0.00018335427014673869	1	0	0	0	1	0	0	1	0	0	0	0	0	0	0	0	1	0	0	0	0	0	0	0	0	0	0	0	0	0	8	1	0	0	8	0	0	7	0	3	0	0
ABI1	159	0.00804655870445344	0.00011604253603249603	0.006534762386443643	0.08327362471140833	0.4046609735618767	0.00030297503112898625	1	0	0	0	1	0	0	1	0	1	0	0	0	0	0	0	1	0	1	1	0	0	0	1	1	0	0	0	0	0	148	11	0	0	116	0	0	139	1	67	9	21
ABI2	262	0.01325910931174089	0.0004432654150074491	0.0068304535964378785	0.05878740019303325	0.4190791287565481	0.000307575312320162	1	0	0	0	1	0	0	1	0	1	0	0	0	0	0	1	1	0	0	0	0	0	0	1	1	0	0	0	0	0	220	12	0	0	171	1	0	192	0	95	11	17
ABI3	77	0.0038967611336032386	3.8097048360763485e-05	0.0011093671992758434	0.06425153793574846	0.3601108033240997	0.00029109117872398255	1	0	0	0	1	0	0	1	0	0	0	0	0	0	0	0	1	0	0	1	0	0	0	1	1	0	0	1	0	0	67	3	0	0	48	0	0	64	0	37	2	5
ABI3BP	9	0.0004554655870445344	4.554565074798777e-07	0.00028786039771327114	0.08333333333333333	0.33259274220696156	0.00018533260109231234	1	0	0	0	1	0	0	1	0	0	0	0	0	0	0	0	0	0	0	0	0	0	0	1	1	0	0	0	0	0	9	0	0	0	9	0	0	9	0	4	0	1
ABL1	197	0.009969635627530364	0.0001975549898599446	0.010194905773962084	0.11110535584792293	0.42639506279400974	0.00030523987459097506	1	1	0	0	1	0	0	1	0	1	1	1	0	0	1	1	1	0	1	1	0	0	0	1	1	0	0	1	0	0	186	15	0	0	172	0	0	180	3	100	17	42
ABL2	61	0.0030870445344129555	1.779639855719463e-05	0.00315390508709187	0.18032786885245902	0.3975135287372508	0.00028562900979155	1	1	0	0	1	0	0	1	0	0	0	0	0	0	0	0	1	0	1	1	0	0	0	1	1	0	0	1	0	0	58	7	0	0	55	0	0	57	2	34	7	15
ABLIM1	131	0.006629554655870445	0.00016499687035177258	0.008545016709338934	0.14022313564298297	0.4244806771068291	0.0003005705447213096	1	0	0	0	0	0	0	1	0	1	0	0	0	0	0	0	0	0	1	0	0	0	0	0	0	0	0	0	0	0	128	6	0	0	111	0	0	122	0	56	6	12
ABLIM2	12	0.0006072874493927125	1.8806310522383907e-06	0.00036354648671393485	0.045454545454545456	0.3418093755405639	0.00020573625402678651	1	0	0	0	0	0	0	1	0	0	0	0	0	0	0	0	1	0	0	0	0	0	0	0	0	0	0	0	0	0	11	0	0	0	11	0	0	8	0	4	0	0
ABLIM3	31	0.001568825910931174	7.862713860362467e-06	0.0012198707280215982	0.08387096774193549	0.364407561088059	0.0002616880601025756	1	0	0	0	1	0	0	1	0	0	0	0	0	0	0	0	1	0	0	0	0	0	0	1	1	0	0	0	0	0	28	2	0	0	24	1	0	25	0	15	0	1
ABO	3	0.00015182186234817812	1.2470833285845372e-07	3.998776017142966e-05	0	0.3010497128144187	0.00010136178705848503	1	0	0	0	0	0	0	1	0	0	0	0	0	0	0	0	1	0	0	0	0	0	0	0	0	0	0	0	0	0	2	0	0	0	2	0	0	2	0	1	0	0
ABR	26	0.0013157894736842105	4.14553715158165e-06	0.0029397005071875202	0.24307692307692308	0.4044207941056079	0.0002540319206365631	1	0	0	0	1	0	0	1	0	0	0	0	0	0	0	0	0	0	0	0	0	0	0	0	1	0	0	0	0	0	24	2	0	0	19	0	0	21	0	12	3	4
ABRA	35	0.001771255060728745	3.211402457202678e-06	0.00111456655067227	0.20336134453781513	0.3463931983521781	0.0002669264408780364	1	0	0	0	1	0	0	1	0	0	0	0	0	0	1	0	0	0	0	0	0	0	0	1	1	0	0	0	0	0	32	3	0	0	23	0	0	29	0	18	1	1
ABRACL	7	0.00035425101214574896	3.966593328700681e-07	0.0003161578801490383	0.19047619047619047	0.3406485424172945	0.00016633414075822937	1	0	0	0	1	0	0	0	0	0	0	0	0	0	0	0	0	0	0	0	0	0	0	0	1	0	0	0	0	0	7	1	0	0	6	0	0	7	0	4	0	2
ABT1	365	0.01847165991902834	0.00015849044972420008	0.021090765347375397	0.16691253951527923	0.4140474394434666	0.00030967021828459294	1	0	0	0	1	0	0	1	0	1	0	0	0	0	0	0	1	0	0	0	0	0	0	1	1	0	0	0	0	0	326	4	0	0	183	0	0	291	0	68	7	23
ABTB1	14	0.0007085020242914979	3.298710199006402e-06	0.0007705604291727785	0.14285714285714285	0.3529769028777621	0.0002174832728377472	1	0	0	0	0	0	0	1	0	0	0	0	0	0	0	0	1	0	0	0	0	0	0	0	0	0	0	0	0	0	10	0	0	0	9	0	0	9	0	5	1	0
ABTB2	94	0.004757085020242914	7.969914754348281e-05	0.0031997499317695773	0.05444978265843056	0.39570650432553667	0.00029511565654144955	1	0	0	0	0	0	0	1	0	0	0	0	0	0	0	0	0	0	0	0	0	0	0	0	0	0	0	1	0	0	87	2	0	0	63	1	0	81	0	35	1	5
ACAA1	64	0.0032388663967611335	1.676491988284031e-05	0.0028378081864101055	0.0882936507936508	0.376632040407891	0.0002868180072294537	1	0	0	0	0	0	0	1	0	0	0	0	0	0	0	0	1	0	0	0	0	0	0	0	0	0	0	0	0	0	60	1	0	0	37	1	0	57	4	17	1	5
ACAA2	147	0.0074392712550607285	8.565943533338409e-05	0.006670872147549945	0.10427732736930388	0.40274748792369	0.0003020688653397967	1	0	0	0	1	0	0	1	0	0	0	0	0	0	0	0	1	0	0	1	0	0	0	0	1	0	0	1	0	0	141	6	0	0	89	0	0	132	5	40	2	10
ACACA	325	0.01644736842105263	0.0009011739689577183	0.016288344200421197	0.06480531813865147	0.44387537345283823	0.000308984001278238	1	0	0	0	1	0	0	1	0	0	0	0	0	0	0	0	1	0	0	0	0	0	0	0	0	0	0	1	0	0	289	12	0	0	211	1	0	274	3	88	11	26
ACACB	63	0.003188259109311741	6.855285563379963e-05	0.0034528443947675013	0.06758832565284179	0.3931243036765876	0.0002861316543459742	1	0	0	0	1	0	0	1	0	0	0	0	0	0	0	0	1	0	1	1	0	0	0	1	1	0	0	1	0	0	52	3	0	0	42	0	0	46	0	22	1	3
ACAD10	86	0.004352226720647773	4.307068384971944e-05	0.0018625012066783935	0.024897400820793433	0.37928519328956967	0.00029351151836404086	1	0	0	0	0	0	0	1	0	0	0	0	0	0	0	0	1	0	0	0	0	0	0	0	0	0	0	0	0	0	80	5	0	0	58	1	0	71	0	24	3	17
ACAD11	125	0.006325910931174089	0.00020185390412951626	0.0035151633972139245	0.08593548387096774	0.3976815327644502	0.00029967824849900604	1	0	0	0	0	0	0	1	0	0	0	0	0	0	0	0	1	0	0	0	0	0	0	0	0	0	0	0	0	0	118	1	0	0	96	0	0	102	1	42	4	7
ACAD8	29	0.0014676113360323885	2.22852675130027e-05	0.0007201432358527446	0.029556650246305417	0.35314722808020876	0.0002582664954686479	1	0	0	0	0	0	0	1	0	0	0	0	0	0	0	0	1	0	0	0	0	0	0	0	0	0	0	0	0	0	28	0	0	0	19	0	0	27	0	10	0	5
ACAD9	393	0.019888663967611336	0.00026971178599838607	0.016776999128831592	0.20661317962299425	0.4204881578107378	0.00031003373165635603	1	0	0	0	0	0	0	1	0	0	0	0	0	0	0	0	1	0	0	0	0	0	0	0	0	0	0	0	0	0	356	6	0	0	154	0	0	338	0	65	4	21
ACADL	15	0.0007591093117408907	5.306782711459242e-06	0.0004990881661260262	0.02857142857142857	0.3501187143414012	0.00022128089830860214	1	0	0	0	1	0	0	1	0	0	0	0	0	0	0	0	1	0	1	1	0	0	0	1	1	0	0	0	0	0	14	1	0	0	10	0	0	12	0	6	2	1
ACADM	109	0.005516194331983805	2.32957589203945e-05	0.007791375304605298	0.19945633707101598	0.3979778856417796	0.0002978617355615529	1	0	0	0	1	0	0	1	0	1	0	0	0	0	0	0	1	0	1	0	0	0	0	0	1	0	0	1	0	0	104	3	0	0	63	0	0	101	0	24	1	6
ACADS	14	0.0007085020242914979	2.88109451678656e-06	0.00015651498386346735	0.01098901098901099	0.3240566115092576	0.00021579588984396806	1	0	0	0	0	0	0	1	0	0	0	0	0	0	0	0	1	0	0	0	0	0	0	0	0	0	0	0	0	0	11	0	0	0	8	0	0	11	0	3	1	1
ACADSB	52	0.002631578947368421	2.421541792166649e-05	0.0031828053561394156	0.14177978883861236	0.38868562886030134	0.0002810684639110145	1	0	0	0	0	0	0	1	0	0	0	0	0	0	0	0	1	0	0	0	0	0	0	0	0	0	0	0	0	0	48	3	0	0	29	0	0	43	1	11	2	4
ACADVL	95	0.004807692307692307	7.415424597426125e-05	0.00568799667323784	0.10212765957446808	0.39698643897538927	0.0002954486512996311	1	0	0	0	1	0	0	1	0	1	0	0	0	0	0	0	1	0	1	1	0	0	0	0	1	0	0	1	0	0	86	2	0	0	59	0	0	79	0	29	0	11
ACAN	7	0.00035425101214574896	3.4886087171102326e-06	0.0002459840201278731	0	0.3362202446784979	0.00016453103557584347	1	0	0	0	0	0	0	1	0	1	0	0	0	0	0	0	1	0	0	0	0	0	0	0	0	0	0	0	0	0	7	1	0	0	7	0	0	7	0	1	1	1
ACAP1	13	0.0006578947368421052	6.291555445433326e-07	0.0005290929938831802	0.05128205128205128	0.34129574934798	0.00021214910776960625	1	0	0	0	1	0	0	0	0	0	0	0	0	0	1	0	0	0	0	0	0	0	0	0	0	0	0	0	0	0	13	2	0	0	10	0	0	12	0	4	1	2
ACAP2	31	0.001568825910931174	3.158783788047977e-06	0.0021135575113460374	0.11397849462365592	0.3652157841234636	0.00026197141642853613	1	0	0	0	1	0	0	1	0	0	0	0	0	0	1	0	0	0	0	0	0	0	0	0	0	0	0	1	0	0	31	2	0	0	27	0	0	30	0	14	1	3
ACAP3	19	0.0009615384615384615	1.9140004003990906e-06	0.0008979152649412711	0.30409356725146197	0.35445217765659753	0.00023656825963744174	1	0	0	0	1	0	0	1	0	0	0	0	0	0	0	1	0	0	0	0	0	0	0	0	1	0	0	0	0	0	10	0	0	0	9	0	0	9	0	2	0	2
ACAT1	182	0.009210526315789473	9.416782448155759e-05	0.01338840669060094	0.19130593163742335	0.4147339699863574	0.0003045160449736527	1	0	0	0	0	0	0	1	0	1	0	0	0	0	0	0	1	0	0	0	0	0	0	0	0	0	0	1	0	0	169	4	0	0	119	1	0	164	3	47	4	17
ACAT2	48	0.00242914979757085	1.2853517645506517e-05	0.0025799334831640053	0.10460992907801418	0.3817841064976718	0.00027849018435722794	1	0	0	0	0	0	0	1	0	0	0	0	0	0	0	0	1	0	0	0	0	0	0	0	0	0	0	0	0	0	46	4	0	0	35	0	0	41	0	19	0	5
ACBD3	133	0.00673076923076923	4.0643844143361674e-05	0.007933791737574383	0.1950330371383003	0.4096270652376708	0.0003008340833608956	1	0	0	0	0	0	0	0	0	0	0	0	0	0	0	0	1	0	0	0	0	0	0	0	0	0	0	0	0	0	123	3	0	0	95	2	0	112	0	40	4	19
ACBD4	13	0.0006578947368421052	1.543474094673476e-06	0.0004714785068174114	0.11538461538461539	0.3508834235993962	0.00021263858160164856	1	0	0	0	0	0	0	1	0	0	0	0	0	0	0	0	1	0	0	0	0	0	0	0	0	0	0	0	0	0	13	1	0	0	10	0	0	12	0	4	1	3
ACBD5	180	0.009109311740890687	0.00010032496102001005	0.007569911719638394	0.13743016759776536	0.40397432227991986	0.000304367978169897	1	0	0	0	0	0	0	1	0	0	0	0	0	0	0	0	1	0	0	0	0	0	0	0	0	0	0	0	0	0	165	4	0	0	113	1	0	151	0	36	3	9
ACBD6	16	0.0008097165991902834	4.968475523466128e-06	0.000498365641494727	0.041666666666666664	0.3510891581677979	0.00022562671876351055	0	0	0	0	0	0	0	0	0	0	0	0	0	0	0	0	0	0	0	0	0	0	0	0	0	0	0	0	0	0	0	0	0	0	0	0	0	0	0	0	0	0
ACBD7	13	0.0006578947368421052	8.583534441914223e-07	0.00023294780466133635	0.05128205128205128	0.3311158402734722	0.00021211917732348397	1	0	0	0	0	0	0	1	0	0	0	0	0	0	0	0	1	0	0	0	0	0	0	0	0	0	0	0	0	0	10	1	0	0	8	0	0	10	0	5	1	4
ACCS	8	0.0004048582995951417	1.049496858124602e-06	0.0007694906367788184	0.21428571428571427	0.3426035092586171	0.0001767415935884952	1	0	0	0	0	0	0	1	0	0	0	0	0	0	0	0	1	0	0	0	0	0	0	0	0	0	0	0	0	0	8	0	0	0	4	0	0	8	0	3	0	0
ACCSL	1	5.060728744939271e-05	0.0	4.912936767945496e-05	0	0.3100240048951159	4.35537823317287e-05	1	0	0	0	0	0	0	1	0	0	0	0	0	0	0	0	1	0	0	0	0	0	0	0	0	0	0	0	0	0	1	0	0	0	1	0	0	1	0	1	0	1
ACD	77	0.0038967611336032386	5.72257684973634e-05	0.003867166243064864	0.12235133287764867	0.38538050473924407	0.000290988503560985	1	0	0	0	1	0	0	1	0	1	0	0	0	0	1	0	1	0	1	1	0	0	0	1	1	0	0	1	0	0	70	0	0	0	50	1	0	68	0	24	2	10
ACE	14	0.0007085020242914979	1.5984305817108765e-06	0.0009147241724498338	0.16483516483516483	0.35293907514244377	0.0002173982577423761	1	1	0	0	1	0	0	1	0	1	0	1	0	0	1	0	1	0	1	1	0	0	0	1	1	0	1	1	0	0	14	1	0	0	11	0	0	13	0	7	1	2
ACE2	246	0.012449392712550607	0.0002452804577765852	0.009890972030806869	0.050506056080968975	0.4068522483940043	0.0003071081646050245	1	1	0	0	1	0	0	1	0	0	0	0	1	0	1	0	1	0	1	1	0	0	0	1	1	0	1	0	0	0	234	9	0	0	172	0	0	222	2	78	5	19
ACER1	2	0.00010121457489878542	1.1556282916537273e-08	5.926110484757403e-05	0	0.3012011462715688	7.618136487016983e-05	1	0	0	0	1	0	0	1	0	1	0	0	0	0	0	0	1	0	1	0	0	0	0	0	1	0	0	1	0	0	2	0	0	0	1	0	0	2	0	0	0	0
ACER2	1	5.060728744939271e-05	0.0	1.4291803127468237e-05	0	0.2846646978318807	4.321529024835771e-05	1	0	0	0	1	0	0	1	0	0	0	0	0	0	0	0	1	0	0	1	0	0	0	1	1	0	0	1	0	0	1	0	0	0	1	0	0	1	0	0	0	0
ACER3	9	0.0004554655870445344	5.773780414524099e-07	0.00042778354058189657	0.1111111111111111	0.3442868592535805	0.00018563439238704785	1	0	0	0	1	0	0	1	0	0	0	0	0	0	0	0	1	0	0	0	0	0	0	1	1	0	0	1	0	0	9	0	0	0	7	0	0	8	0	3	0	3
ACHE	3	0.00015182186234817812	1.7507524423820776e-06	0.00021870955820526162	0	0.34068378131411525	0.00010146577535986315	1	0	0	0	1	0	0	1	0	1	0	0	0	0	1	0	1	0	0	1	0	0	0	1	1	0	0	0	0	0	3	1	0	0	2	0	0	3	0	2	1	1
ACIN1	194	0.009817813765182187	9.01262365272169e-05	0.016353819930307385	0.20666631056033333	0.4240980404781834	0.0003051510968185816	1	0	0	0	1	0	0	1	0	1	0	0	0	0	0	0	1	0	0	0	0	0	0	1	1	0	0	0	0	0	182	8	0	0	146	1	0	171	2	73	5	17
ACKR1	3	0.00015182186234817812	5.8796607368866375e-08	1.8246844132572315e-05	0	0.29028087906922084	0.00010033944121861704	1	0	0	0	1	0	0	1	0	0	0	0	0	0	0	0	0	0	0	0	0	0	0	0	1	0	0	1	0	0	3	0	0	0	3	0	0	3	0	3	0	2
ACKR2	79	0.003997975708502024	5.859439776058735e-05	0.0011451658459668077	0.05225576111652061	0.3641993512238278	0.00029161363396184973	1	0	0	0	1	0	0	1	0	0	0	1	0	0	1	1	0	0	0	0	0	0	0	0	1	0	0	1	0	0	73	5	0	0	47	0	0	68	0	20	2	16
ACKR3	17	0.000860323886639676	3.4871695282670613e-06	0.001763126955680989	0.27941176470588236	0.37024545624882893	0.00022973421679574425	1	0	0	0	1	0	0	1	0	1	0	1	0	0	1	1	0	0	0	1	0	0	0	1	1	0	0	1	0	0	12	1	0	0	8	0	0	11	0	4	2	2
ACKR4	7	0.00035425101214574896	3.3444653820993086e-06	0.00023317144801081912	0	0.322870541331024	0.00016234142502542646	1	0	0	0	1	0	0	1	0	0	0	1	0	0	1	1	0	0	0	0	0	0	0	0	1	0	0	1	0	0	7	0	0	0	6	0	0	7	0	3	0	4
ACLY	150	0.0075910931174089065	9.732997110442023e-05	0.014457161614123162	0.18138702460850112	0.43191256830601094	0.00030235925169749594	1	0	0	0	0	0	0	1	0	0	0	0	0	0	0	0	1	0	0	0	0	0	0	0	0	0	0	0	0	0	145	7	0	0	125	0	0	138	0	74	4	24
ACMSD	5	0.00025303643724696357	1.083902978813637e-07	6.612991197881459e-05	0.1	0.31087267750106196	0.0001396891066719583	1	0	0	0	1	0	0	1	0	0	0	0	0	0	0	0	1	0	0	1	0	0	0	0	1	0	0	0	0	0	4	0	0	0	3	0	0	2	0	1	0	0
ACN9	32	0.0016194331983805667	1.2556200796943826e-06	0.0014690982042940947	0.5262096774193549	0.3431687535819107	0.00026330396177153085	0	0	0	0	0	0	0	0	0	0	0	0	0	0	0	0	0	0	0	0	0	0	0	0	0	0	0	0	0	0	0	0	0	0	0	0	0	0	0	0	0	0
ACO1	29	0.0014676113360323885	1.0240340970276184e-05	0.0018760263996616283	0.09359605911330049	0.3734855501162417	0.0002586697251039049	1	0	0	0	1	0	0	1	0	0	0	0	0	0	1	0	1	0	1	0	0	0	0	0	1	0	0	1	0	0	28	3	0	0	21	0	0	24	1	11	1	6
ACO2	180	0.009109311740890687	0.00010224329204109579	0.012745381863264717	0.16207324643078833	0.4218076249839901	0.00030437176772528515	1	0	0	0	0	0	0	1	0	1	0	0	0	0	0	0	1	0	0	0	0	0	0	0	0	0	0	1	0	0	162	11	0	0	112	0	0	158	10	52	4	20
ACOT1	109	0.005516194331983805	2.6783079843759118e-05	0.005279259578731141	0.2888209310227659	0.3740582289024344	0.0002978384896458726	1	0	0	0	0	0	0	1	0	0	0	0	0	0	0	0	1	0	0	0	0	0	0	0	0	0	0	0	0	0	99	4	0	0	56	0	0	96	1	23	0	8
ACOT11	17	0.000860323886639676	3.159396241983609e-06	0.0002506379354596099	0.029411764705882353	0.3331478765194814	0.00022880508316068182	1	0	0	0	1	0	0	1	0	0	0	0	0	0	0	0	1	0	0	1	0	0	0	0	1	0	0	1	0	0	16	0	0	0	7	0	0	15	0	1	0	0
ACOT12	14	0.0007085020242914979	1.8950333382879265e-06	0.00018636867771461228	0.03296703296703297	0.3308663474096648	0.0002168560278721861	1	0	0	0	0	0	0	1	0	0	0	0	0	0	0	0	1	0	0	0	0	0	0	0	0	0	0	0	0	0	14	1	0	0	12	0	0	12	0	5	0	3
ACOT13	33	0.0016700404858299594	1.1611151574367992e-05	0.001552121165630345	0.07954545454545454	0.3651887855994382	0.0002642732273011309	1	0	0	0	1	0	0	1	0	0	0	0	0	0	0	0	1	0	0	1	0	0	0	0	1	0	0	0	0	0	29	0	0	0	18	1	0	27	0	8	2	4
ACOT2	98	0.004959514170040486	1.2778089880651872e-05	0.004457913500967728	0.33852303808121187	0.36497968230513483	0.00029605252469020246	1	0	0	0	0	0	0	1	0	0	0	0	0	0	0	0	1	0	0	0	0	0	0	0	0	0	0	0	0	0	87	4	0	0	47	0	0	85	0	14	1	6
ACOT4	3	0.00015182186234817812	2.6751962434168576e-08	8.32136430609943e-05	0	0.30937842492563017	0.00010189098668800337	1	0	0	0	0	0	0	1	0	0	0	0	0	0	0	0	1	0	0	0	0	0	0	0	0	0	0	0	0	0	3	0	0	0	3	0	0	3	0	1	0	0
ACOT6	6	0.00030364372469635624	4.168829865385466e-07	6.445164653067852e-05	0	0.31245058663546377	0.00015237882922911896	1	0	0	0	0	0	0	1	0	0	0	0	0	0	0	0	1	0	0	0	0	0	0	0	0	0	0	0	0	0	6	0	0	0	4	0	0	5	0	2	0	0
ACOT7	73	0.003694331983805668	5.681456194472788e-05	0.00421671817743759	0.08713850837138508	0.39058330533098773	0.0002899044323549119	1	0	0	0	0	0	0	1	0	0	0	0	0	0	0	0	1	0	0	0	0	0	0	0	0	0	0	0	0	0	68	7	0	0	60	0	0	58	1	30	2	9
ACOT8	39	0.001973684210526316	1.1520191149901857e-05	0.002785600162299671	0.08232118758434548	0.3840696612179051	0.00027140864040791046	1	0	0	0	1	0	0	1	0	0	0	0	0	0	0	0	1	0	0	1	0	0	0	0	1	0	0	0	0	0	34	0	0	0	25	0	0	31	1	13	1	4
ACOT9	123	0.006224696356275304	0.00010703766382154598	0.006775900561493353	0.10102625616420098	0.40437113739614455	0.0002996674023758362	1	0	0	0	0	0	0	1	0	0	0	0	0	0	0	0	1	0	0	0	0	0	0	0	0	0	0	0	0	0	108	2	0	0	67	0	0	98	3	35	2	8
ACOX1	89	0.004504048582995951	4.866578186457079e-05	0.0021567155989978097	0.040091930541368746	0.3738742147884659	0.00029400020576895184	1	0	0	0	1	0	0	1	0	1	0	0	0	0	0	0	1	0	0	0	0	0	0	0	0	0	1	0	0	0	82	2	0	0	48	0	0	75	5	29	4	2
ACOX2	5	0.00025303643724696357	1.0945845414435702e-07	9.487152757629861e-05	0.1	0.31498573318668005	0.0001397800477627346	1	0	0	0	1	0	0	1	0	0	0	0	0	0	0	0	1	0	0	0	0	0	0	1	1	0	0	0	0	0	5	0	0	0	5	0	0	4	0	2	0	0
ACOX3	23	0.0011639676113360323	1.0276078504888848e-05	0.0005926218079014601	0.03557312252964427	0.3545730230221249	0.00024726465847047847	1	0	0	0	1	0	0	1	0	0	0	0	0	0	0	0	1	0	0	0	0	0	0	0	0	0	0	0	0	0	19	1	0	0	13	0	0	19	1	6	1	3
ACOXL	2	0.00010121457489878542	3.787010754788752e-08	0.00020053292621831123	0	0.32662776666611565	7.652778503976308e-05	1	0	0	0	1	0	0	1	0	0	0	0	0	0	0	0	1	0	0	0	0	0	0	0	0	0	0	0	0	0	2	0	0	0	2	0	0	2	0	2	0	1
ACP1	76	0.003846153846153846	3.2662219997286596e-05	0.005280598003303868	0.10842105263157895	0.38845639694896594	0.00029089046721334026	1	0	0	0	0	0	0	1	0	0	0	0	0	0	0	0	1	0	0	0	0	0	0	0	0	0	0	0	0	0	74	6	0	0	59	0	0	67	1	33	4	11
ACP2	70	0.00354251012145749	7.368749298814182e-05	0.0015635586011392652	0.041407867494824016	0.3756725413030666	0.00028877296128018546	1	0	0	0	0	0	0	1	0	0	0	0	0	0	0	0	1	0	0	0	0	0	0	0	0	0	0	0	0	0	64	2	0	0	47	0	0	59	0	17	5	16
ACP5	28	0.0014170040485829958	6.1129559884231605e-06	0.0008554869695789726	0.07142857142857142	0.34855005997318844	0.00025670679070684835	1	0	0	0	1	0	0	1	0	1	0	0	1	0	0	0	1	0	0	1	0	0	0	0	1	0	0	1	0	0	25	1	0	0	19	0	0	24	0	6	0	1
ACP6	28	0.0014170040485829958	2.750455414460486e-06	0.0007356760349205524	0.1402116402116402	0.33876221498371334	0.00025694690560752287	1	0	0	0	0	0	0	1	0	1	0	0	0	0	0	0	1	0	0	0	0	0	0	0	0	0	0	0	0	0	26	1	0	0	15	0	0	25	0	6	0	3
ACPP	136	0.006882591093117408	0.00010496945177657498	0.004126214669832787	0.04477124183006536	0.3925853813601415	0.0003010270753156837	0	0	0	0	0	0	0	0	0	0	0	0	0	0	0	0	0	0	0	0	0	0	0	0	0	0	0	0	0	0	0	0	0	0	0	0	0	0	0	0	0	0
ACPT	1	5.060728744939271e-05	0.0	5.416274751786397e-05	0	0.30971786833855797	4.356285847180655e-05	0	0	0	0	0	0	0	0	0	0	0	0	0	0	0	0	0	0	0	0	0	0	0	0	0	0	0	0	0	0	0	0	0	0	0	0	0	0	0	0	0	0
ACR	6	0.00030364372469635624	3.278641532163296e-07	0.00023566563904441697	0.06666666666666667	0.3276839905807436	0.00015382138331473648	1	0	0	0	1	0	0	1	0	0	0	0	0	0	0	0	1	0	1	0	0	0	0	0	0	0	1	1	0	0	6	0	0	0	6	0	0	6	0	4	0	0
ACRBP	21	0.001062753036437247	2.062448797412054e-06	0.0005797096062588212	0.02857142857142857	0.3465997789900195	0.00024241813331839644	1	0	0	0	0	0	0	1	0	1	0	0	0	0	0	0	0	0	0	0	0	0	0	0	0	0	1	0	0	0	19	1	0	0	14	0	0	17	0	6	0	0
ACRC	1	5.060728744939271e-05	0.0	0.00010086566711085949	0	0.3109705238972035	4.35340261671066e-05	0	0	0	0	0	0	0	0	0	0	0	0	0	0	0	0	0	0	0	0	0	0	0	0	0	0	0	0	0	0	0	0	0	0	0	0	0	0	0	0	0	0
ACRV1	2	0.00010121457489878542	2.692088981316792e-07	6.254536407538932e-05	0	0.31368564761163936	7.626073564212418e-05	1	0	0	0	0	0	0	0	0	1	0	0	0	0	0	0	0	0	0	0	0	0	0	0	0	0	1	0	0	0	2	0	0	0	1	0	0	2	0	0	0	1
ACSBG1	5	0.00025303643724696357	4.725143576936555e-08	0.00047257077973268495	0.3	0.3458233430756576	0.0001399205672468968	1	0	0	0	0	0	0	1	0	1	0	0	0	0	0	0	1	0	0	0	0	0	0	0	0	0	1	1	0	0	5	1	0	0	4	0	0	5	0	2	1	1
ACSBG2	8	0.0004048582995951417	2.3573147485923835e-06	0.0005425261482288315	0.03571428571428571	0.34554516044417244	0.00017657610301084523	1	0	0	0	0	0	0	1	0	1	0	0	0	0	0	0	1	0	0	0	0	0	0	0	0	0	1	0	0	0	7	0	0	0	6	0	0	7	0	3	0	1
ACSF2	86	0.004352226720647773	6.799700195582457e-05	0.0018099689784205422	0.06456908344733242	0.3740299072496687	0.00029340630746340675	1	0	0	0	0	0	0	1	0	0	0	0	0	0	0	0	1	0	0	0	0	0	0	0	0	0	0	0	0	0	71	0	0	0	43	0	0	68	2	15	2	9
ACSF3	53	0.0026821862348178137	1.902261196486872e-05	0.0021271670193282388	0.12336719883889695	0.3779720346601886	0.0002815379625451575	1	0	0	0	0	0	0	1	0	0	0	0	0	0	0	0	1	0	0	0	0	0	0	0	0	0	0	0	0	0	45	2	0	0	22	0	0	42	0	8	1	3
ACSL1	49	0.002479757085020243	3.277749990667013e-05	0.002304163075640713	0.04081632653061224	0.3873674305541942	0.0002790962555869151	1	0	0	0	1	0	0	1	0	0	0	0	0	0	1	0	1	0	0	0	0	0	0	1	1	0	0	1	0	0	43	2	0	0	37	0	0	40	0	16	1	9
ACSL3	183	0.009261133603238866	0.00012378993112873492	0.013465450605591577	0.16897856242118536	0.43268809669790664	0.0003045773544976806	1	0	0	0	1	0	0	1	0	1	0	0	0	0	1	0	1	0	1	0	0	0	0	1	1	0	0	0	0	0	169	9	0	0	142	1	0	160	0	68	5	26
ACSL4	98	0.004959514170040486	9.817859171596954e-05	0.0052586962465459705	0.06311803071744161	0.4086190495884859	0.0002959718681879079	1	0	0	0	1	0	0	1	0	1	0	0	0	0	0	0	1	0	0	0	0	0	0	1	1	0	1	0	0	0	89	6	0	0	68	0	0	83	0	33	5	15
ACSL5	27	0.0013663967611336032	5.083104024418896e-06	0.0008616681301368231	0.02849002849002849	0.3544585358853391	0.00025544356072023365	1	0	0	0	1	0	0	1	0	0	0	0	0	0	0	0	1	0	0	0	0	0	0	1	1	0	0	0	0	0	24	0	0	0	18	0	0	23	0	7	0	3
ACSL6	4	0.00020242914979757084	2.4116609534202794e-07	0.00013190697705090965	0	0.32214940167595946	0.00012150608925704185	1	0	0	0	0	0	0	1	0	0	0	0	0	0	0	0	1	0	0	0	0	0	0	0	0	0	0	0	0	0	4	0	0	0	2	0	0	3	0	2	0	0
ACSM1	10	0.0005060728744939271	1.9440795784435547e-06	0.0002860872979640373	0.044444444444444446	0.33244166288127325	0.00019239132812731442	1	0	0	0	1	0	0	1	0	0	0	0	0	0	0	0	1	0	0	0	0	0	0	0	0	0	0	0	0	0	8	1	0	0	6	0	0	8	0	3	0	0
ACSM2A	2	0.00010121457489878542	2.250547333781129e-07	0.00011575768919850828	0	0.3180837706448601	6.646275135041528e-05	1	0	0	0	1	0	0	1	0	0	0	0	0	0	0	0	1	0	0	0	0	0	0	0	0	0	0	0	0	0	2	0	0	0	1	0	0	2	0	1	0	0
ACSM2B	3	0.00015182186234817812	7.860294143129134e-07	0.00018891737127925057	0	0.32593814432989693	9.004141047832558e-05	1	0	0	0	0	0	0	1	0	0	0	0	0	0	0	0	1	0	0	0	0	0	0	0	0	0	0	0	0	0	3	0	0	0	3	0	0	2	0	0	0	0
ACSM3	10	0.0005060728744939271	6.083709347261458e-07	0.00022871058862252135	0.044444444444444446	0.32807026282147067	0.00019343233119412462	1	0	0	0	1	0	0	1	0	0	0	0	0	0	0	0	1	0	0	0	0	0	0	0	0	0	0	0	0	0	10	1	0	0	5	0	0	10	0	2	2	0
ACSM4	2	0.00010121457489878542	1.4076280878215816e-08	0.00028991176713989887	0	0.33690240742003685	7.654868760765796e-05	1	0	0	0	0	0	0	1	0	0	0	0	0	0	0	0	1	0	0	0	0	0	0	0	0	0	0	0	0	0	2	1	0	0	2	0	0	2	0	2	0	0
ACSM5	54	0.0027327935222672063	6.33747309384333e-06	0.0012691315590224208	0.10412299091544375	0.3502490384104082	0.0002820435330287872	1	0	0	0	0	0	0	1	0	0	0	0	0	0	0	0	1	0	0	0	0	0	0	0	0	0	0	0	0	0	50	2	0	0	18	0	0	48	0	7	1	3
ACSS1	18	0.0009109311740890688	1.1169085043530029e-06	0.0009817729914389627	0.2679738562091503	0.35172659309362764	0.00023375877805311362	1	0	0	0	0	0	0	1	0	0	0	0	0	0	0	0	1	0	0	0	0	0	0	0	0	0	0	0	0	0	17	0	0	0	8	0	0	15	0	5	0	2
ACSS2	8	0.0004048582995951417	1.361676992527632e-07	0.0006609205916912346	0.21428571428571427	0.3469588425340638	0.00017678552407572983	1	0	0	0	0	0	0	1	0	0	0	0	0	0	0	0	1	0	0	0	0	0	0	0	0	0	0	0	0	0	7	0	0	0	4	0	0	7	0	2	1	1
ACSS3	3	0.00015182186234817812	7.726079426333918e-06	0.00026265289069903015	0.3333333333333333	0.32749390920993754	9.335250431306608e-05	1	0	0	0	0	0	0	1	0	0	0	0	0	0	0	0	1	0	0	0	0	0	0	0	0	0	0	0	0	0	3	0	0	0	3	0	0	3	0	1	0	0
ACT	1	5.060728744939271e-05	0.0	0.00019002747362965584	0	0.3178177373178499	4.3563947747208854e-05	0	0	0	0	0	0	0	0	0	0	0	0	0	0	0	0	0	0	0	0	0	0	0	0	0	0	0	0	0	0	0	0	0	0	0	0	0	0	0	0	0	0
ACTA1	204	0.010323886639676113	0.00036841748126603224	0.009892936114540016	0.06799961363855887	0.4135275405993638	0.00030548040182290016	1	0	0	0	1	0	0	1	0	1	0	0	0	0	0	0	0	0	1	0	0	0	0	1	1	0	0	1	0	0	199	18	0	0	172	0	0	191	0	99	6	37
ACTA2	283	0.014321862348178137	0.0015329721833806014	0.009846618824642371	0.03784176628323685	0.4114181015636386	0.0003079086917903928	1	0	0	0	1	0	0	1	0	1	0	0	1	0	0	0	0	0	1	0	0	0	0	1	1	0	0	1	0	0	253	13	0	0	183	0	0	224	1	80	4	23
ACTA2_AS1	1	5.060728744939271e-05	0.0	4.9079468722647794e-05	0	0.30215915346504374	4.3490636794811806e-05	0	0	0	0	0	0	0	0	0	0	0	0	0	0	0	0	0	0	0	0	0	0	0	0	0	0	0	0	0	0	0	0	0	0	0	0	0	0	0	0	0	0
ACTB	688	0.034817813765182185	0.0022422182326832653	0.0318647370203868	0.06030601536847094	0.46188728641219234	0.0003121365053302595	1	0	0	0	1	0	0	1	0	1	0	0	0	0	1	1	1	0	0	1	0	0	0	1	1	0	0	1	0	0	631	36	0	0	504	2	0	599	6	256	22	71
ACTBL2	252	0.012753036437246963	0.0006418707128256118	0.012005715351142976	0.05887560867640549	0.41570244456599487	0.00030723133713509966	1	0	0	0	0	0	0	1	0	1	0	0	0	0	0	1	0	0	0	0	0	0	0	0	0	0	0	0	0	0	230	13	0	0	193	0	0	214	0	86	9	21
ACTC1	627	0.03173076923076923	0.0012086134743049565	0.033704562068634654	0.07678941763354072	0.4416234578937958	0.00031185732739488157	1	0	0	0	1	0	0	1	0	1	0	0	0	0	0	0	0	0	1	1	0	0	0	1	1	0	0	0	0	0	569	14	0	0	451	1	0	542	4	192	14	36
ACTG1	222	0.011234817813765181	0.00016834342933303174	0.015846833314136447	0.1280828339651869	0.4311304082211507	0.0003063512310623295	1	0	0	0	1	0	0	1	0	1	0	0	0	0	1	0	0	0	0	0	0	0	0	1	1	0	0	1	0	0	206	9	0	0	184	1	0	197	1	101	12	27
ACTG1P14	1	5.060728744939271e-05	0.0	0.00024387842451062953	0	0.3346090019304365	4.358759342252946e-05	0	0	0	0	0	0	0	0	0	0	0	0	0	0	0	0	0	0	0	0	0	0	0	0	0	0	0	0	0	0	0	0	0	0	0	0	0	0	0	0	0	0
ACTG2	24	0.001214574898785425	1.8648574930616547e-06	0.001884946867498779	0.09782608695652174	0.35944918414494387	0.00024975041203800525	1	0	0	0	1	0	0	0	0	0	0	0	0	0	0	0	0	0	1	0	0	0	0	1	1	0	0	0	0	0	23	2	0	0	20	0	0	22	0	15	0	5
ACTL6A	197	0.009969635627530364	0.00010298812855579303	0.012682441653268928	0.14746710867087953	0.41730903254419127	0.00030526770474544984	1	0	0	0	1	0	0	1	0	1	0	0	0	0	0	0	1	0	0	1	0	0	0	1	1	0	0	1	0	0	183	10	0	0	168	0	0	172	0	83	10	12
ACTL6B	76	0.003846153846153846	6.239244026691663e-05	0.002837544697665884	0.07789473684210527	0.3856061197408477	0.0002907130359371032	1	0	0	0	1	0	0	1	0	1	0	0	0	0	0	0	1	0	0	1	0	0	0	1	1	0	0	0	0	0	66	2	0	0	51	0	0	61	0	25	3	3
ACTL7A	3	0.00015182186234817812	6.038222323888351e-08	0.00022855948574585825	0.3333333333333333	0.3367588663360431	0.0001021633429122747	1	0	0	0	0	0	0	1	0	1	0	0	0	0	0	0	0	0	0	0	0	0	0	0	0	0	1	0	0	0	3	1	0	0	3	0	0	2	0	1	1	1
ACTL7B	1	5.060728744939271e-05	0.0	0.0001625257907351944	0	0.3314713233690638	4.358689942115887e-05	1	0	0	0	0	0	0	1	0	0	0	0	0	0	0	0	0	0	0	0	0	0	0	0	0	0	0	0	0	0	1	1	0	0	1	0	0	1	0	1	1	1
ACTL8	18	0.0009109311740890688	9.94815803443086e-07	0.001711597010995058	0.22875816993464052	0.3600845542678038	0.00023359218160822414	1	0	0	0	0	0	0	1	0	1	0	0	0	0	0	0	0	0	0	0	0	0	0	0	0	0	0	0	0	0	14	0	0	0	11	0	0	12	0	6	0	1
ACTL9	1	5.060728744939271e-05	0.0	1.4047347761889186e-05	0	0.2875018187108977	4.327781142846394e-05	1	0	0	0	0	0	0	1	0	1	0	0	0	0	0	0	0	0	0	0	0	0	0	0	0	0	1	0	0	0	1	0	0	0	1	0	0	1	0	0	0	0
ACTN1	221	0.01118421052631579	0.0003287389960905971	0.013946457307784372	0.09934183463595228	0.4280206212364078	0.00030625167297737403	1	0	0	0	1	0	0	1	0	1	0	0	0	0	0	0	0	0	0	1	0	0	0	1	1	0	0	0	0	0	212	18	0	0	181	0	0	201	2	107	9	30
ACTN2	129	0.00652834008097166	0.00016955845523450113	0.0048983800858324366	0.054142441860465115	0.39663582167446154	0.0003001816059287651	1	0	0	0	1	0	0	1	0	1	0	0	0	0	1	0	0	0	1	1	0	0	0	1	1	0	0	0	0	0	115	9	0	0	91	0	0	109	2	58	2	10
ACTN3	94	0.004757085020242914	9.510543491190715e-05	0.0030460030227294666	0.04392587508579272	0.3781383955909369	0.0002950356818388811	1	0	0	0	1	0	0	1	0	1	0	0	0	0	0	0	0	0	1	1	0	0	0	1	1	0	0	1	0	0	81	2	0	0	62	1	0	74	0	33	1	5
ACTN4	231	0.011690283400809716	0.0002009997291667355	0.015824520179179243	0.12964426877470356	0.4388380563205117	0.0003066767066687048	1	0	0	0	1	0	0	1	0	1	0	0	0	0	1	0	0	0	0	1	0	0	0	1	1	0	0	1	0	0	222	11	0	0	190	0	0	212	3	114	11	29
ACTR10	78	0.003947368421052632	3.0006699788982993e-05	0.0020088024278443802	0.12987012987012986	0.36708837243864834	0.0002913239821499632	1	0	0	0	0	0	0	1	0	0	0	0	0	0	1	0	0	0	0	0	0	0	0	0	0	0	0	0	0	0	68	3	0	0	43	0	0	61	0	22	1	4
ACTR1A	173	0.00875506072874494	7.476709364843663e-05	0.012527944494636347	0.1574136308643635	0.4151958312321399	0.0003039792594691896	1	0	0	0	0	0	0	0	0	0	0	0	0	0	1	0	0	0	0	0	0	0	0	0	0	0	0	0	0	0	161	6	0	0	121	0	0	147	0	58	6	10
ACTR1B	81	0.00409919028340081	3.3676420551394105e-05	0.0053498395945601965	0.19074074074074074	0.39720988200293483	0.0002923039395301203	0	0	0	0	0	0	0	0	0	0	0	0	0	0	0	0	0	0	0	0	0	0	0	0	0	0	0	0	0	0	0	0	0	0	0	0	0	0	0	0	0	0
ACTR2	204	0.010323886639676113	0.00012446322266817446	0.014159612838737103	0.1590360282043852	0.4273633670004542	0.00030560479799634566	1	1	0	0	1	0	0	1	0	0	0	0	0	0	1	0	0	0	1	0	0	0	0	1	1	0	1	1	0	0	194	11	0	0	163	1	0	184	0	83	8	15
ACTR3	231	0.011690283400809716	0.00014664336766626116	0.013818558802839767	0.1194428759646151	0.4259630515855052	0.0003066684873160852	1	0	0	0	1	0	0	1	0	0	0	0	0	0	1	1	0	0	0	0	0	0	0	1	1	0	1	1	0	0	219	8	0	0	182	0	0	203	1	87	9	18
ACTR3B	46	0.0023279352226720645	0.0001074483987325793	0.0021927061561156933	0.15555555555555556	0.35983537895618606	0.00027628183645487484	1	0	0	0	0	0	0	0	0	0	0	0	0	0	0	0	0	0	0	0	0	0	0	0	0	0	0	0	0	0	41	1	0	0	36	0	0	40	0	8	0	0
ACTR3C	8	0.0004048582995951417	1.7973799102035993e-06	0.0002413475432610979	0	0.3374201700761586	0.00017562710693687188	1	0	0	0	0	0	0	0	0	0	0	0	0	0	0	0	0	0	0	0	0	0	0	0	0	0	0	0	0	0	7	1	0	0	6	0	0	7	0	3	0	1
ACTR5	60	0.003036437246963563	1.177048113882358e-05	0.003377392564818413	0.16892655367231638	0.37596559990867234	0.0002850680602136754	1	0	0	0	1	0	0	1	0	0	0	0	0	0	0	0	1	0	0	0	0	0	0	1	1	0	0	1	0	0	55	3	0	0	48	0	0	53	0	18	2	3
ACTR6	30	0.0015182186234817814	2.4391207736412594e-06	0.0012621417862984864	0.23908045977011494	0.3505846033745542	0.0002602786681112212	1	0	0	0	1	0	0	1	0	0	0	0	0	0	0	0	0	0	0	1	0	0	0	1	1	0	0	0	0	0	22	0	0	0	17	0	0	22	0	5	0	1
ACTR8	51	0.0025809716599190283	1.010885174078335e-05	0.0031528602200997114	0.2556862745098039	0.38498256278372006	0.00028046679782346023	1	0	0	0	1	0	0	1	0	0	0	0	0	0	0	0	1	0	0	0	0	0	0	1	1	0	0	1	0	0	46	2	0	0	38	0	0	43	0	18	0	2
ACTRT1	14	0.0007085020242914979	3.0648091494017275e-07	0.0008045234228721386	0.32967032967032966	0.33358656199881825	0.00021765648333329403	1	0	0	0	1	0	0	0	0	0	0	0	0	0	0	0	0	0	0	1	0	0	0	0	1	0	0	0	0	0	14	0	0	0	13	0	0	14	0	3	0	2
ACTRT2	9	0.0004554655870445344	1.0724866280253458e-07	0.0005005127684041205	0.5833333333333334	0.32455693707603106	0.00018571564846556223	0	0	0	0	0	0	0	0	0	0	0	0	0	0	0	0	0	0	0	0	0	0	0	0	0	0	0	0	0	0	0	0	0	0	0	0	0	0	0	0	0	0
ACTRT3	1	5.060728744939271e-05	0.0	1.1141312626280898e-05	0	0.27939201131141744	4.3112678629334934e-05	0	0	0	0	0	0	0	0	0	0	0	0	0	0	0	0	0	0	0	0	0	0	0	0	0	0	0	0	0	0	0	0	0	0	0	0	0	0	0	0	0	0
ACVR1	58	0.002935222672064777	6.36212395686843e-05	0.001631011776828555	0.1397459165154265	0.3769194086790653	0.0002837858592910552	1	0	0	0	1	0	0	1	0	1	0	0	0	0	0	1	1	0	1	1	0	0	0	1	1	0	1	1	0	0	56	2	0	0	52	0	0	53	0	31	4	11
ACVR1B	79	0.003997975708502024	0.00011827486501543255	0.0014776272979840689	0.058747160012982795	0.3775964533450536	0.0002913739355977955	1	0	0	0	1	0	0	1	0	1	0	0	0	0	0	0	1	0	1	1	0	0	0	1	1	0	0	1	0	0	72	4	0	1	61	0	0	64	0	33	6	11
ACVR1C	13	0.0006578947368421052	2.957127471981624e-06	0.000507490569824421	0.05128205128205128	0.3461565412374746	0.00021151628880037744	1	0	0	0	1	0	0	1	0	1	0	0	0	0	1	0	1	0	1	1	0	0	0	1	1	0	0	1	0	0	13	2	0	1	10	0	0	11	0	6	2	2
ACVR2A	84	0.004251012145748988	5.790885511063376e-05	0.0006335814832360329	0.05622489959839357	0.3520712694877506	0.00029263324471047144	1	0	0	0	1	0	0	1	0	1	0	0	0	0	0	0	1	0	1	0	0	0	0	1	1	0	1	1	0	0	73	2	0	1	62	1	0	64	0	35	6	12
ACVR2B	91	0.004605263157894736	0.0001257345632723933	0.0016064768560752818	0.07374847374847375	0.3830867955254842	0.00029438993566539596	1	0	0	0	1	0	0	1	0	1	1	0	0	0	1	0	1	0	1	1	0	0	0	1	1	0	0	1	0	0	79	3	0	1	69	2	0	75	0	40	6	11
ACVRL1	23	0.0011639676113360323	1.8298413297752094e-05	0.0008798004332227508	0.1225296442687747	0.3572074189233161	0.00024623880638857166	1	0	0	0	1	0	0	1	0	1	0	0	0	0	0	1	1	0	1	1	0	0	0	1	1	0	0	1	0	0	23	1	0	0	22	0	0	22	1	15	1	2
ACY1	43	0.0021761133603238865	2.813571937075641e-05	0.0013998282255550968	0.017718715393133997	0.37289351021871636	0.0002746059571545323	1	0	0	0	0	0	0	1	0	0	0	0	0	0	0	0	1	0	0	0	0	0	0	0	0	0	0	0	0	0	39	4	0	0	29	1	0	37	2	15	2	8
ACY3	26	0.0013157894736842105	1.115460617810145e-05	0.0003052676077067434	0.06153846153846154	0.3413665025481558	0.0002528816618604884	1	0	0	0	0	0	0	0	0	0	0	0	0	0	0	0	0	0	0	0	0	0	0	0	0	0	0	0	0	0	18	1	0	0	12	0	0	13	0	6	1	2
ACYP1	4	0.00020242914979757084	3.5773904930408e-08	0.0004519739366604426	0.3333333333333333	0.3483902817447724	0.00012310511454417136	1	0	0	0	0	0	0	1	0	0	0	0	0	0	0	0	1	0	0	0	0	0	0	0	0	0	0	0	0	0	4	1	0	0	4	0	0	4	0	2	1	2
ACYP2	8	0.0004048582995951417	1.636809788742047e-06	0.0005100442907259973	0.10714285714285714	0.3514763429384561	0.00017601280265194626	1	0	0	0	0	0	0	1	0	0	0	0	0	0	0	0	1	0	0	0	0	0	0	0	0	0	0	0	0	0	7	0	0	0	4	0	0	6	0	1	0	0
ADA	38	0.001923076923076923	2.055883637253308e-05	0.0015523791605937078	0.12233285917496443	0.36781266868938817	0.00026997397430606374	1	0	0	0	1	0	0	1	0	1	0	1	0	0	0	0	1	0	0	1	0	0	0	1	1	0	1	1	0	0	36	8	0	0	31	1	0	35	1	14	2	3
ADAD2	8	0.0004048582995951417	5.065277517115592e-07	0.0005094933816461799	0.25	0.3496973772696705	0.00017674155095065785	1	0	0	0	0	0	0	1	0	1	0	0	0	0	0	0	1	0	0	0	0	0	0	0	0	0	1	0	0	0	8	1	0	0	7	0	0	8	0	6	1	2
ADAL	5	0.00025303643724696357	1.2765333563499591e-06	0.00045668363333708524	0	0.33993944398568676	0.00014013196023847805	1	0	0	0	0	0	0	1	0	0	0	0	0	0	0	0	1	0	0	0	0	0	0	0	0	0	0	0	0	0	4	0	0	0	2	0	0	3	0	0	0	0
ADAM10	77	0.0038967611336032386	8.311472393542133e-05	0.002275078310262098	0.06254272043745727	0.39721786676315685	0.00029110722787475957	1	0	0	0	1	0	0	1	0	1	0	1	0	0	1	0	1	0	1	1	0	0	0	1	1	0	0	1	0	1	73	4	0	0	54	0	0	63	0	21	1	21
ADAM11	26	0.0013157894736842105	7.289666063940008e-06	0.00045771736586458083	0.015384615384615385	0.3462535922057896	0.0002527142929691887	1	0	0	0	1	0	0	1	0	0	0	0	0	0	0	0	1	0	0	0	0	0	0	0	1	0	0	0	0	0	23	1	0	0	15	0	0	19	0	10	0	8
ADAM12	39	0.001973684210526316	6.47466732972521e-06	0.00046155193850514983	0.2591093117408907	0.34301386984220666	0.00027116769433452613	1	0	0	0	1	0	0	1	0	1	0	0	0	0	0	0	1	0	0	0	0	0	0	1	1	0	0	0	0	0	27	1	0	0	19	0	0	16	0	16	1	2
ADAM15	56	0.0028340080971659917	2.52202858628319e-05	0.0022376382376746926	0.07207792207792207	0.38788449836091315	0.00028323945843088176	1	0	0	0	1	0	0	1	0	1	1	1	1	0	0	0	1	0	0	1	0	0	0	0	1	0	1	1	0	0	54	5	0	0	48	1	0	44	0	23	4	16
ADAM17	45	0.002277327935222672	2.178200397158725e-05	0.0015814007567714408	0.06666666666666667	0.3695806680881308	0.0002763652951655798	1	0	0	0	1	0	0	1	0	1	0	1	1	0	0	1	1	0	0	1	0	0	0	1	1	0	0	1	0	0	42	1	0	0	33	0	0	40	0	18	0	8
ADAM18	15	0.0007591093117408907	8.965930600905375e-07	0.00015923007533596542	0.01904761904761905	0.3234889660140135	0.00022116210353384676	1	0	0	0	0	0	0	1	0	1	0	0	0	0	0	0	1	0	0	0	0	0	0	0	0	0	1	0	0	0	9	0	0	0	6	0	0	8	0	3	0	0
ADAM19	30	0.0015182186234817814	8.997969178705059e-06	0.0003346769400350084	0.027586206896551724	0.3373164902697166	0.00026003383363294524	1	0	0	0	1	0	0	0	0	1	0	0	0	0	0	0	1	0	0	0	0	0	0	1	1	0	1	0	0	0	28	0	0	0	22	0	0	22	0	9	1	7
ADAM1A	1	5.060728744939271e-05	0.0	1.7445548528157574e-05	0	0.280454745447578	4.3420891549768976e-05	0	0	0	0	0	0	0	0	0	0	0	0	0	0	0	0	0	0	0	0	0	0	0	0	0	0	0	0	0	0	0	0	0	0	0	0	0	0	0	0	0	0
ADAM2	7	0.00035425101214574896	4.0048750128984535e-07	6.602737396806491e-05	0	0.3112889505025363	0.00016471227807952473	1	1	0	0	1	0	0	1	0	0	0	0	0	0	0	0	1	0	1	0	0	0	0	1	1	0	1	1	0	0	6	0	0	0	1	0	0	6	0	2	0	0
ADAM20	1	5.060728744939271e-05	0.0	0.00028865485566555437	0	0.33846048439587545	4.359075494859615e-05	1	0	0	0	0	0	0	0	0	1	0	0	0	0	0	0	1	0	0	0	0	0	0	0	0	0	1	0	0	0	0	0	0	0	0	0	0	0	0	0	0	0
ADAM20P1	1	5.060728744939271e-05	0.0	0.00028865485566555437	0	0.33846048439587545	4.359075494859616e-05	0	0	0	0	0	0	0	0	0	0	0	0	0	0	0	0	0	0	0	0	0	0	0	0	0	0	0	0	0	0	0	0	0	0	0	0	0	0	0	0	0	0
ADAM21	62	0.003137651821862348	3.20915428747326e-05	0.0007627700170604117	0.06292966684294024	0.3541282101829782	0.00028583852928701256	1	0	0	0	0	0	0	0	0	1	0	0	0	0	0	0	1	0	0	0	0	0	0	0	0	0	1	0	0	0	55	2	0	0	40	0	0	43	1	15	0	12
ADAM22	16	0.0008097165991902834	6.981050654010723e-06	0.0009875987666670997	0.1	0.37529438577831803	0.0002260662451541885	1	0	0	0	1	0	0	1	0	1	0	0	0	0	0	0	1	0	0	1	0	0	0	0	1	0	0	0	0	0	14	4	0	0	10	0	0	14	0	6	1	4
ADAM23	3	0.00015182186234817812	3.7130996172040843e-07	0.00021564583297279167	0	0.3344617467840217	0.00010147317194150582	1	0	0	0	0	0	0	1	0	1	0	0	0	0	0	0	1	0	0	0	0	0	0	0	0	0	0	1	0	0	3	0	0	0	3	0	0	3	0	0	0	0
ADAM28	4	0.00020242914979757084	5.649648847046952e-07	0.00033959871333862866	0	0.34019109925109753	0.00012262567908592628	1	0	0	0	0	0	0	0	0	1	0	0	0	0	0	0	1	0	0	0	0	0	0	0	0	0	1	0	0	0	4	1	0	0	4	0	0	4	0	3	1	2
ADAM29	1	5.060728744939271e-05	0.0	1.6656320061926992e-05	0	0.28473032752633326	4.308250033068317e-05	1	0	0	0	0	0	0	0	0	1	0	0	0	0	0	0	1	0	0	0	0	0	0	0	0	0	1	0	0	0	1	0	0	0	1	0	0	1	0	0	0	0
ADAM30	54	0.0027327935222672063	1.5949531295217893e-05	0.0008609571827422218	0.03563941299790356	0.3538238401346536	0.00028192927707206206	1	0	0	0	0	0	0	0	0	0	0	0	0	0	0	0	1	0	0	0	0	0	0	0	0	0	0	0	0	0	49	2	0	0	33	2	0	44	0	26	0	9
ADAM32	25	0.0012651821862348178	4.977517954249507e-06	0.00026123591454633045	0.01	0.33332208764886473	0.00025089933690525463	1	0	0	0	0	0	0	1	0	0	0	0	0	0	0	0	1	0	0	0	0	0	0	0	0	0	1	0	0	0	24	1	0	0	16	0	0	24	0	12	0	6
ADAM33	77	0.0038967611336032386	5.0220606684308975e-05	0.0008196590046909938	0.02631578947368421	0.3573366125357156	0.0002909239514189404	1	0	0	0	0	0	0	0	0	0	0	0	0	0	0	0	1	0	0	0	0	0	0	0	0	0	0	0	0	0	71	1	0	0	50	0	0	64	0	27	1	12
ADAM5	2	0.00010121457489878542	0.0	0.0001882821661683195	1.0	0.3291139240506329	7.629129263586723e-05	1	0	0	0	0	0	0	1	0	0	0	0	0	0	0	0	0	0	0	0	0	0	0	0	0	0	1	0	0	0	2	1	0	0	2	0	0	2	0	2	0	0
ADAM7	33	0.0016700404858299594	3.4027409042363203e-06	0.0005684915871357185	0.01893939393939394	0.342668863261944	0.0002644532486269276	1	0	0	0	0	0	0	0	0	0	0	0	0	0	0	0	1	0	0	0	0	0	0	0	0	0	0	0	0	0	30	2	0	0	21	0	0	28	0	10	0	6
ADAM8	3	0.00015182186234817812	4.2224321477490877e-08	0.0001584234763530532	0	0.32527284399743206	0.00010203493906618594	1	0	0	0	1	0	0	1	0	1	0	1	0	0	0	1	1	0	0	1	0	0	0	1	1	0	0	1	0	0	3	0	0	0	2	0	0	3	0	2	0	0
ADAM9	84	0.004251012145748988	8.659986065679757e-05	0.0022647202896500006	0.04561101549053356	0.38864740475581694	0.0002929508884434973	1	0	0	0	1	0	0	1	0	1	0	1	0	0	0	1	1	0	0	0	0	0	0	1	1	0	0	1	0	0	73	4	0	0	56	0	0	53	0	23	3	21
ADAMTS1	75	0.0037955465587044533	7.788195151282117e-05	0.0018602068789299899	0.05081081081081081	0.38075418617646495	0.00029038209994116423	1	0	0	0	1	0	0	1	0	1	0	0	0	0	0	0	1	0	0	1	0	0	0	1	1	0	1	0	1	0	66	1	0	0	49	1	0	58	0	30	3	14
ADAMTS10	11	0.0005566801619433198	1.1578613258360672e-06	0.000506940691694519	0.07272727272727272	0.3438076347565856	0.00020039944890210923	1	0	0	0	0	0	0	1	0	0	0	0	0	0	0	0	1	0	0	0	0	0	0	0	0	0	0	0	0	0	10	0	0	0	6	0	0	10	0	5	1	0
ADAMTS12	37	0.0018724696356275303	1.0206833541300995e-05	0.0006419680996583179	0.009009009009009009	0.350777533196052	0.0002690613991381761	1	0	0	0	1	0	0	1	0	1	0	0	0	0	0	1	1	0	1	1	0	0	0	0	1	0	0	1	0	0	35	0	0	0	24	1	0	31	0	13	1	4
ADAMTS13	24	0.001214574898785425	3.694339264035809e-06	0.00023689579623357204	0.07246376811594203	0.3282773744455335	0.000248572293196636	1	0	0	0	1	0	0	1	0	0	0	0	0	0	0	0	1	0	0	0	0	0	0	0	1	0	0	1	0	0	20	0	0	0	15	0	0	17	0	12	1	0
ADAMTS14	2	0.00010121457489878542	1.0214441585277236e-09	1.999269821911378e-05	0	0.2938289962825279	7.623976591249707e-05	1	0	0	0	0	0	0	1	0	0	0	0	0	0	0	0	1	0	0	0	0	0	0	0	0	0	0	0	0	0	2	0	0	0	0	0	0	1	0	0	0	1
ADAMTS15	8	0.0004048582995951417	1.5344980245334674e-06	0.0005996468955357111	0.14285714285714285	0.3588877386076754	0.0001768462538588393	1	0	0	0	0	0	0	1	0	1	0	0	0	0	0	0	1	0	0	0	0	0	0	0	0	0	0	0	0	0	6	0	0	0	4	0	0	6	0	4	1	2
ADAMTS16	2	0.00010121457489878542	8.904799771171325e-10	0.00014567517589812558	0	0.3157154726145587	7.636594236836262e-05	1	0	0	0	1	0	0	1	0	1	0	0	0	0	0	0	1	0	1	0	0	0	0	0	1	0	1	0	0	0	2	0	0	0	2	0	0	2	0	1	0	0
ADAMTS17	19	0.0009615384615384615	4.189169183737745e-06	0.00041940425496150954	0.04093567251461988	0.34089536789441904	0.0002362961107283246	1	0	0	0	0	0	0	1	0	0	0	0	0	0	0	0	1	0	0	0	0	0	0	0	0	0	0	0	0	0	16	0	0	0	11	0	0	15	0	8	1	3
ADAMTS18	7	0.00035425101214574896	9.852408362427965e-07	0.00035669647636916144	0.14285714285714285	0.34057221647707686	0.00016574156657388312	1	0	0	0	1	0	0	1	0	1	0	0	0	0	0	0	1	0	0	1	0	0	0	0	1	0	0	0	0	0	6	1	0	0	6	0	0	6	1	4	0	3
ADAMTS19	2	0.00010121457489878542	5.956661050416938e-08	4.040880053678169e-05	0	0.2984894259818731	7.636361023006742e-05	1	0	0	0	0	0	0	1	0	0	0	0	0	0	0	0	1	0	0	0	0	0	0	0	0	0	0	0	0	0	1	0	0	0	1	0	0	1	0	0	0	0
ADAMTS2	51	0.0025809716599190283	2.421786076496051e-05	0.0004569846163816941	0.02196078431372549	0.3442028985507246	0.00028012348462429774	1	0	0	0	0	0	0	1	0	1	0	0	0	0	0	0	1	0	0	0	0	0	0	0	0	0	1	0	0	0	44	2	0	0	28	1	0	30	0	12	0	15
ADAMTS20	2	0.00010121457489878542	4.936171653087044e-07	0.0001395955472728312	0	0.3218241042345277	7.651881837283143e-05	1	0	0	0	1	0	0	1	0	0	0	0	0	0	0	0	1	0	0	1	0	0	0	1	1	0	0	0	0	0	2	0	0	0	1	0	0	2	0	0	0	0
ADAMTS3	3	0.00015182186234817812	5.446569381972902e-08	0.00047420806448156966	0.3333333333333333	0.3469344757356556	0.00010235444162193649	1	0	0	0	1	0	0	1	0	1	0	0	0	0	0	0	1	0	1	0	0	0	0	1	1	0	0	0	0	0	2	0	0	0	2	0	0	2	0	0	0	0
ADAMTS4	59	0.00298582995951417	2.4347217038147443e-05	0.0014235511234510759	0.05201636469900643	0.36648923345141604	0.0002845611500459108	1	0	0	0	0	0	0	1	0	1	0	0	0	0	0	0	1	0	0	0	0	0	0	0	0	0	0	0	0	0	52	3	0	0	34	0	0	50	0	24	2	3
ADAMTS5	1	5.060728744939271e-05	0.0	0.00028865485566555437	0	0.33846048439587545	4.359075494859616e-05	1	0	0	0	1	0	0	1	0	1	0	0	1	0	0	0	1	0	0	1	0	0	0	0	1	0	0	1	0	0	0	0	0	0	0	0	0	0	0	0	0	0
ADAMTS6	7	0.00035425101214574896	3.993352396880234e-06	0.00046292212562223435	0.14285714285714285	0.3427342422034898	0.00016637443876376577	1	0	0	0	0	0	0	1	0	1	0	0	0	0	0	0	1	0	0	0	0	0	0	0	0	0	0	0	0	0	7	0	0	0	6	0	0	7	0	2	0	0
ADAMTS7	54	0.0027327935222672063	1.0266982598559226e-05	0.0003916014328084022	0.011879804332634521	0.3393847792109647	0.00028193083318843644	1	0	0	0	1	0	0	1	0	1	0	0	0	0	0	0	1	0	1	1	0	0	0	0	1	0	0	1	0	0	47	3	0	0	35	0	0	38	0	14	1	13
ADAMTS9	3	0.00015182186234817812	1.6889983188601862e-07	0.00011591826321436026	0	0.3201140487299119	0.00010205065280346326	1	0	0	0	1	0	0	1	0	1	0	0	1	0	1	0	1	0	0	1	0	0	0	1	1	0	0	1	0	0	3	0	0	0	2	0	0	3	0	2	1	1
ADAMTS9_AS2	1	5.060728744939271e-05	0.0	0.0001521111327649415	0	0.3151665948928976	4.3543752087259915e-05	0	0	0	0	0	0	0	0	0	0	0	0	0	0	0	0	0	0	0	0	0	0	0	0	0	0	0	0	0	0	0	0	0	0	0	0	0	0	0	0	0	0
ADAMTSL1	8	0.0004048582995951417	3.6591160219457635e-07	0.000326392653601175	0.03571428571428571	0.33505154639175255	0.00017612376438155066	1	0	0	0	0	0	0	1	0	0	0	0	0	0	0	0	0	0	0	0	0	0	0	0	0	0	0	0	0	0	6	0	0	0	5	0	0	5	0	4	0	1
ADAMTSL2	2	0.00010121457489878542	0.0	2.2690079903742478e-05	1.0	0.3007885042774074	7.624616985462683e-05	1	0	0	0	1	0	0	1	0	1	0	0	0	0	0	0	0	0	0	1	0	0	0	0	1	0	0	0	0	0	2	1	0	0	2	0	0	1	0	1	0	0
ADAMTSL3	14	0.0007085020242914979	3.616591185324231e-07	0.00013384309190305794	0.26373626373626374	0.3193793437853564	0.00021751540104236297	1	0	0	0	0	0	0	1	0	0	0	0	0	0	0	0	0	0	0	0	0	0	0	0	0	0	0	0	0	0	4	0	0	0	2	0	0	3	0	2	0	0
ADAMTSL4	213	0.010779352226720646	0.0003590135852340465	0.00299940769403838	0.08844893258924617	0.3900590220888687	0.00030580657121930313	1	0	0	0	1	0	0	1	0	1	0	0	0	0	0	0	0	0	0	0	0	0	0	1	1	0	0	0	0	0	164	5	0	0	111	0	0	126	1	54	4	12
ADAMTSL5	8	0.0004048582995951417	9.020395973119047e-07	0.00043657365786927327	0.35714285714285715	0.35081489898093243	0.00017685903116064876	1	0	0	0	0	0	0	1	0	0	0	0	0	0	0	0	0	0	0	0	0	0	0	0	0	0	0	0	0	0	5	1	0	0	4	0	0	3	0	3	0	0
ADAP1	18	0.0009109311740890688	2.4971715794457175e-06	0.0008019290952430993	0.06535947712418301	0.3536718512287233	0.00023373531166778118	1	0	0	0	1	0	0	1	0	0	0	0	0	0	0	0	0	0	0	0	0	0	0	0	1	0	0	0	0	0	18	2	0	0	16	0	0	17	0	7	1	3
ADAP2	12	0.0006072874493927125	1.0266417240685434e-06	0.000985169079317754	0.16666666666666666	0.3655400780657454	0.00020716192887265325	1	0	0	0	1	0	0	1	0	1	0	0	0	0	0	0	0	0	0	0	0	0	0	0	1	0	0	0	0	0	12	3	0	0	11	0	0	12	0	4	1	6
ADAR	145	0.007338056680161943	5.216173609898866e-05	0.0156068593777251	0.2278735632183908	0.42362525458248473	0.0003019724206432536	1	0	0	0	1	0	0	1	0	1	0	1	1	0	0	0	1	0	0	1	0	0	0	1	1	0	0	1	0	0	140	9	0	0	118	0	0	130	0	69	5	22
ADARB1	258	0.01305668016194332	8.174185148431978e-05	0.015849939203046483	0.1899073990287455	0.4018710595891804	0.0003074959571236105	1	1	0	0	1	0	0	1	0	1	1	1	1	0	0	0	1	0	1	1	0	0	0	1	1	0	0	1	0	1	189	2	0	0	106	0	0	164	0	40	3	12
ADARB2	12	0.0006072874493927125	1.3153255345758084e-06	0.0009474971340371069	0.13636363636363635	0.3614281533508926	0.00020700879650100782	1	0	0	0	0	0	0	1	0	0	0	0	0	0	0	0	1	0	0	0	0	0	0	0	0	0	0	0	0	0	11	0	0	0	7	0	0	8	0	1	0	3
ADARB2_AS1	2	0.00010121457489878542	2.6562668492125958e-08	0.00019035803371773686	0	0.3285284386586197	7.64163507090963e-05	0	0	0	0	0	0	0	0	0	0	0	0	0	0	0	0	0	0	0	0	0	0	0	0	0	0	0	0	0	0	0	0	0	0	0	0	0	0	0	0	0	0
ADAT1	6	0.00030364372469635624	3.6438513996726874e-07	0.0011579922990612983	0.26666666666666666	0.3737964171537749	0.00015456480814739055	1	0	0	0	0	0	0	1	0	0	0	0	0	0	0	0	1	0	0	0	0	0	0	0	0	0	0	0	0	0	5	0	0	0	4	0	0	4	0	1	0	1
ADAT2	15	0.0007591093117408907	2.9318911898176646e-06	0.0009501903647702085	0.10476190476190476	0.36588527200681403	0.00022191428929113058	1	0	0	0	0	0	0	1	0	0	0	0	0	0	0	0	1	0	0	0	0	0	0	0	0	0	0	0	0	0	15	2	0	0	10	0	0	14	0	6	1	1
ADAT3	23	0.0011639676113360323	5.891422603943119e-06	0.0004920277011840382	0.023715415019762844	0.3449238933109901	0.0002469440717089217	1	0	0	0	0	0	0	1	0	0	0	0	0	0	0	0	1	0	0	0	0	0	0	0	0	0	0	0	0	0	21	2	0	0	17	0	0	19	0	9	1	0
ADCK1	57	0.0028846153846153843	2.1765061423222644e-05	0.001381645689452634	0.046992481203007516	0.36095279848019873	0.0002836515011872444	1	0	0	0	1	0	0	1	0	0	0	0	0	0	0	0	1	0	0	1	0	0	0	1	1	0	0	0	0	0	51	6	0	0	42	0	0	49	0	9	1	9
ADCK2	40	0.0020242914979757085	1.1280942415154072e-05	0.0009241109216142195	0.08846153846153847	0.3546684854794127	0.0002721310712425443	1	0	0	0	0	0	0	1	0	0	0	0	0	0	0	0	1	0	0	0	0	0	0	0	0	0	0	0	0	0	36	3	0	0	24	0	0	36	0	8	0	4
ADCK3	93	0.004706477732793522	6.493092326564437e-05	0.0035176207373817884	0.08274894810659186	0.3947736444639789	0.0002949856756482632	0	0	0	0	0	0	0	0	0	0	0	0	0	0	0	0	0	0	0	0	0	0	0	0	0	0	0	0	0	0	0	0	0	0	0	0	0	0	0	0	0	0
ADCK4	89	0.004504048582995951	3.2990489402904725e-05	0.0027850056285998147	0.09014300306435138	0.3802559414990859	0.00029423202910193474	0	0	0	0	0	0	0	0	0	0	0	0	0	0	0	0	0	0	0	0	0	0	0	0	0	0	0	0	0	0	0	0	0	0	0	0	0	0	0	0	0	0
ADCK5	15	0.0007591093117408907	2.7088773552991883e-06	0.0009242566135745529	0.09523809523809523	0.35217794253938833	0.0002219955869289865	1	0	0	0	0	0	0	1	0	0	0	0	0	0	0	0	1	0	0	0	0	0	0	0	0	0	0	0	0	0	12	2	0	0	8	1	0	12	0	2	2	3
ADCY1	4	0.00020242914979757084	2.3706788740178587e-07	0.00022503798997398913	0	0.33496635079927445	0.00012260724927289657	1	1	0	0	1	0	0	1	0	1	0	0	0	0	0	0	1	0	1	0	0	0	0	1	1	0	0	1	1	0	4	0	0	0	4	0	0	3	0	2	0	1
ADCY10	3	0.00015182186234817812	3.271881281743613e-08	0.00029503005387360035	0	0.3248717611469157	0.00010165243964522861	1	0	0	0	1	0	0	1	0	1	0	0	0	0	1	0	1	0	0	0	0	0	0	1	1	0	1	1	0	0	3	0	0	0	2	0	0	2	0	0	0	0
ADCY2	10	0.0005060728744939271	1.7984206756971968e-06	0.00016940246446693738	0.022222222222222223	0.32960250871545094	0.00019176361719901484	1	0	0	0	1	0	0	1	0	0	0	0	0	0	0	0	1	0	0	0	0	0	0	0	1	0	0	1	0	0	9	2	0	0	6	0	0	9	0	2	1	1
ADCY3	55	0.002783400809716599	5.598013905322219e-05	0.0014884170818166142	0.03636363636363636	0.3865036674816626	0.0002824758718591391	1	1	0	0	1	0	0	1	0	0	0	0	0	0	0	1	1	0	1	0	0	0	0	0	1	0	1	1	0	0	48	4	0	0	36	1	0	46	0	19	1	10
ADCY4	6	0.00030364372469635624	3.450846784288507e-07	0.0003217967777559886	0.06666666666666667	0.3305398036165337	0.00015327373524609436	1	0	0	0	1	0	0	1	0	0	0	0	0	0	0	0	1	0	0	0	0	0	0	0	1	0	0	0	0	0	6	0	0	0	5	0	0	4	0	3	0	1
ADCY5	6	0.00030364372469635624	3.536538716380991e-07	0.0001839083149378276	0.06666666666666667	0.32539068289228845	0.00015278742737967718	1	1	0	0	1	0	0	1	0	0	0	0	0	0	0	0	1	0	1	0	0	0	0	0	1	0	0	1	0	0	6	0	0	0	5	0	0	6	0	3	0	1
ADCY6	46	0.0023279352226720645	3.878200605285718e-05	0.0012486998455185424	0.051207729468599035	0.37916874544268336	0.00027694829873285356	1	0	0	0	1	0	0	1	0	0	0	0	0	0	0	0	1	0	1	1	0	0	0	0	1	0	0	1	0	0	41	5	0	0	32	0	0	37	0	16	1	10
ADCY7	7	0.00035425101214574896	3.777515922176423e-07	0.00026992685260933614	0	0.33263753282607234	0.00016628702629729262	1	0	0	0	1	0	0	1	0	0	0	0	0	0	0	0	1	0	0	1	0	0	0	0	1	0	1	1	0	0	6	0	0	0	5	0	0	6	0	0	0	1
ADCY8	14	0.0007085020242914979	1.6785613443266166e-06	0.00044842429162713775	0.054945054945054944	0.34160255856167343	0.00021726225728012954	1	1	0	0	1	0	0	1	0	0	0	0	0	0	0	0	1	0	1	0	0	0	0	1	1	0	0	1	0	0	12	1	0	0	10	0	0	11	0	7	0	1
ADCY9	122	0.006174089068825911	7.036719634217734e-05	0.004626800861301111	0.18154721582441405	0.3890223254715124	0.00029956303620675095	1	0	0	0	1	0	0	1	0	1	0	0	0	0	0	0	1	0	1	0	0	0	0	0	1	0	0	0	0	0	107	3	0	0	84	2	0	97	0	33	3	11
ADCYAP1	28	0.0014170040485829958	1.0112837138673832e-05	0.0004747805676767512	0.04497354497354497	0.3377258199593225	0.0002562135786179057	1	0	0	0	1	0	0	1	0	0	0	0	0	0	1	0	0	0	1	1	0	0	0	1	1	0	1	0	0	1	27	0	0	0	16	0	0	26	1	8	0	1
ADCYAP1R1	3	0.00015182186234817812	3.222773473950834e-07	7.763666605584537e-05	0	0.3195136149020115	0.00010182226964378563	1	0	0	0	1	0	0	1	0	1	0	0	0	0	0	0	0	0	1	1	0	0	0	1	1	0	1	1	0	0	3	0	0	0	3	0	0	3	0	3	0	2
ADD1	94	0.004757085020242914	4.08663607431999e-05	0.006533771429424415	0.17135666895447266	0.4109902452214064	0.0002952885436625795	1	0	0	0	1	0	0	1	0	0	0	0	0	0	0	0	0	0	0	1	0	0	0	1	1	0	0	1	0	0	90	5	0	0	72	0	0	86	1	37	2	13
ADD2	54	0.0027327935222672063	3.0425480513299825e-05	0.0021322739692085347	0.1222921034241789	0.37860933877488456	0.00028197551137663094	1	0	0	0	1	0	0	1	0	1	0	1	0	0	0	1	0	0	0	1	0	0	0	0	1	0	0	0	0	0	50	5	0	0	43	1	0	43	0	23	2	11
ADD3	80	0.004048582995951417	5.625380020950771e-05	0.004387947603793761	0.13987341772151898	0.39641302385299015	0.00029198816576821987	1	0	0	0	1	0	0	1	0	0	0	0	0	0	0	0	0	0	0	1	0	0	0	0	1	0	0	0	0	0	74	5	0	0	62	0	0	70	0	28	2	14
ADGB	5	0.00025303643724696357	6.455513116461549e-09	0.00030092133227850994	0.6	0.31899780446855225	0.0001399815644930779	1	0	0	0	0	0	0	0	0	0	0	0	0	0	0	0	1	0	0	0	0	0	0	0	0	0	0	0	0	0	1	0	0	0	1	0	0	1	0	0	0	0
ADH1A	4	0.00020242914979757084	1.934859340262411e-07	7.667252106975172e-05	0	0.31038924319060035	0.00012035198434840984	1	0	0	0	1	0	0	1	0	0	0	0	0	0	0	0	1	0	0	0	0	0	0	0	0	0	0	0	0	0	4	0	0	0	4	0	0	4	0	2	0	0
ADH1B	8	0.0004048582995951417	2.1598280882624365e-06	0.00029198734197152267	0	0.33121019108280253	0.00017347838271404966	1	0	0	0	1	0	0	1	0	0	0	0	0	0	0	0	1	0	0	0	0	0	0	0	0	0	0	0	0	0	7	0	0	0	7	0	0	6	0	2	0	1
ADH1C	17	0.000860323886639676	1.306071972478072e-06	0.00019595802484680477	0.07352941176470588	0.32483437720898883	0.0002292294858670589	1	0	0	0	1	0	0	1	0	0	0	0	0	0	0	0	1	0	0	0	0	0	0	0	0	0	0	0	0	0	14	1	0	0	10	0	0	11	0	5	1	1
ADH4	4	0.00020242914979757084	3.2585029654426095e-08	0.00044389543658782685	0.16666666666666666	0.34352671198344953	0.00012307344472309737	1	0	0	0	1	0	0	1	1	0	0	0	0	0	0	0	1	0	0	0	0	0	0	0	0	0	0	0	0	0	4	1	0	0	3	0	0	4	0	2	1	1
ADH5	22	0.0011133603238866396	7.6174464940903805e-06	0.0013599943360471972	0.13852813852813853	0.36813473433191746	0.00024497981742027734	1	0	0	0	1	0	0	1	1	0	0	0	0	0	0	0	1	0	1	0	0	0	0	0	0	0	0	1	0	0	21	2	0	0	16	0	0	20	2	13	2	5
ADH6	10	0.0005060728744939271	7.211978294182192e-07	0.0005117799259359868	0.044444444444444446	0.3432343234323432	0.00019322556572153203	1	0	0	0	1	0	0	1	0	0	0	0	0	0	0	0	1	0	0	0	0	0	0	0	0	0	0	1	0	0	10	1	0	0	8	0	0	9	0	4	1	2
ADH7	6	0.00030364372469635624	4.4295016116464985e-07	0.00043141107565956936	0.2	0.3366211819219434	0.00015385426829414347	1	0	0	0	1	0	0	1	0	0	0	0	1	0	0	0	1	0	0	0	0	0	0	0	1	0	0	1	0	0	5	0	0	0	4	0	0	5	0	2	0	0
ADHFE1	3	0.00015182186234817812	4.572719764590342e-07	5.617049250921616e-05	0	0.3031325744791826	9.913298555910054e-05	1	0	0	0	0	0	0	1	0	0	0	0	0	0	0	0	1	0	0	0	0	0	0	0	0	0	0	0	0	0	2	0	0	0	2	0	0	2	0	0	0	0
ADI1	33	0.0016700404858299594	9.745643580798748e-06	0.0015226105447308106	0.08901515151515152	0.3705023156394727	0.0002644457034731841	1	0	0	0	0	0	0	1	0	0	0	0	0	0	0	0	1	0	0	0	0	0	0	0	0	0	0	0	0	0	30	1	0	0	17	0	0	29	0	8	1	2
ADIPOQ	96	0.0048582995951417	0.0001001217410404687	0.0011718012010980472	0.021710526315789475	0.36543867436011246	0.00029542343216435753	1	0	0	0	1	0	0	1	0	1	0	0	1	0	1	0	1	0	1	1	0	0	0	1	1	0	0	1	1	0	87	3	0	0	62	0	0	81	0	28	1	13
ADIPOR1	40	0.0020242914979757085	2.967591794954155e-05	0.0014280070729066803	0.057692307692307696	0.3802486241003733	0.00027202827956941575	1	0	0	0	1	0	0	1	0	0	0	0	0	0	0	0	1	0	0	1	0	0	0	1	1	0	0	0	0	0	35	5	0	0	29	0	0	31	0	10	1	2
ADIPOR2	11	0.0005566801619433198	2.1819498498732123e-06	0.00037115983440857986	0.07272727272727272	0.34407104300888036	0.0002006764003876185	1	0	0	0	1	0	0	1	0	1	0	0	0	0	0	0	1	0	0	0	0	0	0	1	1	0	0	0	0	0	11	0	0	0	8	0	0	11	0	2	0	2
ADIRF	3	0.00015182186234817812	1.1373938815091568e-07	9.882421318234561e-05	0	0.31320336027896656	0.0001005241559515661	1	0	0	0	1	0	0	1	0	1	0	0	0	0	0	0	0	0	0	0	0	0	0	1	1	0	0	0	0	0	3	0	0	0	3	0	0	3	0	3	0	1
ADK	25	0.0012651821862348178	6.383763602160624e-06	0.0009375893539202006	0.12666666666666668	0.3510330248174664	0.00025034793294723725	1	0	0	0	0	0	0	1	0	0	0	0	0	0	0	0	1	0	0	0	0	0	0	0	0	0	0	0	0	0	23	1	0	0	19	0	0	21	2	10	0	3
ADM	3	0.00015182186234817812	8.134470014321699e-07	6.093039627783036e-05	0	0.3113036628593935	9.898990467104593e-05	1	0	0	0	1	0	0	1	0	1	1	0	0	0	1	0	1	0	1	1	0	0	0	1	1	0	1	1	0	0	3	0	0	0	0	0	0	3	0	0	0	0
ADM2	1	5.060728744939271e-05	0.0	6.2493849582774665e-06	0	0.27037381643040886	4.328700447098471e-05	1	1	0	0	1	0	0	1	0	1	0	0	0	0	0	0	1	0	1	0	0	0	0	1	1	0	0	0	0	0	1	0	0	0	1	0	0	1	0	0	0	0
ADM5	1	5.060728744939271e-05	0.0	5.416274751786397e-05	0	0.30971786833855797	4.3562858471806555e-05	1	0	0	0	1	0	0	1	0	0	0	0	0	0	0	0	0	0	0	0	0	0	0	1	1	0	0	0	0	0	1	0	0	0	0	0	0	1	0	0	0	0
ADNP	131	0.006629554655870445	6.940558275506876e-05	0.00944849329197527	0.1665296535525543	0.41081081081081083	0.00030060078726372664	1	1	0	0	1	0	0	1	0	0	0	0	0	0	0	0	0	0	1	1	0	0	0	1	1	0	1	1	1	0	114	4	0	0	94	0	0	101	0	52	4	10
ADNP2	41	0.002074898785425101	1.0891108883050015e-05	0.002145116561524467	0.2926829268292683	0.37837734331616335	0.0002730034087945871	1	0	0	0	1	0	0	1	0	1	0	0	0	0	0	0	0	0	0	1	0	0	0	1	1	0	0	1	0	0	37	2	0	0	27	0	0	31	0	6	1	2
ADO	17	0.000860323886639676	1.507587654272821e-05	0.0003915232065087624	0.029411764705882353	0.3461140985444291	0.00022878071384216457	1	0	0	0	0	0	0	1	0	0	0	0	0	0	0	0	0	0	0	0	0	0	0	0	0	0	0	1	0	0	12	1	0	0	10	0	0	10	0	2	0	3
ADORA1	16	0.0008097165991902834	3.825219033063717e-06	0.0005113975034665748	0.05	0.3481508888771429	0.0002257102823095568	1	0	0	0	1	0	0	1	0	1	0	0	0	0	1	0	1	0	1	1	0	0	0	1	1	0	0	1	0	1	14	5	0	0	14	0	0	14	0	5	0	1
ADORA2A	21	0.001062753036437247	3.79160296976588e-06	0.0002947255761329374	0.023809523809523808	0.3319111768065307	0.00024031696779807046	1	1	0	0	1	0	0	1	0	1	0	0	0	0	1	0	0	0	1	1	0	0	0	1	1	0	0	1	0	1	20	3	0	0	15	0	0	19	0	7	0	2
ADORA2B	39	0.001973684210526316	1.1143025032920816e-05	0.0006085033180347371	0.09581646423751687	0.3499946863154912	0.00027113126960801097	1	0	0	0	1	0	0	1	0	0	0	0	0	0	0	0	0	0	1	1	0	0	0	1	1	0	0	1	0	0	36	1	0	0	21	0	0	32	0	8	0	2
ADORA3	13	0.0006578947368421052	4.74540855899425e-07	0.0003762174163073513	0.01282051282051282	0.3343146211890502	0.00021241525989331293	1	0	0	0	1	0	0	1	0	0	0	0	0	0	0	0	0	0	0	1	0	0	0	0	1	0	0	1	0	0	13	1	0	0	9	0	0	11	0	3	0	0
ADPGK	73	0.003694331983805668	4.871997739600439e-05	0.002629109586455466	0.09018264840182648	0.38940564401702665	0.0002899573639136383	1	0	0	0	0	0	0	1	0	0	0	0	0	0	0	0	1	0	0	0	0	0	0	0	0	0	0	0	0	0	66	2	0	0	41	0	0	61	2	19	0	6
ADPGK_AS1	1	5.060728744939271e-05	0.0	0.00024387842451062953	0	0.3346090019304365	4.358759342252945e-05	0	0	0	0	0	0	0	0	0	0	0	0	0	0	0	0	0	0	0	0	0	0	0	0	0	0	0	0	0	0	0	0	0	0	0	0	0	0	0	0	0	0
ADPRH	10	0.0005060728744939271	4.925378548045135e-07	0.0005093860539171284	0.022222222222222223	0.3359001818892685	0.00019323288113719006	1	0	0	0	1	0	0	1	0	0	0	0	0	0	0	0	1	0	0	0	0	0	0	0	1	0	0	0	0	0	9	0	0	0	7	0	0	8	0	3	0	2
ADPRHL2	29	0.0014676113360323885	7.13563956263607e-06	0.0012815288999367136	0.17980295566502463	0.3621700879765396	0.00025852947226411385	0	0	0	0	0	0	0	0	0	0	0	0	0	0	0	0	0	0	0	0	0	0	0	0	0	0	0	0	0	0	0	0	0	0	0	0	0	0	0	0	0	0
ADPRM	4	0.00020242914979757084	3.2300117959446394e-08	0.00023111186385888123	0	0.32677901073277216	0.00012270544151357884	0	0	0	0	0	0	0	0	0	0	0	0	0	0	0	0	0	0	0	0	0	0	0	0	0	0	0	0	0	0	0	0	0	0	0	0	0	0	0	0	0	0
ADRA1A	25	0.0012651821862348178	1.9480747526490218e-05	0.0005293513261433292	0.03	0.35194585448392557	0.00025024369991944996	1	0	0	0	1	0	0	1	0	1	1	0	0	0	1	0	0	0	1	1	0	0	0	1	1	0	0	1	0	1	21	0	0	0	14	0	0	20	0	9	0	2
ADRA1B	5	0.00025303643724696357	2.167216419508514e-07	0.00021394918492513028	0.2	0.3265090302219138	0.00013948266863962288	1	0	0	0	1	0	0	1	0	0	0	0	0	0	0	0	0	0	1	0	0	0	0	1	1	0	0	0	0	1	5	0	0	0	4	0	0	5	1	1	1	0
ADRA1D	16	0.0008097165991902834	4.048004171624056e-06	0.0009305854377987793	0.20833333333333334	0.3591682419659735	0.0002263615350177788	1	0	0	0	1	0	0	1	0	0	0	0	0	0	0	0	0	0	1	0	0	0	0	1	1	0	0	0	0	1	14	1	0	0	11	0	0	13	0	5	0	0
ADRA2A	8	0.0004048582995951417	5.764635391823745e-07	0.00015847204082121113	0.21428571428571427	0.3221756639981739	0.00017634899461921498	1	0	0	0	1	0	0	1	0	0	0	0	0	0	1	0	1	0	1	1	0	0	0	1	1	0	1	1	0	0	8	2	0	0	8	0	0	8	0	3	0	0
ADRA2B	7	0.00035425101214574896	8.430782772846368e-08	0.00012591649739972192	0.14285714285714285	0.318037694548615	0.00016590611039064433	1	0	0	0	1	0	0	1	0	0	0	0	0	0	0	0	0	0	1	1	0	0	0	1	1	0	1	0	0	1	7	2	0	0	6	0	0	7	0	3	0	1
ADRA2C	16	0.0008097165991902834	2.4112292204390028e-06	0.0005531206516293647	0.175	0.35358325131967433	0.00022621179328781218	1	0	0	0	1	0	0	1	0	0	0	0	0	0	0	0	0	0	1	1	0	0	0	1	1	0	0	0	0	1	15	3	0	0	10	0	0	12	0	7	0	2
ADRB1	10	0.0005060728744939271	8.968817619887431e-07	0.00024198667212079248	0.15555555555555556	0.3278144596701948	0.000193186841602795	1	0	0	0	1	0	0	1	0	1	0	0	0	0	0	0	1	0	1	1	0	0	0	1	1	0	0	1	0	0	9	2	0	0	9	0	0	9	0	4	0	0
ADRB2	315	0.015941295546558702	0.0009043344966328182	0.012340855210870456	0.04681023152360732	0.42416176533722577	0.00030874686816637786	1	0	0	0	1	0	0	1	0	1	0	0	0	0	1	0	1	0	1	1	0	0	0	1	1	0	0	1	0	0	294	16	0	0	223	0	0	279	1	96	6	32
ADRB3	2	0.00010121457489878542	1.228421683649409e-08	6.607263426569941e-05	0	0.3148552398859128	7.614258868677626e-05	1	0	0	0	1	0	0	1	0	0	0	0	0	0	1	0	1	0	1	1	0	0	0	1	1	0	0	0	0	0	2	0	0	0	2	0	0	1	0	2	1	1
ADRBK1	71	0.0035931174089068826	5.340574736450994e-05	0.0024627163673693986	0.07404426559356136	0.38607322886952444	0.00028915259353502087	0	0	0	0	0	0	0	0	0	0	0	0	0	0	0	0	0	0	0	0	0	0	0	0	0	0	0	0	0	0	0	0	0	0	0	0	0	0	0	0	0	0
ADRBK2	12	0.0006072874493927125	1.3365243036135498e-06	0.0010997941297930724	0.21212121212121213	0.36193790640168516	0.00020698590935963045	0	0	0	0	0	0	0	0	0	0	0	0	0	0	0	0	0	0	0	0	0	0	0	0	0	0	0	0	0	0	0	0	0	0	0	0	0	0	0	0	0	0
ADRM1	108	0.005465587044534413	7.197358490554587e-05	0.00769436412132148	0.3525441329179647	0.41730021963169456	0.0002976678968109636	1	0	0	0	1	0	0	1	0	0	0	0	0	0	0	0	1	0	0	0	0	0	0	1	1	0	0	0	0	0	97	6	0	0	72	0	0	93	1	33	4	16
ADSL	138	0.006983805668016194	7.013468934890558e-05	0.007403629360300991	0.09129376917380726	0.4094148848002652	0.0003012882095162159	1	0	0	0	0	0	0	1	0	0	0	0	0	0	0	0	1	0	0	0	0	0	0	0	0	0	0	1	0	0	126	4	0	0	84	0	0	118	2	40	7	16
ADSS	99	0.005010121457489879	3.4966295044173416e-05	0.006216519661689488	0.13007627293341578	0.39444267007345896	0.00029619869526804606	0	0	0	0	0	0	0	0	0	0	0	0	0	0	0	0	0	0	0	0	0	0	0	0	0	0	0	0	0	0	0	0	0	0	0	0	0	0	0	0	0	0
ADSSL1	7	0.00035425101214574896	5.625007764368342e-07	0.00036188174208725014	0.047619047619047616	0.3378528561902645	0.00016578620624138417	0	0	0	0	0	0	0	0	0	0	0	0	0	0	0	0	0	0	0	0	0	0	0	0	0	0	0	0	0	0	0	0	0	0	0	0	0	0	0	0	0	0
ADTRP	5	0.00025303643724696357	2.3352127361399796e-07	6.0203830425255334e-05	0	0.30942687128092705	0.00013943784096799255	1	0	0	0	1	0	0	1	0	0	0	0	0	0	0	1	1	0	0	1	0	0	0	1	1	0	0	1	0	0	4	1	0	0	4	0	0	4	0	3	0	2
AEBP1	3	0.00015182186234817812	7.588132637541602e-08	0.00016183372927776348	0	0.32583602664731875	0.00010223308255618431	1	0	0	0	1	0	0	1	0	0	0	0	0	0	0	0	1	0	0	1	0	0	0	0	1	0	0	0	0	0	3	0	0	0	3	0	0	3	0	3	0	1
AEBP2	49	0.002479757085020243	1.8467251034890183e-05	0.0019449249944988643	0.13435374149659865	0.3845555036587264	0.0002792293036908579	1	0	0	0	1	0	0	1	0	0	0	0	0	0	0	0	0	0	0	1	0	0	0	0	1	0	0	0	0	0	40	2	0	0	39	0	0	36	0	23	1	10
AEN	45	0.002277327935222672	9.849860046246531e-06	0.0009543791096386697	0.07272727272727272	0.3565306822077477	0.0002763241154320827	1	0	0	0	1	0	0	1	0	0	0	0	0	0	0	0	1	0	0	0	0	0	0	0	1	0	0	1	0	0	37	0	0	0	32	0	0	30	0	15	1	4
AES	390	0.019736842105263157	0.0010624570142282008	0.007970197647192475	0.053668182717025906	0.42944385282420183	0.00030996849126877163	0	0	0	0	0	0	0	0	0	0	0	0	0	0	0	0	0	0	0	0	0	0	0	0	0	0	0	0	0	0	0	0	0	0	0	0	0	0	0	0	0	0
AFAP1	45	0.002277327935222672	4.2699907016902055e-06	0.004466407869678625	0.3414141414141414	0.3926087820385456	0.00027658842487278363	1	0	0	0	1	0	0	0	0	0	0	0	0	0	0	0	0	0	0	0	0	0	0	0	1	0	0	0	0	0	44	2	0	0	42	0	0	43	0	19	2	8
AFAP1L1	16	0.0008097165991902834	5.951890352745483e-06	0.0009864210239826808	0.13333333333333333	0.36379703954635834	0.00022599238104657678	0	0	0	0	0	0	0	0	0	0	0	0	0	0	0	0	0	0	0	0	0	0	0	0	0	0	0	0	0	0	0	0	0	0	0	0	0	0	0	0	0	0
AFAP1L2	13	0.0006578947368421052	5.735133287299784e-06	0.0007409291020831663	0.2564102564102564	0.36739550795775694	0.00021268971660823695	1	0	0	0	1	0	0	0	0	0	0	0	0	0	0	0	0	0	0	0	0	0	0	1	1	0	0	1	0	0	13	3	0	0	11	0	0	13	0	7	2	2
AFAP1_AS1	1	5.060728744939271e-05	0.0	0.00024387842451062953	0	0.3346090019304365	4.358759342252946e-05	0	0	0	0	0	0	0	0	0	0	0	0	0	0	0	0	0	0	0	0	0	0	0	0	0	0	0	0	0	0	0	0	0	0	0	0	0	0	0	0	0	0
AFD1	7	0.00035425101214574896	1.6187554908950882e-07	0.0009044997376464723	0.38095238095238093	0.3636564403629203	0.00016662077034719296	0	0	0	0	0	0	0	0	0	0	0	0	0	0	0	0	0	0	0	0	0	0	0	0	0	0	0	0	0	0	0	0	0	0	0	0	0	0	0	0	0	0
AFF1	48	0.00242914979757085	2.0697251762252334e-05	0.0030668886289695898	0.18351063829787234	0.3890070084258603	0.0002784051548993914	1	0	0	0	1	0	0	0	0	0	0	0	0	0	0	0	0	0	0	0	0	0	0	0	1	0	0	0	0	0	46	1	0	0	44	0	0	42	0	20	0	3
AFF2	3	0.00015182186234817812	1.0814543167521324e-07	0.000223740569327983	0	0.33261513600861836	0.00010225543920331821	1	1	0	0	1	0	0	1	0	1	0	0	0	0	0	0	1	0	1	1	0	0	0	0	1	0	0	0	0	0	3	0	0	0	3	0	0	3	0	2	0	1
AFF3	11	0.0005566801619433198	7.267756872247762e-07	0.000878380145282782	0.2545454545454545	0.3597567636456323	0.0002007443165840513	1	0	0	0	1	0	0	0	0	1	0	0	0	0	0	0	0	0	0	0	0	0	0	0	1	0	0	1	0	0	10	0	0	0	10	0	0	10	0	4	0	0
AFF4	84	0.004251012145748988	3.8713766147575205e-05	0.004788223804577147	0.13654618473895583	0.4013079063344097	0.0002930606352577421	1	0	0	0	1	0	0	1	0	1	0	0	0	0	0	0	0	0	0	0	0	0	0	0	1	0	1	0	0	0	75	4	0	0	63	1	0	69	0	32	4	6
AFG3L1P	4	0.00020242914979757084	5.716106667157498e-07	0.0005108762260125844	0.3333333333333333	0.3575305782731418	0.00012315381910467399	0	0	0	0	0	0	0	0	0	0	0	0	0	0	0	0	0	0	0	0	0	0	0	0	0	0	0	0	0	0	0	0	0	0	0	0	0	0	0	0	0	0
AFG3L2	283	0.014321862348178137	0.000273473657436227	0.01662677335060931	0.14161842467984864	0.4320636725412166	0.0003081677472095067	1	0	0	0	1	0	0	1	0	1	0	0	0	0	1	0	1	0	0	0	0	0	0	0	1	0	0	1	0	0	257	9	0	0	175	0	0	242	1	63	6	22
AFM	10	0.0005060728744939271	1.2343824931222598e-06	0.0001841148066734529	0.044444444444444446	0.32639038007300836	0.00019337796610029672	1	0	0	0	1	0	0	0	0	0	0	0	0	0	1	0	0	0	0	0	0	0	0	0	0	0	0	0	0	0	10	0	0	0	7	0	0	9	0	2	0	2
AFMID	14	0.0007085020242914979	1.1110359917600239e-05	0.000775067289619473	0.0989010989010989	0.36336888561971314	0.00021611258444361072	1	0	0	0	0	0	0	1	0	0	0	0	0	0	0	0	1	0	0	0	0	0	0	0	0	0	0	0	0	0	14	0	0	0	11	0	0	13	0	4	0	2
AFP	16	0.0008097165991902834	1.2798845863905095e-06	0.0004956101902323276	0.03333333333333333	0.3385648687547118	0.00022566687901056092	1	0	0	0	1	0	0	1	0	0	0	0	0	0	0	0	1	0	0	0	0	0	0	0	1	0	1	0	1	0	16	2	0	0	14	0	0	16	0	7	1	4
AFTPH	33	0.0016700404858299594	4.491083278732109e-06	0.0021641361226684176	0.24053030303030304	0.37392373923739236	0.00026459366099680864	1	0	0	0	0	0	0	1	0	0	0	0	0	0	1	0	0	0	0	0	0	0	0	0	0	0	0	0	0	0	32	3	0	0	22	0	0	32	0	14	2	4
AGA	29	0.0014676113360323885	4.468798541383384e-06	0.0006303669140371627	0.17980295566502463	0.34721490072043576	0.00025881574701773366	1	0	0	0	0	0	0	1	0	0	0	0	0	0	0	0	1	0	0	0	0	0	0	0	0	0	0	0	0	0	26	0	0	0	17	0	0	23	4	7	0	2
AGAP1	99	0.005010121457489879	0.00013349707488958355	0.003766593169821694	0.32838589981447125	0.40780105252295945	0.0002960869742561397	1	0	0	0	1	0	0	0	0	0	0	0	0	0	1	0	0	0	0	0	0	0	0	0	0	0	0	0	0	0	88	4	0	0	66	0	0	83	0	35	6	10
AGAP11	3	0.00015182186234817812	2.0475878925671109e-07	0.00011815108524227942	0	0.317838185620074	0.00010210856360912693	1	0	0	0	1	0	0	0	0	0	0	0	0	0	0	0	0	0	0	0	0	0	0	0	0	0	0	0	0	0	3	0	0	0	3	0	0	3	0	1	0	1
AGAP2	18	0.0009109311740890688	8.628623015770786e-07	0.0006575009501154126	0.08496732026143791	0.3437119499043312	0.0002335886934107314	1	0	0	0	1	0	0	1	0	0	0	0	0	0	1	0	0	0	0	1	0	0	0	1	1	0	0	0	0	0	18	3	0	0	16	0	0	18	0	10	0	4
AGAP3	51	0.0025809716599190283	2.3067643682912985e-05	0.0027934757845512964	0.07058823529411765	0.3946553755816973	0.0002804214105856784	1	0	0	0	1	0	0	1	0	0	0	0	0	0	0	0	1	0	0	0	0	0	0	0	0	0	0	1	0	0	43	7	0	0	40	0	0	40	0	17	2	5
AGAP4	4	0.00020242914979757084	2.2602268229752678e-07	0.00023058979443008032	0	0.32755362530252297	0.00012292960996981118	1	0	0	0	1	0	0	0	0	0	0	0	0	0	0	0	0	0	0	0	0	0	0	0	0	0	0	0	0	0	4	0	0	0	4	0	0	4	0	2	0	2
AGAP5	3	0.00015182186234817812	1.3504689274436068e-07	0.000214648666057454	0	0.3251229906049986	0.00010224342711937955	1	0	0	0	1	0	0	0	0	0	0	0	0	0	0	0	0	0	0	0	0	0	0	0	0	0	0	0	0	0	3	0	0	0	3	0	0	3	0	1	0	1
AGAP6	1	5.060728744939271e-05	0.0	2.046266473505659e-05	0	0.2897785599061446	4.34015208290598e-05	1	0	0	0	1	0	0	0	0	0	0	0	0	0	0	0	0	0	0	0	0	0	0	0	0	0	0	0	0	0	1	0	0	0	1	0	0	1	0	1	0	1
AGAP7P	3	0.00015182186234817812	3.7618969091774347e-08	0.0002157389805872079	0	0.32624488178576144	0.00010222975145124623	1	0	0	0	1	0	0	0	0	0	0	0	0	0	0	0	0	0	0	0	0	0	0	0	0	0	0	0	0	0	3	1	0	0	3	0	0	3	0	1	0	0
AGAP9	1	5.060728744939271e-05	0.0	2.046266473505659e-05	0	0.2897785599061446	4.340152082905979e-05	1	0	0	0	1	0	0	0	0	0	0	0	0	0	0	0	0	0	0	0	0	0	0	0	0	0	0	0	0	0	1	0	0	0	1	0	0	1	0	1	0	1
AGBL1	6	0.00030364372469635624	2.017176301611451e-08	0.0003354218810568661	0.13333333333333333	0.3259542740259312	0.00015422275579487	1	0	0	0	0	0	0	1	0	0	0	0	0	0	0	0	1	0	0	0	0	0	0	0	0	0	0	0	0	0	6	0	0	0	6	0	0	5	0	2	1	2
AGBL2	7	0.00035425101214574896	3.804698208281265e-07	0.00038411132356372873	0.14285714285714285	0.33961810150731314	0.00016606743048523228	1	0	0	0	0	0	0	1	0	0	0	0	0	0	0	0	1	0	0	0	0	0	0	0	0	0	0	0	0	0	7	1	0	0	5	0	0	7	0	3	1	1
AGBL3	6	0.00030364372469635624	1.1303405609835825e-05	0.000584371477354698	0.13333333333333333	0.3383040284887603	0.00014744926814914548	1	0	0	0	0	0	0	1	0	0	0	0	0	0	0	0	1	0	0	0	0	0	0	0	0	0	0	0	0	0	5	0	0	0	4	0	0	5	0	2	0	0
AGBL4	31	0.001568825910931174	2.518641146206268e-06	0.001382735484263489	0.12043010752688173	0.34797921986440083	0.00026190244694139573	1	0	0	0	1	0	0	1	0	1	0	0	1	0	1	0	1	0	0	1	0	0	0	1	1	0	0	1	0	0	29	0	0	0	22	0	0	28	0	4	0	1
AGBL5	23	0.0011639676113360323	5.841675526853562e-06	0.0009566593090334326	0.09881422924901186	0.365202284362467	0.00024742956163822076	1	0	0	0	0	0	0	1	0	0	0	0	1	0	0	0	1	0	0	0	0	0	0	0	0	0	0	1	0	0	21	0	0	0	17	0	0	20	0	2	0	5
AGER	18	0.0009109311740890688	3.6777484333052937e-06	0.0009550311976876805	0.1111111111111111	0.3685123365845471	0.0002337027492326292	1	1	0	0	1	0	0	1	0	0	0	1	0	0	1	0	0	0	1	1	0	0	0	1	1	0	0	1	0	0	17	4	0	0	14	0	0	17	0	11	3	6
AGFG1	69	0.003491902834008097	2.667423988344824e-05	0.003363898855111795	0.13043478260869565	0.39655622228019827	0.00028869789964543587	1	0	0	0	1	0	0	1	0	1	0	0	0	0	1	0	0	0	0	0	0	0	0	0	0	0	1	0	0	0	64	3	0	0	50	0	0	58	1	17	3	9
AGFG2	13	0.0006578947368421052	2.219480263243626e-06	0.0013472218029590803	0.4358974358974359	0.3804023486379825	0.00021254147245881272	1	0	0	0	1	0	0	0	0	0	0	0	0	0	0	0	0	0	0	0	0	0	0	0	0	0	0	0	0	0	12	1	0	0	10	0	0	11	0	3	1	3
AGGF1	53	0.0026821862348178137	1.8714626389302773e-05	0.0019228172930828074	0.04354136429608128	0.3690905355174926	0.0002814888310380274	1	0	0	0	1	0	0	1	0	1	0	0	0	0	0	0	0	0	0	0	0	0	0	1	1	0	0	0	0	0	47	1	0	0	35	0	0	39	0	14	2	3
AGK	99	0.005010121457489879	5.682506131041569e-05	0.0066320306300387466	0.08431251288394145	0.40587449933244324	0.0002962009920411718	1	0	0	0	0	0	0	1	0	0	0	0	0	0	1	0	1	0	0	0	0	0	0	0	0	0	0	0	0	0	90	6	0	0	70	1	0	85	0	35	1	10
AGL	71	0.0035931174089068826	5.10553796126468e-05	0.004300772177622373	0.09336016096579478	0.3930539255664074	0.0002893036145951208	1	0	0	0	0	0	0	1	0	0	0	0	0	0	0	0	1	0	0	0	0	0	0	0	0	0	0	1	0	0	65	3	0	0	47	1	0	62	1	19	1	7
AGMAT	42	0.002125506072874494	8.905064511561497e-06	0.0013430555000748371	0.03484320557491289	0.3627218826293665	0.00027392990901342856	1	0	0	0	0	0	0	1	0	0	0	0	0	0	0	0	1	0	0	0	0	0	0	0	0	0	0	0	0	0	41	0	0	0	26	0	0	39	1	12	1	2
AGMO	1	5.060728744939271e-05	0.0	8.35886912687453e-06	0	0.271350297304349	4.347615292476894e-05	1	0	0	0	0	0	0	1	0	0	0	0	0	0	0	0	1	0	0	0	0	0	0	0	0	0	0	0	0	0	1	0	0	0	0	0	0	1	0	1	0	0
AGO1	149	0.007540485829959514	5.8764513265707126e-05	0.011246375389855831	0.23725739161980772	0.42394335979403563	0.00030229471579677834	1	0	0	0	1	0	0	1	0	0	0	0	0	0	0	0	1	0	0	1	0	0	0	1	1	0	0	0	0	0	140	8	0	0	123	0	0	125	0	60	6	20
AGO2	377	0.019078947368421053	0.004228288785727389	0.017195125348307774	0.08116993058299	0.4391891891891892	0.0003092736430320763	1	0	0	0	1	0	0	1	0	0	0	0	0	0	0	0	1	0	1	1	0	0	0	1	1	0	0	0	0	0	292	17	0	0	244	0	0	266	0	120	7	43
AGO3	124	0.006275303643724696	4.8693858618433015e-05	0.007487658718727169	0.1897456071334907	0.4012101277131429	0.00029983180131079167	1	0	0	0	1	0	0	1	0	0	0	0	0	0	0	0	1	0	0	1	0	0	0	1	1	0	0	0	0	0	117	4	0	0	99	0	0	110	0	40	5	17
AGO4	108	0.005465587044534413	0.00032409569362537734	0.006251830858284118	0.07493942540671512	0.39337474120082816	0.00029722411628491926	1	0	0	0	1	0	0	1	0	1	0	0	0	0	0	0	1	0	0	1	0	0	0	1	1	0	1	0	0	0	98	2	0	0	74	0	0	94	1	38	6	9
AGPAT1	249	0.012601214574898784	0.000663849975483004	0.006052627868161256	0.02458219976680917	0.4192302796282938	0.0003071348634135198	1	0	0	0	1	0	0	1	0	0	0	0	0	0	0	0	1	0	0	0	0	0	0	1	1	0	0	0	0	0	226	6	0	0	175	1	0	188	7	74	3	72
AGPAT2	61	0.0030870445344129555	2.9148373354343663e-05	0.0018991347890861161	0.04644808743169399	0.3801096470135616	0.00028549214542213417	1	0	0	0	1	0	0	1	0	1	0	0	0	0	0	0	1	0	0	0	0	0	0	1	1	0	0	1	0	0	51	2	0	0	36	0	0	45	0	15	2	8
AGPAT3	82	0.004149797570850202	4.920827288165155e-05	0.0014810039833610131	0.07286961758506474	0.3812610943891333	0.00029253654673170383	1	0	0	0	0	0	0	1	0	0	0	0	0	0	0	0	1	0	0	0	0	0	0	0	0	0	0	0	0	0	76	2	0	0	49	1	0	65	0	22	1	9
AGPAT4	63	0.003188259109311741	2.8665975969606127e-05	0.0008542688263223047	0.09011776753712238	0.3613158039093785	0.00028636979569505165	1	0	0	0	0	0	0	1	0	0	0	0	0	0	0	0	1	0	0	0	0	0	0	0	0	0	0	0	0	0	57	1	0	0	45	0	0	52	1	12	0	10
AGPAT4_IT1	1	5.060728744939271e-05	0.0	1.431529296232764e-05	0	0.2844106682787109	4.32243359114494e-05	0	0	0	0	0	0	0	0	0	0	0	0	0	0	0	0	0	0	0	0	0	0	0	0	0	0	0	0	0	0	0	0	0	0	0	0	0	0	0	0	0	0
AGPAT5	56	0.0028340080971659917	3.297287677536028e-05	0.0017633461800535158	0.053246753246753244	0.3797444028058038	0.00028315283887903227	1	0	0	0	0	0	0	1	0	1	0	0	0	0	0	0	1	0	0	0	0	0	0	0	0	0	0	0	0	0	51	1	0	0	43	0	0	46	0	15	0	8
AGPAT6	102	0.005161943319838057	3.311892566093375e-05	0.004146268217348102	0.13725490196078433	0.3961904761904762	0.0002967770639983657	0	0	0	0	0	0	0	0	0	0	0	0	0	0	0	0	0	0	0	0	0	0	0	0	0	0	0	0	0	0	0	0	0	0	0	0	0	0	0	0	0	0
AGPAT9	85	0.00430161943319838	1.5008946795213939e-05	0.004187354770708658	0.23473389355742297	0.3916671621969832	0.0002934062136057756	0	0	0	0	0	0	0	0	0	0	0	0	0	0	0	0	0	0	0	0	0	0	0	0	0	0	0	0	0	0	0	0	0	0	0	0	0	0	0	0	0	0
AGPS	167	0.008451417004048582	7.089401565733086e-05	0.009330438104437322	0.13736382656374	0.41175244842675557	0.00030359079317882905	1	0	0	0	0	0	0	1	0	0	0	0	0	0	0	0	1	0	0	0	0	0	0	0	0	0	0	0	0	0	154	6	0	0	95	1	0	147	5	53	5	9
AGR2	926	0.04686234817813765	0.00386992121294797	0.04430393938786911	0.0458653902282412	0.4712841060866247	0.0003128626894846012	1	0	0	0	1	0	0	1	0	1	0	0	0	0	1	0	0	0	1	1	0	0	0	1	1	0	0	1	0	0	852	23	0	0	577	1	0	806	21	283	15	86
AGR3	35	0.001771255060728745	8.859995434017627e-06	0.000980150832901563	0.0453781512605042	0.3645218417945691	0.00026699557524534833	1	0	0	0	1	0	0	0	0	0	0	0	0	0	0	0	0	0	0	1	0	0	0	0	1	0	0	0	0	0	31	1	0	0	26	0	0	29	0	12	1	4
AGRN	251	0.01270242914979757	0.000490601592085276	0.010409150697764184	0.04717131474103586	0.4213219616204691	0.0003072299297375042	1	0	0	0	1	0	0	1	0	1	0	0	0	0	1	0	0	0	0	0	0	0	0	1	1	0	0	0	0	0	236	7	0	0	175	1	0	218	3	85	8	21
AGRP	10	0.0005060728744939271	1.359909992137151e-06	0.00016075244874191687	0.044444444444444446	0.3285776048421963	0.00019297041193805644	1	1	0	0	1	0	0	1	0	0	0	0	0	0	0	0	0	0	1	0	0	0	0	1	1	0	1	1	1	0	10	1	0	0	8	0	0	9	0	2	1	2
AGT	21	0.001062753036437247	1.0065404974464275e-05	0.0010997305771697835	0.10952380952380952	0.36262203626220363	0.0002419601843132461	1	1	0	0	1	0	0	1	0	1	1	0	0	0	1	0	0	0	1	1	0	0	0	1	1	0	1	1	0	1	20	5	0	0	15	0	0	19	0	13	2	4
AGTPBP1	40	0.0020242914979757085	1.0942321673897715e-05	0.001998041056067983	0.0782051282051282	0.3746539759584392	0.00027209102523173984	1	1	0	0	1	0	0	1	0	1	0	0	0	0	1	0	1	0	1	1	0	0	0	1	1	0	0	0	0	0	36	4	0	0	26	0	0	35	0	12	1	3
AGTR1	88	0.004453441295546558	0.00013889985583288001	0.0016352035058395447	0.020637408568443052	0.36769631559359883	0.0002936105269229976	1	0	0	0	1	0	0	1	0	1	0	0	1	0	0	1	0	0	1	0	0	0	0	1	1	0	0	1	0	0	79	5	0	0	62	1	0	70	1	20	0	6
AGTR2	9	0.0004554655870445344	1.678335242998033e-06	0.00031033756207422114	0.027777777777777776	0.3391110348378239	0.00018565239446340334	1	1	0	0	1	0	0	1	0	1	0	0	0	0	0	0	0	0	1	1	0	0	0	1	1	0	0	1	0	0	8	0	0	0	7	0	0	7	0	3	0	0
AGTRAP	156	0.007894736842105263	0.0003812701750091251	0.0035900669509187134	0.028618693134822168	0.40156072183384817	0.000302610518892888	1	0	0	0	1	0	0	1	0	0	0	0	0	0	0	0	0	0	0	0	0	0	0	0	1	0	0	1	0	0	130	9	0	0	85	0	0	116	3	26	1	15
AGXT	42	0.002125506072874494	1.313297667285245e-05	0.0005592499444514608	0.06736353077816493	0.3492400141392718	0.0002738327517581038	1	0	0	0	1	0	0	1	0	0	0	0	0	0	1	0	1	0	0	0	0	0	0	0	1	0	0	0	0	0	29	3	0	0	16	0	0	23	0	17	0	2
AGXT2	4	0.00020242914979757084	4.4414681379036337e-07	4.470877542237162e-05	0	0.3051643192488263	0.00011483276609870155	1	0	0	0	1	0	0	1	0	0	0	0	0	0	0	0	1	0	0	0	0	0	0	1	1	0	0	0	0	0	4	0	0	0	3	0	0	4	0	2	0	0
AHCTF1	97	0.004908906882591093	5.944556633969144e-05	0.008169367032247554	0.16022336769759452	0.41334588432172364	0.000295912376522802	1	0	0	0	1	0	0	1	0	0	0	0	0	0	1	0	0	0	0	0	0	0	0	0	1	0	0	0	0	0	91	3	0	0	76	0	0	83	0	39	4	20
AHCTF1P1	1	5.060728744939271e-05	0.0	0.00028865485566555437	0	0.33846048439587545	4.359075494859616e-05	0	0	0	0	0	0	0	0	0	0	0	0	0	0	0	0	0	0	0	0	0	0	0	0	0	0	0	0	0	0	0	0	0	0	0	0	0	0	0	0	0	0
AHCY	129	0.00652834008097166	5.0031609851043806e-05	0.010609824883680535	0.141109496124031	0.40622494500750367	0.0003004026336066194	1	0	0	0	0	0	0	1	0	0	0	0	0	0	0	0	1	0	0	0	0	0	0	0	0	0	0	0	0	0	123	4	0	0	103	0	0	114	0	56	6	14
AHCYL1	267	0.013512145748987854	0.00035513280298557774	0.009659990481154661	0.04975922953451043	0.42646868390382875	0.0003077437457684925	1	0	0	0	1	0	0	1	0	0	0	0	0	0	1	0	1	0	0	0	0	0	0	1	1	0	0	1	0	0	251	11	0	0	196	0	0	231	4	89	10	22
AHCYL2	119	0.006022267206477733	8.081433094423503e-05	0.0038001392920681333	0.039025779803446806	0.3918613413715147	0.00029909991773722486	1	0	0	0	0	0	0	1	0	0	0	0	0	0	0	0	1	0	0	0	0	0	0	0	0	0	0	0	0	0	106	6	0	0	87	0	0	93	0	37	4	8
AHDC1	51	0.0025809716599190283	5.359949099012342e-05	0.0032990870614777496	0.13411764705882354	0.40670151895607787	0.00028037490669417434	0	0	0	0	0	0	0	0	0	0	0	0	0	0	0	0	0	0	0	0	0	0	0	0	0	0	0	0	0	0	0	0	0	0	0	0	0	0	0	0	0	0
AHI1	42	0.002125506072874494	1.0006401795588175e-05	0.0017994343771282984	0.14169570267131243	0.3770560622829447	0.0002739758694724683	1	0	0	0	1	0	0	1	0	1	0	0	0	0	1	0	0	0	1	1	0	0	0	1	1	0	0	0	0	0	38	4	0	0	28	0	0	38	0	16	1	3
AHNAK	209	0.010576923076923076	0.0002878757785445789	0.01630158073393321	0.13990614648509386	0.4370327774583094	0.00030579220547880415	1	0	0	0	1	0	0	0	0	0	0	0	0	0	0	0	0	0	0	0	0	0	0	1	1	0	0	0	0	0	190	10	0	0	157	0	0	178	0	88	7	15
AHNAK2	104	0.005263157894736842	0.00013830800456238323	0.005389998314701787	0.05825242718446602	0.3976335171248038	0.0002969234827100023	1	0	0	0	1	0	0	0	0	0	0	0	0	0	0	0	0	0	0	0	0	0	0	0	1	0	0	0	0	0	93	3	0	0	70	0	0	84	1	32	1	11
AHR	118	0.00597165991902834	6.304576715780262e-05	0.005763447507958002	0.08387657540199914	0.4080874000950001	0.00029906877423451444	1	0	0	0	1	0	0	1	0	1	0	0	0	0	0	0	1	0	1	1	0	0	0	1	1	0	0	1	1	0	106	3	0	0	88	1	0	102	1	40	6	9
AHRR	6	0.00030364372469635624	1.8621178291619618e-07	0.0007864681457835886	0.5333333333333333	0.3553381646855725	0.00015404356444430187	1	0	0	0	1	0	0	1	0	0	0	0	0	0	0	0	1	0	0	0	0	0	0	0	1	0	0	0	0	0	5	0	0	0	5	0	0	4	0	4	1	2
AHSA1	210	0.01062753036437247	8.851983598148686e-05	0.018021348520104973	0.19585326953748006	0.43127155266489153	0.0003058829959845665	1	0	0	0	1	0	0	1	0	0	0	0	0	0	0	0	0	0	0	0	0	0	0	0	0	0	0	0	0	0	199	8	0	0	154	1	0	193	2	66	5	21
AHSA2	5	0.00025303643724696357	8.848585789174185e-07	0.0004891119604029479	0.1	0.3525801156234387	0.00014012082548439943	0	0	0	0	0	0	0	0	0	0	0	0	0	0	0	0	0	0	0	0	0	0	0	0	0	0	0	0	0	0	0	0	0	0	0	0	0	0	0	0	0	0
AHSG	58	0.002935222672064777	2.042949659127963e-05	0.0034319816018149084	0.09497882637628555	0.39246062483862637	0.00028429876776632425	1	0	0	0	1	0	0	0	0	1	0	0	0	0	1	0	0	0	1	1	0	0	0	1	1	0	0	1	0	0	55	5	0	0	45	0	0	54	3	25	1	12
AHSP	15	0.0007591093117408907	1.529920628984643e-05	0.000472261232901246	0.01904761904761905	0.34324028557035907	0.00021940200020501507	1	0	0	0	1	0	0	1	0	1	0	0	0	0	0	0	1	0	0	0	0	0	0	0	0	0	0	0	0	0	15	2	0	0	13	0	0	14	0	4	1	2
AICDA	53	0.0026821862348178137	1.0622368101414236e-05	0.0031476877315542782	0.12989840348330914	0.37900147687822466	0.0002816091744864667	1	0	0	0	1	0	0	1	0	1	0	1	1	0	0	0	1	0	0	1	0	0	0	1	1	0	0	1	0	0	53	3	0	0	44	0	0	52	0	14	2	9
AIDA	22	0.0011133603238866396	6.689467704037174e-06	0.000659105163599409	0.03896103896103896	0.35680106895866814	0.00024479132992165153	1	0	0	0	1	0	0	0	0	0	0	0	0	0	0	0	0	0	1	1	0	0	0	0	1	0	0	0	0	0	16	1	0	0	10	0	0	14	0	4	1	3
AIF1	9	0.0004554655870445344	5.281493950388331e-07	0.000358422677253833	0.027777777777777776	0.33420153570341304	0.00018537025650555318	1	0	0	0	1	0	0	1	0	1	0	1	0	0	0	0	0	0	0	1	0	0	0	1	1	0	0	1	0	0	9	0	0	0	6	0	0	7	0	3	0	0
AIF1L	27	0.0013663967611336032	2.289788811696029e-06	0.0017559663626072802	0.14245014245014245	0.3731540582392265	0.00025578915274803327	1	0	0	0	0	0	0	1	0	0	0	0	0	0	0	0	0	0	0	0	0	0	0	0	0	0	0	0	0	0	27	1	0	0	24	0	0	22	0	13	2	7
AIFM1	516	0.02611336032388664	0.0009332341414179777	0.027018448652017527	0.09169865281854445	0.447798400072518	0.0003112059465859228	1	0	0	0	1	0	0	1	0	0	0	0	0	0	1	0	0	0	0	0	0	0	0	1	1	0	0	1	0	0	477	16	0	0	300	0	0	449	4	138	11	43
AIFM2	21	0.001062753036437247	1.1463758426464521e-05	0.0011159954098040198	0.0761904761904762	0.3655874190564292	0.00024233359096431133	1	0	0	0	1	0	0	1	0	0	0	0	0	0	0	0	1	0	0	1	0	0	0	1	1	0	0	0	0	0	20	1	0	0	16	0	0	18	0	5	1	2
AIFM3	9	0.0004554655870445344	9.979563580682619e-07	0.00030019730912373376	0.05555555555555555	0.3411307725507121	0.00018535599961052495	1	0	0	0	0	0	0	1	0	0	0	0	0	0	0	0	0	0	0	0	0	0	0	0	0	0	0	0	0	0	9	2	0	0	7	0	0	9	0	2	1	1
AIG1	60	0.003036437246963563	3.2456409444776887e-05	0.0010761419965200985	0.08192090395480225	0.36487858923460437	0.00028503929990015214	1	0	0	0	0	0	0	1	0	0	0	0	0	0	0	0	1	0	0	0	0	0	0	0	0	0	0	0	0	0	56	2	0	0	41	0	0	45	1	17	2	4
AIM1	67	0.0033906882591093115	4.741711828754328e-05	0.0027744658826456678	0.04794210764360018	0.38074684958957955	0.0002876845275366955	0	0	0	0	0	0	0	0	0	0	0	0	0	0	0	0	0	0	0	0	0	0	0	0	0	0	0	0	0	0	0	0	0	0	0	0	0	0	0	0	0	0
AIM1L	27	0.0013663967611336032	1.7591489091214341e-06	0.0006284539328652528	0.045584045584045586	0.34259162939075555	0.0002554333338373703	0	0	0	0	0	0	0	0	0	0	0	0	0	0	0	0	0	0	0	0	0	0	0	0	0	0	0	0	0	0	0	0	0	0	0	0	0	0	0	0	0	0
AIM2	108	0.005465587044534413	4.273381350529626e-05	0.0048892060342072725	0.06905503634475597	0.38727632636262077	0.0002976247511623251	1	0	0	0	1	0	0	1	0	0	0	1	1	0	0	0	0	0	0	0	0	0	0	1	1	0	0	1	0	0	99	6	0	0	92	0	0	84	0	35	1	13
AIMP1	164	0.008299595141700405	5.088805645150402e-05	0.012618261957994837	0.16078108633847074	0.4163506110408765	0.00030340057473333016	1	0	0	0	1	0	0	1	0	1	0	1	0	0	0	1	1	0	0	1	0	0	0	1	1	0	0	1	0	1	105	6	0	0	77	0	0	97	0	32	4	17
AIMP2	221	0.01118421052631579	0.0001961006742301807	0.014838539441952901	0.14109419991772934	0.4298268511267728	0.0003063003385646005	1	0	0	0	1	0	0	1	0	1	0	0	0	0	0	0	1	0	0	1	0	0	0	1	1	0	0	0	0	0	156	8	0	0	116	1	0	145	0	54	6	15
AIP	88	0.004453441295546558	0.00012898570855494253	0.003786071483923413	0.07523510971786834	0.38935960591133006	0.0002937710177495224	1	0	0	0	1	0	0	1	0	0	0	0	0	0	1	0	1	0	0	0	0	0	0	1	1	0	0	0	0	0	84	4	0	0	70	1	0	77	0	24	2	11
AIPL1	33	0.0016700404858299594	6.99980018690717e-06	0.0012112072972134216	0.09659090909090909	0.35953420669577874	0.0002642879604212769	1	0	0	0	1	0	0	1	0	0	0	0	0	0	0	0	1	0	1	1	0	0	0	0	1	0	0	1	0	0	29	2	0	0	22	0	0	26	0	11	3	4
AIRE	93	0.004706477732793522	3.095577400930143e-05	0.006531173023726921	0.13394109396914447	0.3956906564139533	0.00029509344896226777	1	0	0	0	1	0	0	0	0	1	0	1	0	0	0	0	0	0	0	0	0	0	0	1	1	0	0	1	0	0	84	3	0	0	65	0	0	79	1	31	2	12
AIRN	1	5.060728744939271e-05	0.0	3.986372276567334e-05	0	0.29674125244030636	4.343863610291925e-05	0	0	0	0	0	0	0	0	0	0	0	0	0	0	0	0	0	0	0	0	0	0	0	0	0	0	0	0	0	0	0	0	0	0	0	0	0	0	0	0	0	0
AJAP1	2	0.00010121457489878542	0.0	0.00023621543918114706	1.0	0.32539068289228845	7.65237581573429e-05	1	0	0	0	1	0	0	1	0	0	0	0	0	0	0	0	0	0	0	1	0	0	0	0	1	0	0	0	0	0	2	0	0	0	2	0	0	2	0	2	1	1
AJUBA	72	0.0036437246963562753	3.9380001551167376e-05	0.0027422975311330124	0.07511737089201878	0.3746681835419037	0.00028948342020276564	1	0	0	0	1	0	0	1	0	0	0	0	0	0	1	1	1	0	0	1	0	0	0	1	1	0	0	1	0	0	69	3	0	0	55	0	0	66	0	32	6	4
AK1	46	0.0023279352226720645	1.838090589916805e-05	0.0020722098169842704	0.09855072463768116	0.3783049030306511	0.0002769497471148255	1	0	0	0	0	0	0	1	0	0	0	0	0	0	0	0	1	0	0	0	0	0	0	0	0	0	0	0	0	0	38	1	0	0	27	0	0	35	1	6	1	2
AK2	116	0.005870445344129554	6.890345253695409e-05	0.005252277510048746	0.1128935532233883	0.3915507470376095	0.00029875373780316255	1	0	0	0	0	0	0	1	0	0	0	0	0	0	0	0	1	0	0	0	0	0	0	0	0	0	0	0	0	0	108	7	0	0	77	0	0	99	3	35	3	8
AK3	60	0.003036437246963563	1.3923590827226341e-05	0.0024113993898823498	0.20903954802259886	0.37202296902946436	0.0002851126772988721	1	0	0	0	1	0	0	1	0	0	0	0	0	0	0	0	1	0	1	0	0	0	0	0	0	0	0	0	0	0	55	3	0	0	34	0	0	50	4	9	0	3
AK4	166	0.00840080971659919	0.00012086135189522995	0.006053464661191488	0.16005841548010222	0.4047521507578861	0.00030347855751870653	1	0	0	0	1	0	0	1	0	0	0	0	0	0	0	0	1	0	0	0	0	0	0	0	1	0	0	1	0	0	147	7	0	0	79	0	0	141	3	27	3	6
AK4P1	1	5.060728744939271e-05	0.0	5.416274751786397e-05	0	0.30971786833855797	4.3562858471806555e-05	0	0	0	0	0	0	0	0	0	0	0	0	0	0	0	0	0	0	0	0	0	0	0	0	0	0	0	0	0	0	0	0	0	0	0	0	0	0	0	0	0	0
AK5	9	0.0004554655870445344	2.186329146032612e-06	0.00013689489676188104	0.027777777777777776	0.3262017960908611	0.00018414223470543045	1	0	0	0	0	0	0	1	0	0	0	0	0	0	0	0	1	0	0	0	0	0	0	0	0	0	0	0	0	0	8	0	0	0	4	0	0	7	0	5	0	0
AK6	11	0.0005566801619433198	7.312134658745102e-07	0.0008022948244234151	0.10909090909090909	0.3505410679439418	0.00020066679735814322	1	0	0	0	0	0	0	1	0	0	0	0	0	0	0	0	1	0	0	0	0	0	0	0	0	0	0	0	0	0	11	1	0	0	8	0	0	11	0	4	0	2
AK7	7	0.00035425101214574896	1.751084803572172e-07	0.00039707730522481365	0	0.33193905491441145	0.00016552969661501923	1	0	0	0	0	0	0	1	0	0	0	0	0	0	0	0	1	0	0	0	0	0	0	0	0	0	0	0	0	0	7	0	0	0	4	0	0	5	0	2	0	0
AK8	16	0.0008097165991902834	1.2880378489299103e-06	0.0004905217447173712	0.06666666666666667	0.3390703021775314	0.0002256021530017714	1	0	0	0	0	0	0	1	0	1	0	0	0	0	0	0	1	0	0	0	0	0	0	0	0	0	0	0	0	0	14	0	0	0	10	0	0	14	0	3	0	0
AK9	13	0.0006578947368421052	1.367063635557081e-06	0.0005615590818667448	0.0641025641025641	0.34094242283071935	0.00021182239604288094	1	0	0	0	0	0	0	1	0	0	0	0	0	0	0	0	1	0	0	0	0	0	0	0	0	0	0	0	0	0	12	1	0	0	9	0	0	11	0	4	1	2
AKAP1	470	0.023785425101214574	0.0008156472198610667	0.017003228177781788	0.06478247062559543	0.43180874543825526	0.0003108297853653223	1	0	0	0	0	0	0	1	0	0	0	1	1	0	0	0	0	0	0	0	0	0	0	0	0	0	0	1	0	0	431	15	0	0	292	1	0	397	3	116	5	27
AKAP10	25	0.0012651821862348178	1.40772321072898e-05	0.0017336397078252968	0.14333333333333334	0.3777191573957258	0.000251433254137875	1	0	0	0	1	0	0	1	0	0	0	0	0	0	1	0	0	0	0	0	0	0	0	0	1	0	0	0	0	0	23	2	0	0	22	0	0	20	0	6	0	6
AKAP11	82	0.004149797570850202	3.8139574311642854e-05	0.003917367699346738	0.08912978018669075	0.39136462665874433	0.00029255917358987654	1	0	0	0	1	0	0	1	0	0	0	0	0	0	1	0	0	0	1	0	0	0	0	0	1	0	0	0	0	0	72	3	0	0	55	0	0	70	0	28	3	2
AKAP12	92	0.004655870445344129	2.2853057550971085e-05	0.0049958003211306775	0.11395126612517917	0.4012671594508976	0.0002949247831722907	1	0	0	0	1	0	0	1	0	0	0	0	0	0	0	0	0	0	1	0	0	0	0	1	1	0	0	1	0	0	87	6	0	0	75	0	0	83	0	42	3	15
AKAP13	65	0.003289473684210526	3.0603216078937205e-05	0.004789540051994935	0.14903846153846154	0.4101882797417641	0.0002872877328542596	1	0	0	0	1	0	0	1	0	1	1	0	0	0	1	0	0	0	0	0	0	0	0	1	1	0	0	0	0	0	59	5	0	0	50	1	0	57	1	30	2	7
AKAP14	17	0.000860323886639676	3.4917664021156616e-06	0.0003507901373503305	0.18382352941176472	0.3369311303220966	0.0002290361036110847	1	0	0	0	0	0	0	0	0	0	0	0	0	0	0	0	0	0	0	0	0	0	0	0	0	0	0	0	0	0	17	2	0	0	13	0	0	15	0	6	0	0
AKAP17A	81	0.00409919028340081	1.830258989784528e-05	0.00571110033137192	0.1574074074074074	0.39039810332905267	0.00029238062559649406	1	0	0	0	1	0	0	1	0	0	0	1	0	0	0	0	1	0	0	0	0	0	0	0	1	0	0	0	0	0	74	3	0	0	53	0	0	71	0	29	3	9
AKAP2	45	0.002277327935222672	3.76538340107479e-06	0.0036520499655849346	0.25353535353535356	0.38059284654943276	0.00027657240003147945	0	0	0	0	0	0	0	0	0	0	0	0	0	0	0	0	0	0	0	0	0	0	0	0	0	0	0	0	0	0	0	0	0	0	0	0	0	0	0	0	0	0
AKAP3	8	0.0004048582995951417	7.816530824629243e-07	8.610958442293715e-05	0.17857142857142858	0.31371054804089665	0.00017250403159951546	1	0	0	0	1	0	0	1	0	0	0	0	0	0	1	0	0	0	1	0	0	0	0	0	1	0	1	0	0	0	8	0	0	0	7	0	0	8	0	5	0	0
AKAP4	5	0.00025303643724696357	1.0360936879853254e-07	6.18738021624989e-05	0.2	0.3069037819367865	0.00013290483718408	1	0	0	0	1	0	0	1	0	0	0	0	0	0	1	1	0	0	0	0	0	0	0	0	1	0	1	0	0	0	4	0	0	0	3	0	0	4	0	2	0	0
AKAP5	60	0.003036437246963563	6.0274027045435464e-05	0.0027166402213312977	0.08926553672316384	0.37920512771306303	0.0002847250647816711	1	0	0	0	1	0	0	1	0	0	0	0	0	0	0	0	0	0	0	0	0	0	0	1	1	0	0	0	0	1	57	5	0	0	50	0	0	55	0	27	4	7
AKAP6	14	0.0007085020242914979	1.4068269522723454e-06	0.0011376349273988552	0.24175824175824176	0.36242915573815593	0.0002171799769766174	1	0	0	0	1	0	0	1	0	0	0	0	0	0	1	0	0	0	0	0	0	0	0	1	1	0	0	1	0	0	13	0	0	0	13	0	0	13	0	8	0	2
AKAP7	41	0.002074898785425101	1.7694906931090093e-05	0.0013475984001587874	0.17560975609756097	0.35510189411637855	0.0002728614778117366	1	0	0	0	1	0	0	0	0	0	0	0	0	0	0	0	0	0	0	0	0	0	0	0	1	0	0	0	0	0	40	2	0	0	25	0	0	39	0	13	0	1
AKAP8	108	0.005465587044534413	3.929948178869386e-05	0.010047376646690226	0.17428175839390792	0.4130521122933172	0.0002977383535894367	1	0	0	0	1	0	0	1	0	0	0	1	1	0	1	0	0	0	0	1	0	0	0	1	1	0	0	1	0	0	102	2	0	0	84	1	0	96	0	43	4	13
AKAP8L	154	0.007793522267206477	0.00012131905640431116	0.011338914780787733	0.11289364230540701	0.42142080232037366	0.00030266859299992	1	0	0	0	1	0	0	1	0	0	0	0	0	0	0	0	1	0	0	0	0	0	0	1	1	0	0	0	0	0	139	5	0	0	115	0	0	122	0	60	2	17
AKAP9	170	0.00860323886639676	0.00020424337673502393	0.006312366603441402	0.0648103028193526	0.4035453171588449	0.00030371780791224856	1	0	0	0	1	0	0	1	0	0	0	0	0	0	1	0	0	0	1	0	0	0	0	1	1	0	0	1	0	1	148	3	0	0	124	0	0	139	0	66	3	10
AKIP1	18	0.0009109311740890688	4.827439054620058e-06	0.0008871911603486626	0.09803921568627451	0.3586727655557976	0.00023346749588058042	1	0	0	0	1	0	0	1	0	1	0	0	0	0	0	0	0	0	0	0	0	0	0	0	1	0	0	0	0	0	18	0	0	0	14	0	0	18	0	9	0	3
AKIRIN1	11	0.0005566801619433198	1.5402514950094599e-06	0.0008306840093842313	0.36363636363636365	0.361957796014068	0.00020064150550566843	1	0	0	0	1	0	0	1	0	0	0	0	0	0	0	1	0	0	0	1	0	0	0	1	1	0	0	0	0	0	11	0	0	0	7	0	0	10	0	2	0	2
AKIRIN2	38	0.001923076923076923	1.4994418547824706e-05	0.0013831956134598793	0.08961593172119488	0.3761803228754188	0.000270224402707202	1	0	0	0	1	0	0	1	0	1	0	1	1	0	1	0	1	0	1	1	0	0	0	1	1	0	0	1	0	0	35	0	0	0	21	0	0	33	0	5	0	2
AKNA	4	0.00020242914979757084	8.891671070157984e-08	0.00040639927900423876	0.16666666666666666	0.3450262785703061	0.00012294506151167846	1	0	0	0	1	0	0	1	0	1	0	0	0	0	0	0	0	0	0	1	0	0	0	1	1	0	0	0	0	0	3	0	0	0	2	0	0	2	0	0	0	1
AKNAD1	10	0.0005060728744939271	1.291141776792599e-06	0.00023652816871834155	0.08888888888888889	0.338640297509897	0.00019329017393229707	0	0	0	0	0	0	0	0	0	0	0	0	0	0	0	0	0	0	0	0	0	0	0	0	0	0	0	0	0	0	0	0	0	0	0	0	0	0	0	0	0	0
AKR1A1	43	0.0021761133603238865	7.938466245083826e-06	0.0019458482102851222	0.12624584717607973	0.3651887855994382	0.00027467118711514384	1	0	0	0	0	0	0	1	1	0	0	0	0	0	0	0	1	0	0	0	0	0	0	0	0	0	0	0	0	0	40	3	0	0	31	0	0	37	1	11	1	6
AKR1B1	60	0.003036437246963563	1.689267115412337e-05	0.0027005523932013575	0.17570621468926553	0.3669792924134089	0.0002848941073475664	1	0	0	0	1	0	0	1	0	1	0	0	0	0	0	0	1	0	1	1	0	0	0	0	1	0	0	1	0	0	55	4	0	0	41	0	0	52	5	22	1	5
AKR1B10	34	0.001720647773279352	7.730657107867573e-06	0.001312388234784326	0.0481283422459893	0.3559911362530852	0.0002658003222143757	1	0	0	0	1	0	0	1	1	0	0	0	0	0	0	0	1	0	0	0	0	0	0	0	0	0	0	0	0	0	31	0	0	0	25	0	0	28	0	8	0	2
AKR1B15	12	0.0006072874493927125	2.113361021668226e-07	0.0004766858707835125	0.5606060606060606	0.33406593406593404	0.00020675215705811599	1	0	0	0	1	0	0	1	0	0	0	0	0	0	0	0	1	0	0	0	0	0	0	0	0	0	0	0	0	0	11	1	0	0	10	0	0	11	2	3	0	1
AKR1C1	11	0.0005566801619433198	2.9277503434158103e-06	0.0006170292990533517	0.12727272727272726	0.3410365716849899	0.00019814686475872942	1	0	0	0	1	0	0	1	0	1	0	0	0	0	1	0	1	0	1	0	0	0	0	1	1	0	0	1	0	0	10	0	0	0	10	0	0	9	0	6	0	0
AKR1C2	24	0.001214574898785425	6.0736550371470545e-06	0.0011090696644230403	0.14130434782608695	0.35104549734406365	0.0002489133459272498	1	0	0	0	1	0	0	1	0	1	0	0	0	0	0	0	1	0	1	0	0	0	0	1	1	0	0	1	0	0	22	1	0	0	20	0	0	21	1	10	0	4
AKR1C3	18	0.0009109311740890688	9.42680835180032e-06	0.0010245198687326756	0.09803921568627451	0.3523851983950067	0.00023207100014526806	1	0	0	0	1	0	0	1	0	1	0	0	0	0	0	0	1	0	1	1	0	0	0	1	1	0	1	1	0	0	18	0	0	0	17	0	0	16	0	7	0	1
AKR1C4	5	0.00025303643724696357	5.688587422668301e-07	7.687158898741685e-05	0.1	0.3140695530548668	0.00013793237630438477	1	0	0	0	1	0	0	1	0	0	0	0	0	0	1	0	1	0	0	0	0	0	0	0	0	0	0	1	0	0	4	0	0	0	3	0	0	4	0	3	0	0
AKR1C8P	1	5.060728744939271e-05	0.0	2.8994253384148635e-05	0	0.2899316254365114	4.348883368469803e-05	0	0	0	0	0	0	0	0	0	0	0	0	0	0	0	0	0	0	0	0	0	0	0	0	0	0	0	0	0	0	0	0	0	0	0	0	0	0	0	0	0	0
AKR1D1	9	0.0004554655870445344	6.665648874103661e-07	0.0001224038802041126	0.027777777777777776	0.31935353535353533	0.00018360682226689024	1	0	0	0	1	0	0	1	0	0	0	0	0	0	0	0	1	0	1	0	0	0	0	0	0	0	0	0	0	0	8	0	0	0	7	0	0	8	1	4	0	0
AKR7A2	47	0.002378542510121457	9.318580294340327e-06	0.0019576656538461052	0.06938020351526364	0.3704259148170366	0.00027780203990209905	1	0	0	0	0	0	0	1	0	0	0	0	0	0	0	0	1	0	0	0	0	0	0	0	0	0	0	0	0	0	43	1	0	0	29	0	0	41	2	18	2	7
AKR7A3	15	0.0007591093117408907	2.5950983114736124e-06	0.0005036811016210401	0.02857142857142857	0.34481555160018146	0.00022166563489722037	1	0	0	0	0	0	0	1	1	0	0	0	0	0	0	0	1	0	0	0	0	0	0	0	0	0	0	0	0	0	12	0	0	0	6	0	0	10	0	5	0	0
AKR7L	71	0.0035931174089068826	1.806315175103042e-05	0.002270320006362456	0.03822937625754527	0.36124974862428927	0.0002893227815107943	0	0	0	0	0	0	0	0	0	0	0	0	0	0	0	0	0	0	0	0	0	0	0	0	0	0	0	0	0	0	0	0	0	0	0	0	0	0	0	0	0	0
AKT1	457	0.02312753036437247	0.0009836420747293025	0.019218874453085823	0.06999308994587124	0.45117245473434253	0.0003107170429856649	1	1	0	0	1	0	0	1	0	1	0	1	0	0	1	1	1	0	1	1	0	0	0	1	1	0	1	1	0	0	441	27	0	0	393	1	0	422	4	232	35	74
AKT1S1	25	0.0012651821862348178	3.4462592738735293e-06	0.0021000003715746633	0.2833333333333333	0.3795985015848622	0.00025192822662905445	1	0	0	0	1	0	0	1	0	0	0	0	0	0	0	0	0	0	0	1	0	0	0	0	1	0	0	0	0	0	24	4	0	0	24	0	0	24	0	10	1	4
AKT2	94	0.004757085020242914	0.00015489917133986296	0.00438999333228054	0.07641272020132693	0.41139240506329117	0.00029508132753193987	1	0	0	0	1	0	0	1	0	1	0	0	0	0	1	0	1	0	0	1	0	0	0	1	1	0	0	1	0	0	92	11	0	0	79	0	0	87	0	47	9	14
AKT3	55	0.002783400809716599	1.3918593342019375e-05	0.0022492878046764474	0.07811447811447811	0.37415030390244824	0.0002826521924173456	1	0	0	0	1	0	0	1	0	1	0	0	0	0	0	0	1	0	0	1	0	0	0	1	1	0	0	0	0	0	54	3	0	0	40	0	0	50	0	25	4	5
AKTIP	99	0.005010121457489879	3.368218484644827e-05	0.005408611587235459	0.08080808080808081	0.3950814755573328	0.00029620291318783077	1	0	0	0	1	0	0	1	0	0	0	0	0	0	1	0	1	0	0	0	0	0	0	1	1	0	0	1	0	0	90	4	0	0	58	0	0	85	2	26	0	14
ALAD	39	0.001973684210526316	1.1849098910209565e-05	0.0009037928509932005	0.13090418353576247	0.3575435168096117	0.00027082288182517645	1	0	0	0	1	0	0	1	0	0	0	0	0	0	0	0	1	0	0	1	0	0	0	0	1	0	0	1	0	0	34	6	0	0	27	0	0	31	0	14	0	6
ALAS1	131	0.006629554655870445	0.0002696285089760892	0.004833915742527508	0.1446858485026424	0.3820055290273938	0.00030030291897597915	1	0	0	0	0	0	0	1	0	1	0	0	0	0	0	0	1	0	0	0	0	0	0	0	0	0	0	1	0	0	111	4	0	0	66	0	0	103	0	22	3	3
ALAS2	3	0.00015182186234817812	4.407135533371279e-08	0.00012579446631566423	0	0.3232402545353421	0.00010217192984145406	1	0	0	0	1	0	0	1	0	1	0	0	0	0	0	0	1	0	0	0	0	0	0	0	0	0	0	1	0	0	3	0	0	0	2	0	0	3	0	1	0	0
ALB	280	0.01417004048582996	0.0012275311120419179	0.011038896636608791	0.04851510496671787	0.4264226677312847	0.00030788335059968335	1	0	0	0	1	0	0	1	1	0	0	0	0	0	1	0	0	0	0	1	0	0	0	0	1	0	0	1	0	0	258	7	0	0	206	1	0	235	5	99	8	37
ALCAM	56	0.0028340080971659917	2.9492066450930785e-05	0.0023989793801408505	0.09025974025974026	0.38582446548862637	0.00028318381722527	1	0	0	0	1	0	0	1	0	0	1	1	0	0	0	0	0	0	0	0	0	0	0	0	1	0	0	1	0	0	53	3	0	0	41	0	0	51	1	23	1	12
ALDH16A1	47	0.002378542510121457	1.963458794324238e-05	0.0030101787322012862	0.13598519888991675	0.379292473654913	0.0002778080135221494	0	0	0	0	0	0	0	0	0	0	0	0	0	0	0	0	0	0	0	0	0	0	0	0	0	0	0	0	0	0	0	0	0	0	0	0	0	0	0	0	0	0
ALDH18A1	126	0.006376518218623482	6.582981250818089e-05	0.011353616196206753	0.15136507936507937	0.41795338212276323	0.00030009209463807446	1	0	0	0	0	0	0	1	0	0	0	0	0	0	0	0	1	0	0	0	0	0	0	0	0	0	0	0	0	0	119	3	0	0	91	0	0	111	0	41	4	19
ALDH1A1	33	0.0016700404858299594	8.351371404585655e-06	0.0009154049444272514	0.020833333333333332	0.34879615900586036	0.00026428425948215304	1	0	0	0	1	0	0	1	1	0	0	0	0	0	0	0	1	0	0	1	0	0	0	0	1	0	0	0	0	0	30	0	0	0	22	0	0	27	0	10	0	3
ALDH1A2	33	0.0016700404858299594	6.64674348008881e-05	0.0013143277631566226	0.04924242424242424	0.36424634555475677	0.00026367068113578815	1	0	0	0	1	0	0	1	0	1	0	0	0	0	0	0	1	0	1	1	0	0	0	1	1	0	0	1	0	0	31	3	0	0	20	0	0	28	1	9	1	0
ALDH1A3	45	0.002277327935222672	3.377785169311486e-05	0.0012806744273519044	0.02727272727272727	0.3655400780657454	0.0002758845474720816	1	1	0	0	1	0	0	1	0	1	0	0	0	0	0	0	1	0	1	0	0	0	0	1	1	0	0	1	0	0	39	1	0	0	31	0	0	38	0	14	2	5
ALDH1B1	116	0.005870445344129554	9.522951739070582e-05	0.00751735970465808	0.1413793103448276	0.3962460896767466	0.0002987201558894873	1	0	0	0	0	0	0	0	0	0	0	0	0	0	0	0	1	0	0	0	0	0	0	0	0	0	0	0	0	0	110	5	0	0	75	0	0	106	2	31	0	6
ALDH1L1	25	0.0012651821862348178	3.14995563148116e-06	0.001438562334992712	0.21666666666666667	0.3599992712565359	0.00025180426626452345	1	0	0	0	0	0	0	1	0	0	0	0	0	0	0	0	1	0	0	0	0	0	0	0	0	0	0	0	0	0	25	1	0	0	19	0	0	25	0	4	2	1
ALDH1L2	28	0.0014170040485829958	5.140274481312562e-06	0.0018952225167774965	0.13227513227513227	0.37104497230307015	0.0002573836523279879	1	0	0	0	0	0	0	1	0	0	0	0	0	0	0	0	1	0	0	0	0	0	0	0	0	0	0	0	0	0	24	1	0	0	16	0	0	22	0	6	2	5
ALDH2	114	0.005769230769230769	3.831921100582018e-05	0.00627799006865975	0.16332867567147957	0.3955322470875535	0.0002985711909076589	1	0	0	0	1	0	0	1	0	0	0	0	0	0	0	0	1	0	0	0	0	0	0	0	1	0	0	0	0	0	108	3	0	0	74	0	0	102	3	32	1	14
ALDH3A1	70	0.00354251012145749	2.4630558865200384e-05	0.0015896331569973062	0.115527950310559	0.362775156511043	0.0002889208100315869	1	0	0	0	0	0	0	1	0	0	0	0	0	0	0	0	1	0	0	0	0	0	0	0	0	0	0	0	0	0	65	1	0	0	48	1	0	57	2	29	2	13
ALDH3A2	208	0.010526315789473684	8.703628570204182e-05	0.012610100359374645	0.15249907097733184	0.42217711782929174	0.0003057963190045614	1	0	0	0	0	0	0	1	0	1	0	0	0	0	0	0	1	0	0	0	0	0	0	0	0	0	0	0	0	0	194	3	0	0	149	2	0	182	0	61	5	18
ALDH3B1	108	0.005465587044534413	0.00011184553287619998	0.002809917038942466	0.05451713395638629	0.3916904535363146	0.0002976171631663999	1	0	0	0	0	0	0	1	0	0	0	0	0	0	0	0	1	0	0	0	0	0	0	0	0	0	0	1	0	0	85	5	0	0	58	0	0	77	0	25	4	9
ALDH3B2	24	0.001214574898785425	5.949966009907752e-06	0.0011004196235081237	0.07246376811594203	0.36109131443817044	0.0002494620583279192	1	0	0	0	0	0	0	1	0	0	0	0	0	0	0	0	1	0	0	0	0	0	0	0	0	0	0	0	0	0	23	0	0	0	11	0	0	21	0	4	0	1
ALDH4A1	83	0.004200404858299595	2.8555181478172845e-05	0.0032939316568912293	0.16896855715545106	0.37650286759522134	0.0002927848481185362	1	0	0	0	0	0	0	1	0	0	0	0	0	0	0	0	1	0	0	0	0	0	0	0	0	0	0	0	0	0	76	5	0	0	43	0	0	73	4	21	3	7
ALDH5A1	35	0.001771255060728745	4.972150183345289e-06	0.0013532105938099555	0.07899159663865546	0.3553956834532374	0.0002669179776342349	1	0	0	0	1	0	0	1	0	1	0	0	0	0	0	0	1	0	1	0	0	0	0	0	0	0	0	0	0	0	33	2	0	0	20	0	0	30	1	7	0	1
ALDH6A1	34	0.001720647773279352	1.4933688631418489e-05	0.0012626976204319882	0.05525846702317291	0.3637769472928441	0.00026557789132040195	1	0	0	0	0	0	0	1	0	1	0	0	0	0	0	0	1	0	0	0	0	0	0	0	0	0	0	0	0	0	31	0	0	0	17	0	0	28	1	7	0	3
ALDH7A1	80	0.004048582995951417	3.22014078445448e-05	0.004853743207418465	0.1360759493670886	0.3985799580442149	0.00029206168960820353	1	0	0	0	0	0	0	1	0	0	0	0	0	0	0	0	1	0	1	0	0	0	0	0	0	0	0	0	0	0	73	6	0	0	54	0	0	69	4	27	2	12
ALDH8A1	12	0.0006072874493927125	4.365183629783529e-06	0.000347037806929638	0.030303030303030304	0.3468309550137785	0.00020598963047897663	1	0	0	0	1	0	0	1	0	0	0	0	0	0	0	0	1	0	0	0	0	0	0	0	0	0	0	0	0	0	12	1	0	0	5	0	0	10	1	5	1	1
ALDH9A1	46	0.0023279352226720645	6.0643178317161914e-06	0.0022068389630021485	0.08888888888888889	0.37125410991075625	0.00027717495436294906	1	0	0	0	1	0	0	1	0	0	0	0	0	0	0	0	1	0	0	0	0	0	0	0	0	0	0	0	0	0	42	3	0	0	33	0	0	42	0	13	0	5
ALDOA	203	0.01027327935222672	0.00021606365939258817	0.01515823564222329	0.14739306442959568	0.4330579236888821	0.000305551428509637	1	0	0	0	1	0	0	1	0	0	0	0	0	0	0	0	1	0	1	0	0	0	0	0	1	0	1	0	0	0	194	11	0	0	154	0	0	189	3	86	8	26
ALDOB	31	0.001568825910931174	2.7275915241975434e-05	0.0007312436488407984	0.05806451612903226	0.359540748558016	0.0002609614409544969	1	0	0	0	1	0	0	1	0	0	0	0	0	0	0	0	1	0	0	0	0	0	0	0	0	0	0	0	0	0	31	3	0	0	27	0	0	31	0	13	5	5
ALDOC	89	0.004504048582995951	3.798973731152544e-05	0.00507315595647077	0.12078651685393259	0.39726578206674706	0.0002942348551717057	1	0	0	0	0	0	0	1	0	1	0	0	0	0	0	0	1	0	0	0	0	0	0	0	0	0	0	0	0	0	83	2	0	0	62	0	0	76	3	30	1	5
ALG1	30	0.0015182186234817814	2.701607063740049e-06	0.0024054741156449367	0.10344827586206896	0.37870366821265666	0.0002606555990099785	1	0	0	0	0	0	0	1	0	0	0	0	0	0	0	0	1	0	0	0	0	0	0	0	0	0	0	0	0	0	29	2	0	0	24	1	0	25	0	10	1	6
ALG10	43	0.0021761133603238865	6.274269138865027e-06	0.00034198033714973904	0.07087486157253599	0.3388261115588402	0.000274764706256121	1	0	0	0	0	0	0	1	0	0	0	0	0	0	0	0	1	0	0	0	0	0	0	0	0	0	0	0	0	0	41	3	0	0	34	1	0	36	0	15	0	5
ALG10B	8	0.0004048582995951417	2.8915788819659194e-07	0.0001776417515269451	0	0.32506415739948674	0.00017618505001985635	1	0	0	0	1	0	0	1	0	0	0	0	0	0	0	0	1	0	0	0	0	0	0	1	1	0	0	0	0	0	6	0	0	0	5	0	0	4	0	2	0	1
ALG11	52	0.002631578947368421	3.0132120426822857e-05	0.0006517181027482538	0.01885369532428356	0.3636430556322347	0.00028073482652589773	1	0	0	0	0	0	0	1	0	0	0	0	0	0	0	0	1	0	0	0	0	0	0	0	0	0	0	0	0	0	42	0	0	0	35	0	0	37	0	17	1	8
ALG12	22	0.0011133603238866396	6.275495822812386e-06	0.0006182391664075344	0.03463203463203463	0.3528886507723904	0.00024489759640083377	1	0	0	0	0	0	0	1	0	0	0	0	0	0	0	0	1	0	0	0	0	0	0	0	0	0	0	0	0	0	22	3	0	0	13	0	0	21	1	7	0	1
ALG13	169	0.008552631578947367	6.603020723663014e-05	0.006796694506689049	0.14243448858833474	0.3935862961856389	0.0003037087851019449	1	0	0	0	0	0	0	0	0	0	0	0	0	0	0	0	1	0	0	0	0	0	0	0	0	0	0	0	0	0	153	10	0	0	128	2	0	130	0	72	4	13
ALG14	8	0.0004048582995951417	6.160039562791187e-07	2.773155345629132e-05	0.03571428571428571	0.30070611151692234	0.00017438939509405114	1	0	0	0	0	0	0	1	0	0	0	0	0	0	0	0	1	0	0	0	0	0	0	0	0	0	0	0	0	0	8	0	0	0	6	0	0	6	0	1	0	0
ALG1L	5	0.00025303643724696357	6.744239584662528e-08	4.762998477273657e-05	0	0.30068323264908625	0.0001390908678042375	1	0	0	0	0	0	0	1	0	0	0	0	0	0	0	0	1	0	0	0	0	0	0	0	0	0	0	0	0	0	4	0	0	0	3	0	0	4	0	1	0	0
ALG2	26	0.0013157894736842105	3.36839358465789e-06	0.001188542938024726	0.08615384615384615	0.3655400780657454	0.0002535538414518055	1	0	0	0	0	0	0	1	0	0	0	0	0	0	0	0	1	0	0	0	0	0	0	0	0	0	0	1	0	0	25	0	0	0	22	1	0	21	0	8	1	4
ALG3	39	0.001973684210526316	9.962170385006179e-06	0.0007442845093874659	0.05263157894736842	0.35838003518508443	0.0002713069712762574	1	0	0	0	0	0	0	1	0	0	0	0	0	0	0	0	1	0	0	0	0	0	0	0	0	0	0	0	0	0	35	2	0	0	26	0	0	32	0	14	0	5
ALG5	39	0.001973684210526316	7.822056658635429e-06	0.0017158326184879022	0.06747638326585695	0.3711007192893496	0.0002713358833606257	1	0	0	0	0	0	0	1	0	0	0	0	0	0	0	0	1	0	1	0	0	0	0	0	0	0	0	0	0	0	35	1	0	0	29	0	0	30	0	12	0	9
ALG6	23	0.0011639676113360323	5.085132640818814e-06	0.0006335439037202734	0.05533596837944664	0.3543441226575809	0.00024726552270041554	1	0	0	0	0	0	0	1	0	0	0	0	0	0	0	0	1	0	0	0	0	0	0	0	0	0	0	0	0	0	21	1	0	0	16	2	0	19	0	10	2	2
ALG8	52	0.002631578947368421	2.643468118609493e-05	0.0011415731201610843	0.053544494720965306	0.37138668571213773	0.000280929727717922	1	0	0	0	0	0	0	1	0	0	0	0	0	0	0	0	1	0	0	0	0	0	0	0	0	0	0	0	0	0	49	4	0	0	33	0	0	47	2	14	0	4
ALG9	66	0.003340080971659919	0.00010194658070449717	0.00134210884462087	0.0331002331002331	0.37354909448372337	0.00028717086979995434	1	0	0	0	0	0	0	1	0	0	0	0	0	0	0	0	1	0	0	0	0	0	0	0	0	0	0	0	0	0	62	5	0	0	39	0	0	57	0	14	1	8
ALG9_IT1	1	5.060728744939271e-05	0.0	0.00024387842451062953	0	0.3346090019304365	4.358759342252945e-05	0	0	0	0	0	0	0	0	0	0	0	0	0	0	0	0	0	0	0	0	0	0	0	0	0	0	0	0	0	0	0	0	0	0	0	0	0	0	0	0	0	0
ALK	82	0.004149797570850202	4.213902660676432e-05	0.0030737260064349118	0.07798855766335441	0.38101849173752916	0.00029244093813545385	1	1	0	0	1	0	0	1	0	1	0	0	0	0	0	0	1	0	1	1	0	0	0	1	1	0	0	1	0	0	77	5	0	0	70	1	0	75	0	41	4	21
ALKBH1	4	0.00020242914979757084	2.38872523397478e-07	0.00043119050759852324	0.16666666666666666	0.3390353962561982	0.00012205891248255635	1	0	0	0	1	0	0	1	0	1	1	0	0	0	0	1	1	0	1	1	0	0	0	0	1	0	1	1	0	0	4	0	0	0	4	0	0	4	0	2	0	0
ALKBH2	13	0.0006578947368421052	1.7070800359332224e-06	0.00024592665841356617	0.02564102564102564	0.33121019108280253	0.00021167761347799105	1	0	0	0	0	0	0	1	0	0	0	0	0	0	0	0	1	0	0	0	0	0	0	0	0	0	0	0	0	0	11	1	0	0	9	0	0	10	0	3	0	1
ALKBH3	55	0.002783400809716599	1.5656506263766146e-05	0.003584693983027058	0.11986531986531987	0.38819692742917766	0.00028281677062569913	1	0	0	0	0	0	0	1	0	0	0	0	0	0	0	0	1	0	0	0	0	0	0	0	0	0	0	1	0	0	54	1	0	0	48	0	0	53	0	19	2	9
ALKBH4	26	0.0013157894736842105	3.3570269126201713e-06	0.0008115528601424032	0.046153846153846156	0.3501807613241653	0.0002535477885342991	1	0	0	0	1	0	0	1	0	0	0	0	0	0	0	0	1	0	0	0	0	0	0	0	1	0	0	0	0	0	26	2	0	0	21	0	0	22	0	8	1	4
ALKBH5	25	0.0012651821862348178	2.6713087414293144e-06	0.003105471328157822	0.2866666666666667	0.3892292237083145	0.0002520319430116579	1	0	0	0	1	0	0	1	0	1	0	0	0	0	1	0	1	0	0	0	0	0	0	0	1	0	1	1	0	0	23	0	0	0	19	0	0	21	0	7	2	3
ALKBH7	12	0.0006072874493927125	3.8508239361020015e-06	0.0007944201883887616	0.10606060606060606	0.36320858760385266	0.000206066259497273	1	0	0	0	1	0	0	1	0	0	0	0	0	0	0	0	1	0	0	0	0	0	0	0	1	0	0	1	0	0	9	2	0	0	5	0	0	8	0	5	2	1
ALKBH8	7	0.00035425101214574896	2.550087317873173e-07	0.0006639574553146017	0.09523809523809523	0.3546302943287868	0.00016655214483637262	1	0	0	0	0	0	0	1	0	0	0	0	0	0	0	0	1	0	0	0	0	0	0	0	0	0	0	1	0	0	7	1	0	0	5	0	0	7	0	6	1	1
ALL1	3	0.00015182186234817812	0.0	0.00010755544230292342	1.0	0.3115736360769473	0.00010200876452028657	0	0	0	0	0	0	0	0	0	0	0	0	0	0	0	0	0	0	0	0	0	0	0	0	0	0	0	0	0	0	0	0	0	0	0	0	0	0	0	0	0	0
ALLC	2	0.00010121457489878542	1.0135548382875767e-08	0.00010833081468417475	0	0.3100580574297819	7.630025871964834e-05	1	0	0	0	0	0	0	1	0	0	0	0	0	0	0	0	1	0	0	0	0	0	0	0	0	0	0	0	0	0	2	0	0	0	2	0	0	2	0	1	0	0
ALMS1	132	0.006680161943319838	7.202656922030309e-05	0.005429003019624485	0.11739532731899144	0.4020754908942924	0.0003006936719277034	1	0	0	0	1	0	0	1	0	0	0	0	0	0	1	0	0	0	0	0	0	0	0	1	1	0	0	0	0	0	115	0	0	0	90	1	0	111	0	44	4	12
ALOX12	9	0.0004554655870445344	1.3495570715924328e-06	0.0005312456005751347	0.05555555555555555	0.344947978493122	0.00018519516271265	1	0	0	0	1	0	0	1	0	0	0	0	0	0	0	0	1	0	1	1	0	0	0	0	1	0	0	0	0	0	9	0	0	0	8	0	0	9	0	5	0	0
ALOX12B	90	0.004554655870445344	7.119906939675693e-05	0.0021167099944603097	0.012484394506866416	0.37613019891500904	0.0002941632407443991	1	0	0	0	1	0	0	1	0	0	0	0	0	0	0	0	1	0	1	0	0	0	0	1	1	0	0	0	0	0	82	2	0	0	55	0	0	67	0	25	1	10
ALOX12P2	1	5.060728744939271e-05	0.0	0.00016126033470775382	0	0.3257715642310736	4.357524855744753e-05	0	0	0	0	0	0	0	0	0	0	0	0	0	0	0	0	0	0	0	0	0	0	0	0	0	0	0	0	0	0	0	0	0	0	0	0	0	0	0	0	0	0
ALOX15	9	0.0004554655870445344	2.51882721051597e-07	0.0002559816317534129	0	0.3310104529616725	0.00018570417690961708	1	0	0	0	1	1	0	1	0	1	0	0	0	0	1	0	1	0	1	1	0	0	0	1	1	0	0	1	0	0	8	0	0	0	6	0	0	5	0	3	0	1
ALOX15B	21	0.001062753036437247	2.7905357455520963e-06	0.0004386209825506896	0.01904761904761905	0.3372071195754194	0.00024191837130440558	1	0	0	0	1	0	0	1	0	1	0	0	0	0	0	0	1	0	0	1	0	0	0	1	1	0	1	0	0	0	20	0	0	0	16	0	0	20	0	7	1	3
ALOX5	69	0.003491902834008097	8.611118236934355e-05	0.0011854945137760454	0.020460358056265986	0.37319634358238274	0.0002882427254526639	1	0	0	0	1	0	0	1	0	0	0	1	0	0	0	1	1	0	1	1	0	0	0	1	1	0	0	1	0	0	61	3	0	0	52	1	0	54	2	21	1	6
ALOX5AP	11	0.0005566801619433198	8.133845192117793e-07	6.921957124272043e-05	0.09090909090909091	0.3182374541003672	0.00019973820709282708	1	0	0	0	1	0	0	1	1	0	0	0	0	0	0	0	1	0	1	0	0	0	0	1	1	0	0	1	0	0	11	1	0	0	8	0	0	11	1	3	0	3
ALOXE3	49	0.002479757085020243	3.8071383612458004e-05	0.0011144265576277926	0.013605442176870748	0.36495271867612294	0.0002784765592606353	1	0	0	0	1	0	0	1	0	1	0	0	0	0	0	0	1	0	1	0	0	0	0	0	1	0	0	0	0	0	41	2	0	0	33	0	0	30	0	10	1	7
ALPI	63	0.003188259109311741	2.8127853503292138e-05	0.002280917018580396	0.04864311315924219	0.3830570902394107	0.0002863478255081777	1	0	0	0	0	0	0	1	0	0	0	0	0	0	0	0	1	0	0	0	0	0	0	0	0	0	0	0	0	0	54	0	0	0	34	0	0	53	1	13	0	5
ALPK1	7	0.00035425101214574896	1.834326439640049e-06	0.000644511094446659	0.19047619047619047	0.3490919369655855	0.0001655944449317845	1	0	0	0	1	0	0	1	0	0	0	1	1	0	0	0	1	0	0	0	0	0	0	1	1	0	0	1	0	0	6	0	0	0	6	0	0	4	0	3	1	2
ALPK2	23	0.0011639676113360323	6.102149964024947e-06	0.0011238204831278008	0.08695652173913043	0.36506734162248045	0.0002473376471379418	1	0	0	0	1	0	0	1	0	1	0	0	0	0	0	0	1	0	0	1	0	0	0	0	1	0	0	0	0	0	20	1	0	0	17	0	0	18	0	7	0	1
ALPK3	6	0.00030364372469635624	1.2630942834761687e-08	0.0004590928207335598	0	0.3309550128965263	0.00015424187644356348	1	0	0	0	0	0	0	1	0	1	0	0	0	0	0	0	1	0	0	0	0	0	0	0	0	0	0	0	0	0	5	0	0	0	2	0	0	5	0	0	0	1
ALPL	18	0.0009109311740890688	1.6036775407688182e-06	0.0006531305934136577	0.06535947712418301	0.3449419568822554	0.00023344299079060081	1	0	0	0	1	1	0	1	0	1	0	0	0	0	0	0	1	0	1	0	0	0	0	1	1	0	1	1	0	0	18	1	0	0	13	0	0	18	0	5	0	3
ALPP	113	0.005718623481781376	0.00013116815809581818	0.003160894333007441	0.07269279393173199	0.38794542063414156	0.0002983362247832359	1	0	0	0	0	0	0	1	0	0	0	0	0	0	0	0	1	0	0	0	0	0	0	0	0	0	0	0	0	0	97	5	0	0	58	0	0	80	0	28	4	7
ALPPL2	28	0.0014170040485829958	7.819486197519022e-06	0.0013438329173423723	0.1111111111111111	0.35069660129558966	0.0002571170529010074	0	0	0	0	0	0	0	0	0	0	0	0	0	0	0	0	0	0	0	0	0	0	0	0	0	0	0	0	0	0	0	0	0	0	0	0	0	0	0	0	0	0
ALS2	23	0.0011639676113360323	4.127437424513225e-06	0.0008926257162948514	0.15019762845849802	0.34851932200998287	0.00024689510092426576	1	1	0	0	1	0	0	1	0	1	0	0	0	0	1	0	1	0	1	0	0	0	0	1	1	0	0	1	0	1	21	0	0	0	17	0	0	21	0	5	0	1
ALS2CL	9	0.0004554655870445344	4.505050068443957e-07	0.00022941220736149705	0.1388888888888889	0.3298280754465031	0.00018471396269447351	1	0	0	0	1	0	0	1	0	0	0	0	0	0	0	0	0	0	0	0	0	0	0	0	0	0	0	0	0	0	7	1	0	0	6	0	0	5	0	1	0	0
ALS2CR11	72	0.0036437246963562753	2.817000993407583e-05	0.0018611999683178107	0.061815336463223784	0.3726403530277029	0.0002896454788134415	0	0	0	0	0	0	0	0	0	0	0	0	0	0	0	0	0	0	0	0	0	0	0	0	0	0	0	0	0	0	0	0	0	0	0	0	0	0	0	0	0	0
ALS2CR12	33	0.0016700404858299594	4.908417063444301e-05	0.0006838104793968004	0.032196969696969696	0.34885773807422055	0.00026368113980530425	0	0	0	0	0	0	0	0	0	0	0	0	0	0	0	0	0	0	0	0	0	0	0	0	0	0	0	0	0	0	0	0	0	0	0	0	0	0	0	0	0	0
ALX1	17	0.000860323886639676	0.00013914646010788234	0.00032027607706032745	0.014705882352941176	0.3351254176347879	0.00022046001071254753	1	0	0	0	1	0	0	1	0	1	0	0	0	0	0	1	0	0	0	1	0	0	0	1	1	0	0	0	0	0	15	1	0	0	12	0	0	14	0	5	1	4
ALX3	19	0.0009615384615384615	3.2406270583027915e-06	0.0004598402910915208	0.03508771929824561	0.3383445772405055	0.00023602452217039572	1	0	0	0	1	0	0	0	0	1	0	0	0	0	0	0	0	0	1	0	0	0	0	0	1	0	0	0	0	0	19	1	0	0	13	0	0	18	0	5	0	0
ALX4	17	0.000860323886639676	9.164351738230385e-06	0.00040961112905895915	0.051470588235294115	0.34341924607657415	0.0002285355050643031	1	0	0	0	1	0	0	0	0	1	0	0	0	0	0	0	0	0	1	0	0	0	0	1	1	0	0	0	0	0	17	0	0	0	16	0	0	15	0	15	3	2
ALYREF	300	0.015182186234817813	0.00016550138973171194	0.02641704945065969	0.18762541806020067	0.4442246301874916	0.00030856604440819243	1	0	0	0	1	0	0	1	0	1	0	0	1	0	1	0	1	0	0	0	0	0	0	1	1	0	0	0	0	0	288	10	0	0	206	0	0	275	1	95	10	37
AMACR	66	0.003340080971659919	1.3050424238663207e-05	0.0016845153327179625	0.11188811188811189	0.3619445360296003	0.0002875498187412662	1	0	0	0	0	0	0	1	0	0	0	0	0	0	0	0	1	0	0	0	0	0	0	0	0	0	0	0	0	0	58	2	0	0	21	0	0	58	0	8	0	1
AMBN	4	0.00020242914979757084	9.088646939954694e-08	0.0003161343109110093	0.16666666666666666	0.33546108922993345	0.00012285330620633302	1	0	0	0	1	1	0	1	0	1	0	0	0	0	0	0	0	0	0	0	0	0	0	0	1	0	0	0	0	0	4	0	0	0	3	0	0	4	0	2	0	1
AMBP	15	0.0007591093117408907	8.452681370918296e-07	0.000657454149927931	0.10476190476190476	0.3485931022316309	0.00022225952391564986	1	0	0	0	1	0	0	1	0	0	0	0	0	0	0	0	1	0	1	1	0	0	0	0	1	0	1	0	0	0	15	1	0	0	14	0	0	15	1	9	0	5
AMBRA1	230	0.011639676113360323	0.000387288412550814	0.01173630836492217	0.10992975128156446	0.4250193581691474	0.00030659164960807647	1	0	0	0	1	0	0	1	0	1	0	0	0	0	0	0	1	0	0	0	0	0	0	1	1	0	0	1	0	0	212	7	0	0	161	1	0	200	0	60	6	27
AMD1	49	0.002479757085020243	0.00014003844274477809	0.0008900853019377837	0.017857142857142856	0.3641523690175626	0.00027769974770315797	1	0	0	0	0	0	0	1	0	0	0	0	0	0	0	0	1	0	0	0	0	0	0	0	0	0	0	0	0	0	45	0	0	0	28	0	0	37	0	15	0	4
AMDHD1	4	0.00020242914979757084	6.381824312001028e-08	2.9482377990179917e-05	0	0.2993032414419873	0.00012122823264775025	1	0	0	0	0	0	0	1	0	0	0	0	0	0	0	0	1	0	0	0	0	0	0	0	0	0	0	0	0	0	3	1	0	0	1	0	0	3	0	1	0	0
AMDHD2	4	0.00020242914979757084	4.740456268333572e-08	0.0001374782793490005	0.16666666666666666	0.3181862097839039	0.0001220914811971309	1	0	0	0	0	0	0	1	0	0	0	0	0	0	0	0	1	0	0	0	0	0	0	0	0	0	0	0	0	0	4	0	0	0	2	0	0	4	0	1	0	0
AMELY	1	5.060728744939271e-05	0.0	7.460555167819672e-06	0	0.27638296384362543	4.309924764712894e-05	1	0	0	0	0	1	0	0	0	1	0	0	0	0	0	0	0	0	0	0	0	0	0	0	0	0	0	0	0	0	1	0	0	0	0	0	0	1	0	0	0	0
AMER1	43	0.0021761133603238865	1.8147607644971355e-05	0.002637470783468939	0.11738648947951273	0.38912957857424185	0.00027480518754608433	1	0	0	0	1	0	0	1	0	1	0	0	0	0	0	0	0	0	0	1	0	0	0	1	1	0	0	0	0	0	40	2	0	0	30	0	0	37	0	16	2	3
AMER2	4	0.00020242914979757084	1.5529392649632216e-06	0.00028190748605792104	0	0.3446291225561156	0.0001231351829620701	1	0	0	0	1	0	0	1	0	1	0	0	0	0	0	0	0	0	0	1	0	0	0	0	1	0	0	0	0	0	4	1	0	0	3	0	0	4	0	0	0	1
AMER3	1	5.060728744939271e-05	0.0	6.971444329681705e-05	0	0.30902522559154244	4.355348838823185e-05	1	0	0	0	1	0	0	1	0	0	0	0	0	0	0	0	0	0	0	0	0	0	0	0	1	0	0	0	0	0	1	0	0	0	0	0	0	1	0	0	0	0
AMFR	190	0.009615384615384614	0.0002454935934298362	0.007063934706097268	0.08749651907546645	0.4100691057754166	0.0003048544940676736	1	1	0	0	1	0	0	1	0	1	0	0	0	0	0	0	1	0	1	1	0	0	0	0	1	0	0	1	0	0	179	9	0	0	134	0	0	174	2	42	2	19
AMH	7	0.00035425101214574896	2.659459245443206e-07	0.00042157765549192904	0	0.3364893399632178	0.00016562640996279599	1	0	0	0	1	0	0	1	0	1	1	0	0	0	0	0	1	0	0	1	0	0	0	1	1	0	1	1	1	1	7	0	0	0	5	0	0	7	0	2	0	1
AMHR2	51	0.0025809716599190283	1.4164729255916735e-05	0.001708243568640613	0.0815686274509804	0.36674090571640683	0.00028038490826716	1	0	0	0	1	0	0	1	0	1	0	0	0	0	0	0	1	0	0	0	0	0	0	0	1	0	1	1	0	0	50	6	0	0	40	0	0	48	0	24	5	6
AMICA1	2	0.00010121457489878542	0.0	3.91350727312704e-05	1.0	0.29866537688366257	7.613278347964818e-05	0	0	0	0	0	0	0	0	0	0	0	0	0	0	0	0	0	0	0	0	0	0	0	0	0	0	0	0	0	0	0	0	0	0	0	0	0	0	0	0	0	0
AMIGO1	88	0.004453441295546558	0.0001292046235902315	0.0010886239923527156	0.02821316614420063	0.37622329690415446	0.0002936660388143485	1	0	0	0	1	0	0	1	0	1	0	0	0	0	0	0	0	0	0	0	0	0	0	1	1	0	0	1	0	0	75	2	0	0	48	0	0	59	0	29	3	9
AMIGO2	10	0.0005060728744939271	1.764840893832673e-06	0.0005778395207190621	0.1111111111111111	0.34797921986440083	0.00019333121858057024	1	0	0	0	1	0	0	1	0	1	0	0	0	0	0	0	0	0	0	1	0	0	0	1	1	0	0	0	0	0	9	1	0	0	8	0	0	9	0	5	0	1
AMIGO3	18	0.0009109311740890688	2.867835054122775e-06	0.00024973112774750533	0.05228758169934641	0.33556933005009765	0.00023291441257345798	1	0	0	0	1	0	0	1	0	1	0	0	0	0	0	0	0	0	0	1	0	0	0	1	1	0	0	0	0	0	15	0	0	0	11	0	0	13	0	4	0	0
AMMECR1	29	0.0014676113360323885	6.967303642835714e-06	0.0009301809324911624	0.10344827586206896	0.36396456134534266	0.0002588548124603575	1	0	0	0	0	0	0	0	0	0	0	0	0	0	0	0	0	0	0	0	0	0	0	0	0	0	0	0	0	0	24	1	0	0	22	0	0	20	0	11	0	1
AMMECR1L	14	0.0007085020242914979	2.16589075397965e-06	0.0005885738163538409	0.07692307692307693	0.3497283233925063	0.00021717931423945067	0	0	0	0	0	0	0	0	0	0	0	0	0	0	0	0	0	0	0	0	0	0	0	0	0	0	0	0	0	0	0	0	0	0	0	0	0	0	0	0	0	0
AMN	1	5.060728744939271e-05	0.0	1.0606210801161479e-05	0	0.2811530690646254	4.3165608193757e-05	1	0	0	0	0	0	0	1	0	0	0	0	0	0	1	0	1	0	1	0	0	0	0	0	0	0	0	0	0	0	1	0	0	0	1	0	0	1	0	0	0	0
AMN1	4	0.00020242914979757084	7.650276925763431e-08	7.246508545644536e-05	0.16666666666666666	0.30920414358589177	0.00012064665492457256	1	0	0	0	0	0	0	1	0	0	0	0	0	0	0	0	1	0	0	0	0	0	0	0	0	0	0	0	0	0	2	0	0	0	2	0	0	1	0	0	0	0
AMOT	268	0.013562753036437246	0.0002869613821619357	0.01030029044955437	0.07717032813460786	0.4267449896337249	0.0003077847695082056	1	0	0	0	1	0	0	1	0	1	0	0	0	0	1	1	0	0	1	1	0	0	0	1	1	0	0	0	0	0	240	5	0	0	186	1	0	215	0	93	12	20
AMOTL1	75	0.0037955465587044533	2.6427639778424245e-05	0.00397718230203675	0.1390990990990991	0.38918322730585153	0.0002906526335911422	1	0	0	0	1	0	0	1	0	1	0	0	0	0	0	0	0	0	0	0	0	0	0	0	1	0	0	0	0	0	69	0	0	0	53	0	0	61	0	21	5	6
AMOTL2	138	0.006983805668016194	0.0001115902498963648	0.004836226164347612	0.07214640854755104	0.40753191577123765	0.0003012638102501392	1	0	0	0	1	0	0	1	0	1	0	0	0	0	0	0	0	0	0	0	0	0	0	0	1	0	0	0	0	0	125	2	0	0	103	1	0	115	0	40	4	7
AMPD1	9	0.0004554655870445344	1.2606596805935623e-06	0.0010614879704249265	0.2777777777777778	0.3467883467883468	0.00018504949705134557	1	0	0	0	0	0	0	1	0	0	0	0	0	0	0	0	1	0	0	0	0	0	0	0	0	0	0	0	0	0	8	0	0	0	7	0	0	8	0	3	0	0
AMPD2	66	0.003340080971659919	3.2072893509329304e-05	0.002779417108997471	0.0648018648018648	0.38488507985975845	0.0002875524754593925	1	0	0	0	1	0	0	1	0	0	0	0	0	0	0	0	1	0	1	0	0	0	0	0	0	0	0	0	0	0	58	3	0	0	46	1	0	55	0	19	2	9
AMPD3	12	0.0006072874493927125	5.437966380401517e-06	0.0005248307681060096	0.07575757575757576	0.34383754719935966	0.00020581191477022696	1	0	0	0	0	0	0	1	0	0	0	0	0	0	0	0	1	0	0	0	0	0	0	0	0	0	0	0	0	0	9	0	0	0	8	0	0	9	1	3	0	3
AMPH	50	0.0025303643724696357	1.0769026541327233e-05	0.001329940067422617	0.13224489795918368	0.35709122451930025	0.0002796404172198711	1	0	0	0	0	0	0	1	0	0	0	0	0	0	1	0	0	0	0	0	0	0	0	0	0	0	0	0	0	1	47	3	0	0	40	0	0	46	0	23	3	8
AMT	6	0.00030364372469635624	9.483235197771863e-07	0.0003919794373042102	0.06666666666666667	0.3428412797557082	0.0001533008586566217	1	0	0	0	0	0	0	1	0	0	0	0	0	0	0	0	1	0	0	0	0	0	0	0	0	0	0	0	0	0	6	0	0	0	4	0	0	6	0	2	0	1
AMTN	24	0.001214574898785425	2.3508080917468423e-06	0.0004127791251802836	0.025362318840579712	0.3358602168813951	0.00024940059648007366	1	0	0	0	1	1	0	1	0	1	0	0	0	0	0	0	0	0	0	0	0	0	0	1	1	0	0	0	0	0	21	1	0	0	14	1	0	20	0	8	1	4
AMY1A	12	0.0006072874493927125	1.3278649197291892e-06	0.00022671951834912527	0.015151515151515152	0.32728778467908903	0.0002059536909615116	1	0	0	0	0	0	0	0	0	0	0	0	0	0	0	0	1	0	0	0	0	0	0	0	0	0	0	0	0	0	11	0	0	0	9	1	0	11	0	5	0	2
AMY1B	2	0.00010121457489878542	2.0969285083252144e-08	1.996713132097034e-05	0	0.28599134499876977	7.532332394552784e-05	1	0	0	0	0	0	0	0	0	0	0	0	0	0	0	0	1	0	0	0	0	0	0	0	0	0	0	0	0	0	2	0	0	0	1	1	0	2	0	1	0	0
AMY1C	87	0.004402834008097166	8.503259356607832e-05	0.001199734529884952	0.008286554397219995	0.3578996939015776	0.0002932229135063698	1	0	0	0	0	0	0	0	0	0	0	0	0	0	0	0	1	0	0	0	0	0	0	0	0	0	0	0	0	0	78	5	0	0	60	1	0	69	2	26	1	10
AMY2A	17	0.000860323886639676	3.581877439882194e-06	0.0005193981228335349	0.07352941176470588	0.34057221647707686	0.00022863551747853006	1	0	0	0	0	0	0	0	0	0	0	0	0	0	0	0	1	0	1	0	0	0	0	0	0	0	0	0	0	0	16	0	0	0	12	0	0	15	0	7	0	2
AMY2B	7	0.00035425101214574896	2.0024156516015905e-06	0.00038382506091024887	0.14285714285714285	0.33758734389148004	0.00016477740367176215	1	0	0	0	0	0	0	0	0	0	0	0	0	0	0	0	1	0	0	0	0	0	0	0	0	0	0	0	0	0	5	0	0	0	3	0	0	3	0	2	0	0
AMZ1	43	0.0021761133603238865	2.1115193481644403e-05	0.0014325071538411015	0.08305647840531562	0.3675868740233648	0.0002747079679674801	1	0	0	0	0	0	0	0	0	0	0	0	0	0	0	0	1	0	0	0	0	0	0	0	0	0	0	0	0	0	42	0	0	0	28	0	0	41	0	18	3	1
AMZ2	22	0.0011133603238866396	5.709356107281591e-06	0.0002633335826896162	0.004329004329004329	0.33276637308229906	0.0002434885709442691	1	0	0	0	0	0	0	0	0	0	0	0	0	0	0	0	1	0	0	0	0	0	0	0	0	0	0	0	0	0	18	1	0	0	14	0	0	16	0	5	0	7
AMZ2P1	1	5.060728744939271e-05	0.0	1.5941128372626323e-05	0	0.28234621704651	4.33220153410727e-05	0	0	0	0	0	0	0	0	0	0	0	0	0	0	0	0	0	0	0	0	0	0	0	0	0	0	0	0	0	0	0	0	0	0	0	0	0	0	0	0	0	0
ANAPC1	113	0.005718623481781376	8.364159424460159e-05	0.007488072613774051	0.15960809102402024	0.41082789305168615	0.00029839745629358375	1	0	0	0	1	0	0	1	0	0	0	0	0	0	0	0	1	0	0	0	0	0	0	0	1	0	0	0	0	0	100	4	0	0	84	0	0	95	0	34	4	7
ANAPC10	57	0.0028846153846153843	2.2894396664232725e-05	0.003084214676828106	0.21177944862155387	0.3919701658335317	0.00028368686146253386	1	0	0	0	1	0	0	1	0	0	0	0	0	0	0	0	1	0	0	0	0	0	0	0	1	0	0	0	0	0	50	4	0	0	46	0	0	44	0	19	4	5
ANAPC11	68	0.003441295546558704	9.156181502983141e-05	0.0022757856040545063	0.1106233538191396	0.39281951374669505	0.0002881458459647062	1	0	0	0	1	0	0	1	0	0	0	0	0	0	0	0	1	0	0	0	0	0	0	1	1	0	0	0	0	0	54	1	0	0	40	0	0	48	0	17	0	3
ANAPC13	70	0.00354251012145749	1.3771399238915252e-05	0.002496195155086025	0.15734989648033126	0.37378227560767996	0.0002889933195152704	1	0	0	0	1	0	0	1	0	0	0	0	0	0	0	0	1	0	0	0	0	0	0	0	1	0	0	0	0	0	65	1	0	0	49	0	0	63	0	15	0	5
ANAPC15	125	0.006325910931174089	4.006182481093639e-05	0.003903407555182179	0.04670967741935484	0.3791978507004414	0.00029986713849584223	1	0	0	0	1	0	0	1	0	0	0	0	0	0	0	0	1	0	0	0	0	0	0	0	1	0	0	0	0	0	111	3	0	0	74	0	0	102	3	26	2	4
ANAPC16	55	0.002783400809716599	2.354007954714226e-05	0.0023255919087784307	0.2202020202020202	0.37544412988542875	0.0002824110939227561	1	0	0	0	1	0	0	1	0	0	0	0	0	0	0	0	1	0	0	0	0	0	0	0	1	0	0	0	0	0	49	2	0	0	44	0	0	46	0	16	1	4
ANAPC2	212	0.010728744939271255	0.00010356837438121828	0.00911937909970171	0.08208888491460252	0.4143252537113143	0.0003059327406022536	1	0	0	0	1	0	0	1	0	1	0	0	0	0	0	0	1	0	0	1	0	0	0	1	1	0	0	0	0	0	197	7	0	0	149	0	0	181	0	66	7	10
ANAPC4	97	0.004908906882591093	4.148324612237376e-05	0.003956457062485964	0.13552405498281786	0.3905138339920949	0.00029576769957385105	1	0	0	0	1	0	0	1	0	0	0	0	0	0	0	0	1	0	0	0	0	0	0	1	1	0	0	0	0	0	89	3	0	0	78	0	0	85	0	32	3	5
ANAPC5	102	0.005161943319838057	5.5243645941856975e-05	0.0053430936049079555	0.14502038439138032	0.3958254041385389	0.00029668906941712964	1	0	0	0	1	0	0	1	0	0	0	0	0	0	0	0	1	0	0	0	0	0	0	1	1	0	0	0	0	0	91	4	0	0	77	0	0	86	0	29	6	7
ANAPC7	112	0.005668016194331983	5.0991088501160285e-05	0.007737741379452965	0.162001287001287	0.411580920641533	0.00029828168421150534	1	0	0	0	1	0	0	1	0	0	0	0	0	0	0	0	1	0	0	0	0	0	0	1	1	0	0	0	0	0	100	4	0	0	88	0	0	94	0	36	6	7
ANG	8	0.0004048582995951417	1.3052576021426634e-06	0.0005248860826491306	0.07142857142857142	0.3411837834104565	0.00017587778762357423	1	0	0	0	1	0	0	1	0	1	0	1	1	0	0	1	1	0	0	1	0	0	0	1	1	0	1	1	0	0	8	2	0	0	8	0	0	8	0	5	2	1
ANGEL1	47	0.002378542510121457	1.1264651493747203e-05	0.0016442933631501287	0.1877890841813136	0.3577636152954809	0.00027767596341114243	1	0	0	0	0	0	0	1	0	0	0	0	0	0	0	0	1	0	0	0	0	0	0	0	0	0	0	0	0	0	42	4	0	0	32	0	0	40	0	6	0	1
ANGEL2	68	0.003441295546558704	2.1957440087849284e-05	0.0043846227787880466	0.2405618964003512	0.38748137108792846	0.0002884495882761819	1	0	0	0	1	0	0	1	0	0	0	0	0	0	0	0	1	0	0	1	0	0	0	1	1	0	0	0	0	0	60	0	0	0	36	0	0	58	0	11	0	4
ANGPT1	7	0.00035425101214574896	1.0157692974114422e-06	0.0002812594558609875	0.14285714285714285	0.3349379618957217	0.00016391749595801088	1	0	0	0	1	0	0	1	0	1	0	0	0	0	1	1	1	0	1	1	0	0	0	1	1	0	0	0	0	0	7	1	0	0	7	0	0	6	0	4	0	0
ANGPT2	14	0.0007085020242914979	1.0798225931635173e-06	0.0004561620818558315	0.0989010989010989	0.3393031921287154	0.00021734259694949538	1	0	0	0	1	0	0	1	0	1	0	0	0	0	0	0	1	0	0	1	0	0	0	1	1	0	1	1	0	0	14	2	0	0	12	0	0	13	0	9	2	2
ANGPT4	32	0.0016194331983805667	7.477397342270034e-06	0.0003504592867569068	0.05443548387096774	0.3378759639553374	0.00026275207402947254	1	0	0	0	1	0	0	1	0	1	0	0	0	0	0	0	0	0	0	1	0	0	0	1	1	0	0	1	0	0	27	0	0	0	22	0	0	25	0	11	0	0
ANGPTL2	5	0.00025303643724696357	1.26674890237249e-07	0.0003511729513711423	0.3	0.3353244637523758	0.0001399341088942299	1	0	0	0	0	0	0	1	0	0	0	0	0	0	0	0	0	0	0	0	0	0	0	0	0	0	0	0	0	1	5	0	0	0	4	0	0	4	0	2	0	0
ANGPTL3	7	0.00035425101214574896	3.691810897657711e-06	0.0003087717976904213	0.047619047619047616	0.34347894105581533	0.00016567014679792143	1	0	0	0	1	0	0	1	0	1	0	0	0	0	1	0	1	0	0	0	0	0	0	1	1	0	0	1	0	0	7	0	0	0	2	0	0	7	0	2	0	1
ANGPTL4	28	0.0014170040485829958	6.3470519679987185e-06	0.0014927282707772008	0.1164021164021164	0.36763474669296176	0.00025728568540433035	1	0	0	0	1	0	0	1	0	1	0	0	0	0	0	0	1	0	0	1	0	0	0	1	1	0	0	1	0	0	26	0	0	0	20	0	0	25	0	12	2	2
ANGPTL5	1	5.060728744939271e-05	0.0	0.00013878276925110536	0	0.31166700840680744	4.3531442437070766e-05	0	0	0	0	0	0	0	0	0	0	0	0	0	0	0	0	0	0	0	0	0	0	0	0	0	0	0	0	0	0	0	0	0	0	0	0	0	0	0	0	0	0
ANGPTL6	2	0.00010121457489878542	3.595606252236346e-09	0.00018700322114242928	0	0.3183553786914563	7.642264202347084e-05	1	0	0	0	0	0	0	1	0	1	0	0	0	0	0	0	0	0	0	0	0	0	0	0	0	0	0	0	0	0	2	0	0	0	2	0	0	2	0	0	0	1
ANGPTL7	23	0.0011639676113360323	2.7701796265400637e-06	0.00096949524082701	0.1225296442687747	0.3540330383058014	0.0002475056830533425	1	0	0	0	1	0	0	0	0	0	0	0	0	0	0	0	0	0	0	1	0	0	0	0	1	0	0	1	0	0	21	1	0	0	19	0	0	20	0	6	1	2
ANIB1	2	0.00010121457489878542	0.0	0.00032580854624383014	1.0	0.3336879612273502	7.634930471997475e-05	0	0	0	0	0	0	0	0	0	0	0	0	0	0	0	0	0	0	0	0	0	0	0	0	0	0	0	0	0	0	0	0	0	0	0	0	0	0	0	0	0	0
ANK1	42	0.002125506072874494	3.608423727831519e-05	0.0018441394898278756	0.06852497096399536	0.3750094891065057	0.000273377465630098	1	0	0	0	1	0	0	1	0	0	0	0	0	0	1	0	0	0	0	0	0	0	0	0	1	0	0	0	0	0	39	3	0	0	33	0	0	38	0	20	2	6
ANK2	56	0.0028340080971659917	2.3549933382095407e-05	0.0030478886123273554	0.10844155844155844	0.38144509005269966	0.00028313906960382516	1	0	0	0	1	0	0	1	0	1	0	0	0	0	1	0	0	0	1	0	0	0	0	1	1	0	0	1	0	1	53	5	0	0	39	0	0	51	0	23	3	4
ANK3	122	0.006174089068825911	0.0001077450092607423	0.004811452493942657	0.10567673756943503	0.396230198516142	0.000299530297490443	1	0	0	0	1	0	0	1	0	1	0	0	0	0	1	0	0	0	0	1	0	0	0	1	1	0	0	1	0	0	115	7	0	0	91	0	0	110	0	48	8	13
ANKAR	2	0.00010121457489878542	6.418242225206552e-08	0.0001957812814542329	0	0.33219016878488333	7.647636686227738e-05	0	0	0	0	0	0	0	0	0	0	0	0	0	0	0	0	0	0	0	0	0	0	0	0	0	0	0	0	0	0	0	0	0	0	0	0	0	0	0	0	0	0
ANKDD1A	6	0.00030364372469635624	2.129291597327384e-07	0.00020540028039675188	0	0.32720107300756734	0.00015369588357830316	1	0	0	0	1	0	0	1	0	0	0	0	0	0	0	0	0	0	0	0	0	0	0	0	1	0	0	0	0	0	5	0	0	0	5	0	0	4	0	2	0	0
ANKDD1B	1	5.060728744939271e-05	0.0	0.00026917087669826536	0	0.32562125107112255	4.35827983767536e-05	1	0	0	0	1	0	0	1	0	0	0	0	0	0	0	0	0	0	0	0	0	0	0	0	1	0	0	0	0	0	1	0	0	0	1	0	0	1	0	1	0	0
ANKEF1	11	0.0005566801619433198	1.0360781053469688e-06	0.00043347925662078253	0.01818181818181818	0.3365409179936984	0.00019969716513056418	0	0	0	0	0	0	0	0	0	0	0	0	0	0	0	0	0	0	0	0	0	0	0	0	0	0	0	0	0	0	0	0	0	0	0	0	0	0	0	0	0	0
ANKFY1	173	0.00875506072874494	0.00010720895685930772	0.0063714852128910525	0.05928216158085764	0.402870657315283	0.00030392362300967407	1	0	0	0	1	0	0	1	0	0	0	0	0	0	1	0	0	0	0	0	0	0	0	1	1	0	0	0	0	0	158	4	0	0	135	0	0	147	0	46	2	16
ANKH	12	0.0006072874493927125	3.98047693894091e-06	0.0006693643989057663	0.09090909090909091	0.35697510568341945	0.0002066152153045354	1	1	0	0	1	1	0	1	0	1	0	0	0	0	1	0	1	0	1	0	0	0	0	0	1	0	0	1	0	0	11	1	0	0	8	0	0	10	1	2	0	1
ANKHD1	151	0.007641700404858299	0.00016622951591550517	0.007810748765057034	0.07302428256070641	0.41409082336176367	0.0003023809068858264	1	0	0	0	0	0	0	0	0	0	0	1	1	0	0	0	0	0	0	0	0	0	0	0	0	0	0	1	0	0	130	6	0	0	104	0	0	114	1	57	3	13
ANKHD1_EIF4EBP3	100	0.005060728744939271	7.50265460921718e-05	0.004312532786088691	0.10686868686868686	0.39615076182838815	0.00029628309372271166	0	0	0	0	0	0	0	0	0	0	0	0	0	0	0	0	0	0	0	0	0	0	0	0	0	0	0	0	0	0	0	0	0	0	0	0	0	0	0	0	0	0
ANKIB1	9	0.0004554655870445344	2.891311127353529e-07	0.001163837426117806	0.2777777777777778	0.3674706637159913	0.00018601971707840801	1	0	0	0	1	0	0	1	0	0	0	0	0	0	0	0	1	0	0	0	0	0	0	1	1	0	0	0	0	0	8	1	0	0	7	0	0	8	0	4	0	1
ANKK1	21	0.001062753036437247	2.2420581568920595e-06	0.0007640236682876698	0.08571428571428572	0.3442748623597463	0.00024220113499461094	1	0	0	0	1	0	0	1	0	0	0	0	0	0	0	0	1	0	0	0	0	0	0	0	1	0	0	0	0	0	18	2	0	0	16	0	0	17	0	6	2	1
ANKLE2	165	0.008350202429149797	0.0004300135950445738	0.00646833403915464	0.10620842572062084	0.4062834114647586	0.0003033044653250363	1	0	0	0	1	0	0	1	0	1	0	0	0	0	0	0	0	0	0	1	0	0	0	1	1	0	0	0	0	0	152	6	0	0	121	1	0	134	0	42	6	24
ANKMY1	2	0.00010121457489878542	1.4105122026655848e-07	0.00018511436725319246	0	0.3324081083354361	7.649686844117677e-05	0	0	0	0	0	0	0	0	0	0	0	0	0	0	0	0	0	0	0	0	0	0	0	0	0	0	0	0	0	0	0	0	0	0	0	0	0	0	0	0	0	0
ANKMY2	50	0.0025303643724696357	1.5054587185221483e-05	0.0012764604265971297	0.06857142857142857	0.3570460582187449	0.00027939970961873557	0	0	0	0	0	0	0	0	0	0	0	0	0	0	0	0	0	0	0	0	0	0	0	0	0	0	0	0	0	0	0	0	0	0	0	0	0	0	0	0	0	0
ANKRA2	32	0.0016194331983805667	6.524889249466424e-06	0.0018420748346989902	0.1310483870967742	0.36755952380952384	0.0002629302678216671	1	0	0	0	1	0	0	0	0	0	0	0	0	0	0	0	0	0	0	0	0	0	0	0	1	0	0	0	0	0	32	2	0	0	30	0	0	27	1	17	2	9
ANKRD1	23	0.0011639676113360323	3.0293582390452404e-06	0.0005356272637699656	0.10276679841897234	0.3459686597216143	0.00024717755861743964	1	0	0	0	1	0	0	1	0	1	0	0	0	0	0	0	0	0	0	1	0	0	0	1	1	0	0	1	0	0	22	0	0	0	16	0	0	19	0	5	0	2
ANKRD10	21	0.001062753036437247	4.07319998391624e-06	0.000630314347026634	0.0380952380952381	0.35428694373722525	0.0002424436993565789	0	0	0	0	0	0	0	0	0	0	0	0	0	0	0	0	0	0	0	0	0	0	0	0	0	0	0	0	0	0	0	0	0	0	0	0	0	0	0	0	0	0
ANKRD11	127	0.006427125506072874	0.0002668808807876354	0.005305575439194302	0.06361704786901637	0.4136747126677413	0.0003000295091944694	1	0	0	0	0	0	0	0	0	1	0	0	0	0	0	0	0	0	0	0	0	0	0	0	0	0	0	0	0	0	106	8	0	0	77	2	0	91	1	42	5	8
ANKRD12	24	0.001214574898785425	1.0891811414840801e-05	0.001365642410911743	0.07608695652173914	0.3787109262701957	0.00024945566690785434	0	0	0	0	0	0	0	0	0	0	0	0	0	0	0	0	0	0	0	0	0	0	0	0	0	0	0	0	0	0	0	0	0	0	0	0	0	0	0	0	0	0
ANKRD13A	107	0.00541497975708502	0.00021518194488936155	0.002746495744245871	0.037559513313348614	0.39753752062125297	0.0002972566121470374	1	0	0	0	1	0	0	0	0	0	0	0	0	0	0	0	0	0	0	1	0	0	0	0	1	0	0	0	0	0	95	2	0	0	62	0	0	86	0	24	1	18
ANKRD13B	9	0.0004554655870445344	1.0841662436647202e-07	0.0008135915047662614	0.3055555555555556	0.3517704235130757	0.000185919114196165	1	0	0	0	1	0	0	0	0	0	0	0	0	0	0	0	0	0	0	1	0	0	0	0	1	0	0	0	0	0	9	1	0	0	6	0	0	9	0	3	0	0
ANKRD13C	18	0.0009109311740890688	2.6442574677981985e-05	0.0004914806100074009	0.0196078431372549	0.3515076047318331	0.0002310098268709837	1	0	0	0	1	0	0	1	0	0	0	0	0	0	1	0	0	0	0	0	0	0	0	0	1	0	0	0	0	0	15	2	0	0	12	0	0	15	0	7	0	4
ANKRD13D	56	0.0028340080971659917	8.881314732012508e-05	0.001189157247776501	0.03636363636363636	0.3724507105967505	0.00028215332179447843	1	0	0	0	1	0	0	0	0	0	0	0	0	0	0	0	0	0	0	1	0	0	0	0	1	0	0	0	0	0	46	2	0	0	30	0	0	39	0	9	1	7
ANKRD16	4	0.00020242914979757084	2.0574226511727557e-07	9.338798693903419e-05	0	0.31716986886245807	0.00012143158911406886	1	0	0	0	0	0	0	1	0	0	0	0	0	0	0	0	1	0	0	0	0	0	0	0	0	0	0	0	0	0	4	0	0	0	4	0	0	4	0	4	0	3
ANKRD17	169	0.008552631578947367	0.00013870696062242825	0.008982321700626978	0.16455339532262608	0.4128363697141902	0.000303675064181983	1	0	0	0	1	0	0	0	0	1	0	1	1	0	0	0	0	0	0	1	0	0	0	1	1	0	0	1	0	0	157	8	0	0	136	0	0	140	0	66	7	19
ANKRD18A	7	0.00035425101214574896	5.887712221809194e-07	0.0004804691854474352	0	0.33960059120750696	0.00016611533065729754	0	0	0	0	0	0	0	0	0	0	0	0	0	0	0	0	0	0	0	0	0	0	0	0	0	0	0	0	0	0	0	0	0	0	0	0	0	0	0	0	0	0
ANKRD18B	3	0.00015182186234817812	2.3811615087685684e-06	0.0004599948596881456	0.3333333333333333	0.351326363701017	0.00010222726030279921	0	0	0	0	0	0	0	0	0	0	0	0	0	0	0	0	0	0	0	0	0	0	0	0	0	0	0	0	0	0	0	0	0	0	0	0	0	0	0	0	0	0
ANKRD18CP	1	5.060728744939271e-05	0.0	0.00028865485566555437	0	0.33846048439587545	4.359075494859615e-05	0	0	0	0	0	0	0	0	0	0	0	0	0	0	0	0	0	0	0	0	0	0	0	0	0	0	0	0	0	0	0	0	0	0	0	0	0	0	0	0	0	0
ANKRD19P	1	5.060728744939271e-05	0.0	0.00024387842451062953	0	0.3346090019304365	4.358759342252946e-05	0	0	0	0	0	0	0	0	0	0	0	0	0	0	0	0	0	0	0	0	0	0	0	0	0	0	0	0	0	0	0	0	0	0	0	0	0	0	0	0	0	0
ANKRD2	13	0.0006578947368421052	1.94152369668551e-05	0.0006544212823095443	0.07692307692307693	0.34726371656532284	0.00021017132778753	1	0	0	0	1	0	0	1	0	1	0	0	0	0	0	0	0	0	1	1	0	0	0	0	1	0	0	1	0	0	12	1	0	0	10	0	0	10	0	6	1	3
ANKRD20A1	8	0.0004048582995951417	1.1816513765777337e-06	6.680287616709329e-05	0.17857142857142858	0.31200164211390585	0.00016899926347622494	0	0	0	0	0	0	0	0	0	0	0	0	0	0	0	0	0	0	0	0	0	0	0	0	0	0	0	0	0	0	0	0	0	0	0	0	0	0	0	0	0	0
ANKRD20A12P	1	5.060728744939271e-05	0.0	0.00011725407366631771	0	0.3129999524797643	4.3526779790054885e-05	0	0	0	0	0	0	0	0	0	0	0	0	0	0	0	0	0	0	0	0	0	0	0	0	0	0	0	0	0	0	0	0	0	0	0	0	0	0	0	0	0	0
ANKRD20A2	6	0.00030364372469635624	2.956558132852388e-07	7.408344124215432e-05	0.5333333333333333	0.3039392121575685	0.00014520992270903403	0	0	0	0	0	0	0	0	0	0	0	0	0	0	0	0	0	0	0	0	0	0	0	0	0	0	0	0	0	0	0	0	0	0	0	0	0	0	0	0	0	0
ANKRD20A3	1	5.060728744939271e-05	0.0	6.971444329681705e-05	0	0.30902522559154244	4.355348838823185e-05	0	0	0	0	0	0	0	0	0	0	0	0	0	0	0	0	0	0	0	0	0	0	0	0	0	0	0	0	0	0	0	0	0	0	0	0	0	0	0	0	0	0
ANKRD20A4	3	0.00015182186234817812	8.710888228633501e-08	4.7953952461761045e-05	0.6666666666666666	0.29549872887692535	9.395307199448633e-05	0	0	0	0	0	0	0	0	0	0	0	0	0	0	0	0	0	0	0	0	0	0	0	0	0	0	0	0	0	0	0	0	0	0	0	0	0	0	0	0	0	0
ANKRD20A5P	2	0.00010121457489878542	1.7734419573710098e-07	0.0002054365103520195	0	0.33127127026437997	7.654342849676276e-05	0	0	0	0	0	0	0	0	0	0	0	0	0	0	0	0	0	0	0	0	0	0	0	0	0	0	0	0	0	0	0	0	0	0	0	0	0	0	0	0	0	0
ANKRD22	21	0.001062753036437247	2.355409168578645e-06	0.0003050046835056401	0.01904761904761905	0.3311158402734722	0.00024201052877635972	0	0	0	0	0	0	0	0	0	0	0	0	0	0	0	0	0	0	0	0	0	0	0	0	0	0	0	0	0	0	0	0	0	0	0	0	0	0	0	0	0	0
ANKRD23	20	0.0010121457489878543	1.5681025122622154e-06	0.0005133782161647314	0.09473684210526316	0.3458838768401337	0.0002397584405180511	0	0	0	0	0	0	0	0	0	0	0	0	0	0	0	0	0	0	0	0	0	0	0	0	0	0	0	0	0	0	0	0	0	0	0	0	0	0	0	0	0	0
ANKRD24	6	0.00030364372469635624	3.31433421783699e-07	0.00035487230633102587	0.13333333333333333	0.34058395670309216	0.0001540587896329903	0	0	0	0	0	0	0	0	0	0	0	0	0	0	0	0	0	0	0	0	0	0	0	0	0	0	0	0	0	0	0	0	0	0	0	0	0	0	0	0	0	0
ANKRD26	79	0.003997975708502024	1.0101127537156477e-05	0.003926143750640822	0.14800389483933787	0.3889763779527559	0.00029189643527304654	1	0	0	0	1	0	0	0	0	0	0	0	0	0	0	0	0	0	0	1	0	0	0	0	1	0	0	0	0	0	72	3	0	0	59	0	0	68	0	36	6	9
ANKRD26P1	9	0.0004554655870445344	4.011780667663536e-07	0.00021450432250648546	0.027777777777777776	0.3278906146289659	0.0001853996323233305	0	0	0	0	0	0	0	0	0	0	0	0	0	0	0	0	0	0	0	0	0	0	0	0	0	0	0	0	0	0	0	0	0	0	0	0	0	0	0	0	0	0
ANKRD27	26	0.0013157894736842105	5.03200959146602e-06	0.0019293894350153745	0.10153846153846154	0.3735702807448719	0.00025361293151364254	1	0	0	0	1	0	0	1	0	1	0	0	0	0	1	0	0	0	0	1	0	0	0	1	1	0	0	0	0	0	24	1	0	0	24	0	0	22	0	7	1	4
ANKRD28	189	0.009564777327935222	0.00016798116747936305	0.008257720486897508	0.07047168749296409	0.41530054644808745	0.0003048456078081187	0	0	0	0	0	0	0	0	0	0	0	0	0	0	0	0	0	0	0	0	0	0	0	0	0	0	0	0	0	0	0	0	0	0	0	0	0	0	0	0	0	0
ANKRD29	18	0.0009109311740890688	1.4783320767685306e-06	0.00033213222879719783	0.026143790849673203	0.33398123890813824	0.00023319064797542436	0	0	0	0	0	0	0	0	0	0	0	0	0	0	0	0	0	0	0	0	0	0	0	0	0	0	0	0	0	0	0	0	0	0	0	0	0	0	0	0	0	0
ANKRD30A	6	0.00030364372469635624	9.086758827468807e-07	0.00024131605709933678	0	0.3313323719775982	0.00015073965611063484	0	0	0	0	0	0	0	0	0	0	0	0	0	0	0	0	0	0	0	0	0	0	0	0	0	0	0	0	0	0	0	0	0	0	0	0	0	0	0	0	0	0
ANKRD30B	4	0.00020242914979757084	4.58004946904432e-07	0.0002561843312247543	0	0.3232455422869295	0.00011689936653523402	1	0	0	0	0	0	0	0	0	0	0	0	0	0	0	0	0	0	0	0	0	0	0	0	0	0	0	0	0	0	2	0	0	0	1	0	0	2	0	0	0	0
ANKRD30BL	1	5.060728744939271e-05	0.0	0.00024387842451062953	0	0.3346090019304365	4.358759342252945e-05	0	0	0	0	0	0	0	0	0	0	0	0	0	0	0	0	0	0	0	0	0	0	0	0	0	0	0	0	0	0	0	0	0	0	0	0	0	0	0	0	0	0
ANKRD31	3	0.00015182186234817812	1.1768942068204574e-08	7.75533085582079e-05	0.3333333333333333	0.30935420743639924	0.00010177393148355067	1	0	0	0	1	0	0	1	0	0	0	0	0	0	0	0	1	0	0	0	0	0	0	1	1	0	1	0	0	0	2	1	0	0	1	0	0	2	0	1	0	1
ANKRD32	20	0.0010121457489878543	1.7971010650235594e-06	0.0011579690061443149	0.14736842105263157	0.3544013200373054	0.00023944118871034213	0	0	0	0	0	0	0	0	0	0	0	0	0	0	0	0	0	0	0	0	0	0	0	0	0	0	0	0	0	0	0	0	0	0	0	0	0	0	0	0	0	0
ANKRD33	14	0.0007085020242914979	3.0746096975870253e-06	0.0003268105141318603	0.054945054945054944	0.34101302959703167	0.0002172303461245775	1	0	0	0	1	0	0	1	0	1	0	0	0	0	0	0	0	0	0	1	0	0	0	0	1	0	0	0	0	0	13	0	0	0	11	0	0	11	0	8	1	2
ANKRD33B	6	0.00030364372469635624	2.4811978873135925e-06	0.0006892692733572331	0.06666666666666667	0.3604260907631694	0.0001534699708148112	0	0	0	0	0	0	0	0	0	0	0	0	0	0	0	0	0	0	0	0	0	0	0	0	0	0	0	0	0	0	0	0	0	0	0	0	0	0	0	0	0	0
ANKRD34A	47	0.002378542510121457	9.75496461432371e-08	0.0008096830983975766	0.906567992599445	0.33999208520449425	0.00027766607059541345	0	0	0	0	0	0	0	0	0	0	0	0	0	0	0	0	0	0	0	0	0	0	0	0	0	0	0	0	0	0	0	0	0	0	0	0	0	0	0	0	0	0
ANKRD34B	2	0.00010121457489878542	1.5778454449915e-07	0.00010013564685002954	0	0.3219027449702696	7.65277417498687e-05	0	0	0	0	0	0	0	0	0	0	0	0	0	0	0	0	0	0	0	0	0	0	0	0	0	0	0	0	0	0	0	0	0	0	0	0	0	0	0	0	0	0
ANKRD34C	34	0.001720647773279352	2.4288728125153846e-07	0.0019443039902773396	0.8057040998217468	0.34679443303673285	0.0002660260834129517	0	0	0	0	0	0	0	0	0	0	0	0	0	0	0	0	0	0	0	0	0	0	0	0	0	0	0	0	0	0	0	0	0	0	0	0	0	0	0	0	0	0
ANKRD35	10	0.0005060728744939271	2.570876325762085e-07	0.0010486591023299236	0.3333333333333333	0.3481999682813794	0.00019376208068978284	0	0	0	0	0	0	0	0	0	0	0	0	0	0	0	0	0	0	0	0	0	0	0	0	0	0	0	0	0	0	0	0	0	0	0	0	0	0	0	0	0	0
ANKRD36	15	0.0007591093117408907	4.554112289379692e-06	0.0005864434750778989	0.06666666666666667	0.35424883470778057	0.00022145813268034821	0	0	0	0	0	0	0	0	0	0	0	0	0	0	0	0	0	0	0	0	0	0	0	0	0	0	0	0	0	0	0	0	0	0	0	0	0	0	0	0	0	0
ANKRD36B	55	0.002783400809716599	2.6823676114263355e-05	0.0011694716851348638	0.04040404040404041	0.36964980544747084	0.0002821960923189444	0	0	0	0	0	0	0	0	0	0	0	0	0	0	0	0	0	0	0	0	0	0	0	0	0	0	0	0	0	0	0	0	0	0	0	0	0	0	0	0	0	0
ANKRD36BP1	20	0.0010121457489878543	3.658355143718487e-06	0.0009173371582724954	0.1	0.3724366706875754	0.00023989321531883037	0	0	0	0	0	0	0	0	0	0	0	0	0	0	0	0	0	0	0	0	0	0	0	0	0	0	0	0	0	0	0	0	0	0	0	0	0	0	0	0	0	0
ANKRD36C	3	0.00015182186234817812	1.5194619074178167e-07	0.0005547369100347016	0.3333333333333333	0.35263674489158564	0.00010200100024535539	0	0	0	0	0	0	0	0	0	0	0	0	0	0	0	0	0	0	0	0	0	0	0	0	0	0	0	0	0	0	0	0	0	0	0	0	0	0	0	0	0	0
ANKRD37	2	0.00010121457489878542	7.65800205656776e-09	4.634844846476967e-05	0	0.30152287362285224	7.621660925860651e-05	0	0	0	0	0	0	0	0	0	0	0	0	0	0	0	0	0	0	0	0	0	0	0	0	0	0	0	0	0	0	0	0	0	0	0	0	0	0	0	0	0	0
ANKRD39	65	0.003289473684210526	2.6476164908754782e-05	0.0021775204703412326	0.10384615384615385	0.37537993920972645	0.00028714365205778587	1	0	0	0	0	0	0	1	0	0	0	0	0	0	0	0	1	0	0	0	0	0	0	0	0	0	0	0	0	0	62	2	0	0	47	0	0	59	0	13	2	4
ANKRD40	69	0.003491902834008097	9.753222205188723e-05	0.0016423030977060981	0.01875532821824382	0.3734220273641243	0.00028797109480277613	1	0	0	0	0	0	0	0	0	0	0	0	0	0	0	0	0	0	0	0	0	0	0	0	0	0	0	0	0	0	56	0	0	0	33	1	0	48	1	18	1	5
ANKRD42	4	0.00020242914979757084	1.427883717770669e-08	0.0003640579820281778	0	0.33071683208087166	0.00012306394366984913	1	0	0	0	1	0	0	0	0	0	0	0	0	0	0	0	0	0	0	0	0	0	0	0	1	0	0	0	0	0	3	0	0	0	3	0	0	3	0	1	0	0
ANKRD44	44	0.002226720647773279	1.7870412321137082e-05	0.002114206239177306	0.12579281183932348	0.38118754581581077	0.0002754122079745415	0	0	0	0	0	0	0	0	0	0	0	0	0	0	0	0	0	0	0	0	0	0	0	0	0	0	0	0	0	0	0	0	0	0	0	0	0	0	0	0	0	0
ANKRD45	6	0.00030364372469635624	1.1221592269719785e-06	0.0002477203806934735	0	0.3385416666666667	0.00015331210135371512	1	0	0	0	0	0	0	1	0	0	0	0	0	0	0	0	0	0	0	0	0	0	0	0	0	0	0	0	0	0	5	1	0	0	4	0	0	5	0	3	1	1
ANKRD46	111	0.005617408906882591	0.00014052143810853744	0.0012454797683357289	0.0361998361998362	0.37351378938812546	0.00029788723077101557	0	0	0	0	0	0	0	0	0	0	0	0	0	0	0	0	0	0	0	0	0	0	0	0	0	0	0	0	0	0	0	0	0	0	0	0	0	0	0	0	0	0
ANKRD49	47	0.002378542510121457	1.0310221640719839e-05	0.0011709613070129744	0.02960222016651249	0.357511172224132	0.00027771286941750793	1	0	0	0	1	0	0	1	0	1	0	0	0	0	0	0	0	0	0	0	0	0	0	1	1	0	1	0	0	0	39	1	0	0	31	0	0	34	0	6	1	2
ANKRD50	92	0.004655870445344129	4.9091344652394916e-05	0.0032272426458034662	0.041328236980410896	0.3924372418176041	0.0002947718626712227	1	0	0	0	0	0	0	1	0	0	0	0	0	0	1	0	0	0	0	0	0	0	0	0	0	0	0	0	0	0	81	3	0	0	57	0	0	78	0	28	2	8
ANKRD52	71	0.0035931174089068826	3.3130151879253744e-05	0.0027685817542038873	0.07967806841046278	0.38469026204103884	0.00028929555604644897	0	0	0	0	0	0	0	0	0	0	0	0	0	0	0	0	0	0	0	0	0	0	0	0	0	0	0	0	0	0	0	0	0	0	0	0	0	0	0	0	0	0
ANKRD53	4	0.00020242914979757084	5.6247473031474126e-08	9.212896310541956e-05	0	0.31324804616286994	0.00012253400411574186	1	0	0	0	1	0	0	1	0	0	0	0	0	0	1	0	0	0	0	0	0	0	0	1	1	0	0	0	0	0	4	0	0	0	3	0	0	4	0	1	0	1
ANKRD54	17	0.000860323886639676	1.470105344080463e-06	0.000669329408524054	0.0661764705882353	0.34937586194702785	0.0002297845485230607	1	0	0	0	1	0	0	1	0	0	0	0	0	0	1	0	0	0	0	0	0	0	0	1	1	0	0	0	0	0	16	0	0	0	16	0	0	15	0	8	0	3
ANKRD55	227	0.011487854251012146	8.453792912094589e-05	0.015736397869639464	0.0929398463997505	0.41564997896508205	0.00030654596993397003	0	0	0	0	0	0	0	0	0	0	0	0	0	0	0	0	0	0	0	0	0	0	0	0	0	0	0	0	0	0	0	0	0	0	0	0	0	0	0	0	0	0
ANKRD6	4	0.00020242914979757084	6.064454111890594e-08	0.00016107441918719365	0.16666666666666666	0.32130081300813007	0.00012273193593287455	1	0	0	0	1	0	0	0	0	0	0	0	0	0	0	0	0	0	0	1	0	0	0	1	1	0	0	0	0	0	4	1	0	0	4	1	0	4	0	3	0	0
ANKRD65	3	0.00015182186234817812	6.65669150903392e-08	0.00029981918817267145	0	0.3366842733003919	0.0001021518224290493	0	0	0	0	0	0	0	0	0	0	0	0	0	0	0	0	0	0	0	0	0	0	0	0	0	0	0	0	0	0	0	0	0	0	0	0	0	0	0	0	0	0
ANKRD7	1	5.060728744939271e-05	0.0	0.00010875320156743017	0	0.31466471328248163	4.354199020991239e-05	0	0	0	0	0	0	0	0	0	0	0	0	0	0	0	0	0	0	0	0	0	0	0	0	0	0	0	0	0	0	0	0	0	0	0	0	0	0	0	0	0	0
ANKRD9	25	0.0012651821862348178	4.923821030283956e-06	0.0007216487256023007	0.08333333333333333	0.3447433615967061	0.0002513963639256485	1	0	0	0	1	0	0	1	0	0	0	0	0	0	0	0	1	0	0	0	0	0	0	0	0	0	0	0	0	0	23	0	0	0	12	0	0	21	0	10	0	2
ANKS1A	145	0.007338056680161943	0.0003231231608040151	0.0044198957306135975	0.05957854406130268	0.41597372797507526	0.000301821180335743	1	0	0	0	1	0	0	1	0	1	0	0	0	0	0	1	0	0	0	0	0	0	0	0	1	0	0	0	0	0	112	7	0	0	80	0	0	101	1	48	3	12
ANKS1B	23	0.0011639676113360323	8.031820801819544e-06	0.001351366709682929	0.2015810276679842	0.3793070352241098	0.00024711805876731523	1	0	0	0	1	0	0	1	0	0	0	0	0	0	1	0	0	0	0	0	0	0	0	0	1	0	0	0	0	0	22	2	0	0	19	0	0	22	0	16	3	6
ANKS3	35	0.001771255060728745	1.6595581907652953e-05	0.0014780704930994109	0.0773109243697479	0.37401574803149606	0.000266687081640994	0	0	0	0	0	0	0	0	0	0	0	0	0	0	0	0	0	0	0	0	0	0	0	0	0	0	0	0	0	0	0	0	0	0	0	0	0	0	0	0	0	0
ANKS4B	8	0.0004048582995951417	1.1226274823708651e-06	0.00039955323662763315	0.10714285714285714	0.34566000769688277	0.00017644693593342193	1	0	0	0	0	0	0	1	0	1	0	0	0	0	1	0	0	0	0	0	0	0	0	0	0	0	0	1	0	0	8	2	0	0	8	0	0	8	0	6	2	3
ANKS6	41	0.002074898785425101	3.509522195426695e-05	0.0020510369126882566	0.1024390243902439	0.389866624575803	0.00027304513488787623	1	0	0	0	0	0	0	0	0	1	0	0	0	0	0	0	0	0	1	0	0	0	0	0	0	0	0	0	0	0	35	3	0	0	26	0	0	35	0	15	1	7
ANKUB1	1	5.060728744939271e-05	0.0	0.00024387842451062953	0	0.3346090019304365	4.358759342252946e-05	0	0	0	0	0	0	0	0	0	0	0	0	0	0	0	0	0	0	0	0	0	0	0	0	0	0	0	0	0	0	0	0	0	0	0	0	0	0	0	0	0	0
ANKZF1	18	0.0009109311740890688	2.9606842725355264e-06	0.0021534767357942897	0.20915032679738563	0.37740173421444667	0.00023355993802152145	1	0	0	0	0	0	0	1	0	0	0	0	0	0	0	0	1	0	0	0	0	0	0	0	0	0	0	1	0	0	18	1	0	0	16	0	0	17	0	8	3	3
ANLN	1019	0.05156882591093117	0.0026924680747453626	0.052841665399549244	0.0592610730116008	0.4626334519572954	0.0003130585822036546	1	0	0	0	1	0	0	1	0	1	0	0	0	0	0	1	0	0	0	0	0	0	0	1	1	0	0	0	0	0	939	22	0	0	640	1	0	893	5	289	15	68
ANO1	6	0.00030364372469635624	3.8574084263267183e-07	0.0002670537039311092	0.06666666666666667	0.3311657840048267	0.0001542443275727576	1	0	0	0	1	0	0	1	0	1	0	0	0	0	1	0	0	0	1	0	0	0	0	1	1	0	0	1	0	0	5	0	0	0	5	0	0	4	0	1	0	3
ANO10	26	0.0013157894736842105	8.3478606560571e-06	0.00148043992627268	0.3723076923076923	0.361481047855993	0.00025387980740064606	1	0	0	0	0	0	0	1	0	0	0	0	0	0	1	0	0	0	0	0	0	0	0	0	0	0	0	0	0	0	24	1	0	0	14	0	0	23	0	7	0	2
ANO2	2	0.00010121457489878542	0.0	0.0005578257323638197	1.0	0.34817542684968195	7.657770150134057e-05	1	0	0	0	0	0	0	1	0	0	0	0	0	0	1	0	0	0	0	0	0	0	0	0	0	0	0	0	0	0	1	0	0	0	1	0	0	1	0	1	0	0
ANO3	6	0.00030364372469635624	5.694131738990665e-07	0.00023333147520771417	0	0.33100490811933597	0.0001532838678684245	1	0	0	0	1	0	0	1	0	0	0	0	0	0	1	0	0	0	0	0	0	0	0	0	0	0	0	1	0	0	6	0	0	0	6	0	0	6	0	5	2	0
ANO4	18	0.0009109311740890688	1.2310397368586314e-05	0.0005343512057305164	0.08496732026143791	0.35036703429199617	0.00023180693977551368	1	0	0	0	1	0	0	1	0	0	0	0	0	0	1	0	0	0	0	0	0	0	0	0	0	0	0	0	0	0	15	1	0	0	8	0	0	15	0	3	0	1
ANO5	11	0.0005566801619433198	6.694341194781246e-06	0.00040975335887894897	0.03636363636363636	0.3499389023677546	0.00020038289527984574	1	0	0	0	0	0	0	1	0	0	0	0	0	0	1	0	0	0	0	0	0	0	0	0	0	0	0	0	0	0	10	1	0	0	7	0	0	10	0	2	0	1
ANO6	101	0.005111336032388664	7.221792092122956e-05	0.0036329546680504794	0.12277227722772277	0.387375024504999	0.00029650175523570374	1	0	0	0	1	0	0	1	0	0	0	1	0	0	1	1	0	0	1	0	0	0	0	1	1	0	0	0	0	0	93	3	0	0	66	0	0	84	0	22	1	10
ANO7	67	0.0033906882591093115	6.055675082685268e-06	0.00400503498868707	0.08638625056535504	0.38497506234413964	0.0002880747853218704	1	0	0	0	1	0	0	1	0	0	0	0	0	0	1	0	0	0	0	0	0	0	0	0	0	0	0	0	0	0	63	1	0	0	44	0	0	61	0	20	3	3
ANO8	8	0.0004048582995951417	8.060702903241266e-07	0.0006369541864149139	0.35714285714285715	0.35008149670469846	0.0001766420054648468	1	0	0	0	0	0	0	1	0	0	0	0	0	0	1	0	0	0	0	0	0	0	0	0	0	0	0	0	0	0	7	0	0	0	6	0	0	7	0	2	1	0
ANO9	3	0.00015182186234817812	1.4372784299879212e-07	3.086062925809892e-05	0	0.3051784583545692	0.00010089432663045585	1	0	0	0	1	0	0	1	0	0	0	0	0	0	1	0	1	0	0	1	0	0	0	0	1	0	0	0	0	0	2	0	0	0	1	0	0	1	0	0	0	0
ANP32A	102	0.005161943319838057	3.3064160935882656e-05	0.007317546745417739	0.1807416035721219	0.4041726324401718	0.0002967510236487817	1	0	0	0	1	0	0	1	0	0	0	0	0	0	1	0	0	0	0	0	0	0	0	0	1	0	0	0	0	0	92	7	0	0	75	0	0	86	2	30	4	6
ANP32A_IT1	1	5.060728744939271e-05	0.0	0.00016126033470775382	0	0.3257715642310736	4.357524855744753e-05	0	0	0	0	0	0	0	0	0	0	0	0	0	0	0	0	0	0	0	0	0	0	0	0	0	0	0	0	0	0	0	0	0	0	0	0	0	0	0	0	0	0
ANP32B	130	0.006578947368421052	6.192921228390855e-05	0.008339177639780603	0.14525939177101968	0.4145599496485891	0.0003004962376374698	1	0	0	0	1	0	0	1	0	1	0	0	0	0	0	0	0	0	0	1	0	0	0	1	1	0	0	0	0	0	119	8	0	0	105	0	0	114	3	57	9	21
ANP32C	6	0.00030364372469635624	6.545385050980143e-08	0.00018459722498440843	0	0.3211493767166702	0.00015392967213623376	1	0	0	0	1	0	0	1	0	0	0	0	0	0	1	0	0	0	0	0	0	0	0	0	1	0	0	0	0	0	5	1	0	0	4	0	0	5	0	4	1	1
ANP32E	84	0.004251012145748988	1.7775491272458784e-05	0.007071045436800921	0.18760757314974183	0.39968445963712856	0.00029315312539833423	1	0	0	0	1	0	0	1	0	0	0	0	0	0	0	0	0	0	0	0	0	0	0	0	1	0	0	0	0	0	67	3	0	0	48	0	0	64	0	24	4	7
ANPEP	156	0.007894736842105263	5.383946155386207e-05	0.005048299948961495	0.0586435070306038	0.38892278623024384	0.0003027817782061524	1	0	0	0	1	0	0	1	0	1	0	0	1	0	0	0	1	0	0	0	0	0	0	0	1	0	0	0	0	0	148	5	0	0	106	0	0	135	1	52	3	14
ANTXR1	90	0.004554655870445344	0.00010518222694114015	0.00328790185486681	0.07041198501872659	0.4011286819187593	0.00029436858731510186	1	0	0	0	1	0	0	1	0	1	0	0	0	0	1	0	0	0	0	1	0	0	0	1	1	0	0	0	0	0	85	2	0	0	60	0	0	73	0	32	3	10
ANTXR2	16	0.0008097165991902834	1.3550500576755157e-06	0.00028214632117123847	0.041666666666666664	0.33286166700357117	0.00022600135211275915	1	0	0	0	0	0	0	0	0	0	0	0	0	0	1	0	0	0	0	0	0	0	0	0	0	0	0	0	0	0	14	1	0	0	12	1	0	11	0	8	1	2
ANXA1	172	0.008704453441295546	0.000209919818904602	0.01037475832664933	0.08581531347749217	0.42758531149243717	0.0003039106263804136	1	0	0	0	1	0	0	1	0	1	0	1	1	0	1	1	1	0	0	1	0	0	0	1	1	0	1	1	1	0	161	8	0	0	131	1	0	150	2	64	6	22
ANXA10	5	0.00025303643724696357	1.4080311074887347e-07	0.0003599472336108851	0.2	0.3367416496250852	0.0001395259630058649	0	0	0	0	0	0	0	0	0	0	0	0	0	0	0	0	0	0	0	0	0	0	0	0	0	0	0	0	0	0	0	0	0	0	0	0	0	0	0	0	0	0
ANXA11	65	0.003289473684210526	2.6432254569956105e-05	0.0040855115501632015	0.12259615384615384	0.39318688315822986	0.0002872602366581593	1	0	0	0	0	0	0	1	0	0	0	0	0	0	1	0	0	0	0	0	0	0	0	0	0	0	0	1	0	0	62	1	0	0	52	0	0	54	1	24	0	18
ANXA13	19	0.0009615384615384615	4.732895620855047e-06	0.0006189511610808012	0.029239766081871343	0.3466484220128765	0.00023575496956789152	1	0	0	0	0	0	0	1	0	1	0	0	0	0	0	0	0	0	0	0	0	0	0	0	0	0	0	0	0	0	16	0	0	0	10	0	0	14	0	6	0	1
ANXA2	277	0.01401821862348178	0.0004037731565422495	0.01965023954888305	0.12256056087479726	0.44214718847195184	0.00030799767291278497	1	0	0	0	1	0	0	1	0	1	0	0	0	0	1	0	0	0	0	1	0	0	0	1	1	0	0	0	0	0	254	14	0	0	221	0	0	241	1	115	15	39
ANXA2P2	38	0.001923076923076923	2.0153845411769845e-06	0.004480483944713015	0.18207681365576103	0.3801754655995075	0.0002705331218599724	1	0	0	0	1	0	0	1	0	0	0	0	0	0	1	0	0	0	0	0	0	0	0	0	0	0	0	0	0	0	36	2	0	0	34	0	0	33	0	16	1	3
ANXA2R	8	0.0004048582995951417	9.442726945511962e-08	0.0005108848062571931	0.6785714285714286	0.34235420492740565	0.00017667772310998132	0	0	0	0	0	0	0	0	0	0	0	0	0	0	0	0	0	0	0	0	0	0	0	0	0	0	0	0	0	0	0	0	0	0	0	0	0	0	0	0	0	0
ANXA3	35	0.001771255060728745	2.044676897547407e-05	0.0014683233682817535	0.05546218487394958	0.3645420164191495	0.00026677339879283474	1	0	0	0	1	0	0	1	0	1	0	1	1	0	1	0	0	0	0	0	0	0	0	1	1	0	0	1	0	0	30	1	0	0	22	0	0	29	0	12	2	4
ANXA4	29	0.0014676113360323885	5.575048941704075e-06	0.001574574509533762	0.09113300492610837	0.367054277965598	0.0002589603110968295	1	0	0	0	1	0	0	1	0	1	0	0	0	0	0	0	0	0	0	1	0	0	0	0	1	0	0	0	0	0	27	0	0	0	24	0	0	27	0	12	0	5
ANXA5	157	0.007945344129554655	8.621694936703772e-05	0.008905950909492283	0.15147803364363874	0.41384799044966175	0.0003028863920534349	1	0	0	0	1	0	0	1	0	0	0	0	0	0	0	0	0	0	1	1	0	0	0	0	1	0	0	1	0	0	145	11	0	0	108	1	0	142	5	60	4	24
ANXA6	76	0.003846153846153846	7.359369077200288e-05	0.004579367751746411	0.10350877192982456	0.40826446280991735	0.0002908952187503222	1	0	0	0	1	0	0	1	0	1	0	0	0	0	1	1	0	0	0	1	0	0	0	0	1	0	0	0	0	0	69	7	0	0	59	0	0	67	0	36	2	15
ANXA7	153	0.0077429149797570845	0.0001914245196838252	0.006875658074074371	0.058393532851737186	0.4141168580769553	0.0003024681679377752	1	0	0	0	1	0	0	1	0	1	0	0	0	0	0	0	1	0	0	1	0	0	0	0	1	0	0	0	0	0	141	5	0	0	115	2	0	132	1	59	5	19
ANXA8	42	0.002125506072874494	9.840504268629236e-06	0.0009215233879746433	0.03832752613240418	0.36066950188913427	0.00027393689436661816	1	0	0	0	1	0	0	1	0	0	0	0	0	0	1	0	0	0	1	1	0	0	0	0	1	0	0	0	0	0	38	1	0	0	29	0	0	33	0	18	2	5
ANXA8L1	9	0.0004554655870445344	8.326706073013617e-07	0.0005203892968062541	0.2222222222222222	0.3480895590748146	0.00018563993294849353	1	0	0	0	1	0	0	1	0	0	0	0	0	0	1	0	0	0	0	1	0	0	0	0	1	0	0	0	0	0	9	0	0	0	9	0	0	9	1	2	0	1
ANXA9	37	0.0018724696356275303	1.919387480866766e-05	0.0006144298432117568	0.07507507507507508	0.3551338042091264	0.0002690725479674203	1	0	0	0	1	0	0	1	0	0	0	0	0	0	1	0	0	0	0	0	0	0	0	0	0	0	0	0	0	1	28	1	0	0	17	0	0	23	1	5	1	4
AOAH	1	5.060728744939271e-05	0.0	3.1788267354950904e-06	0	0.2643938076187163	4.260934766637386e-05	1	0	0	0	1	0	0	1	0	0	0	0	0	0	0	0	1	0	0	1	0	0	0	0	1	0	0	0	0	0	1	0	0	0	0	0	0	1	0	0	0	0
AOC1	14	0.0007085020242914979	6.741276524706278e-06	0.00021529491454982553	0.17582417582417584	0.33440514469453375	0.00021649394926613938	1	0	0	0	0	0	0	1	0	0	0	0	0	0	0	0	1	0	0	0	0	0	0	0	0	0	0	1	0	0	12	0	0	0	11	0	0	9	0	6	0	1
AOC2	11	0.0005566801619433198	3.264970179697639e-06	0.000503761368222072	0.05454545454545454	0.3465511496167944	0.00019974407045675514	1	0	0	0	0	0	0	1	0	0	0	0	0	0	0	0	1	0	1	0	0	0	0	0	0	0	0	0	0	0	10	0	0	0	7	0	0	9	0	1	0	0
AOC3	37	0.0018724696356275303	2.627324861979401e-05	0.0007235232017308991	0.013513513513513514	0.3508024428348246	0.00026835577217222884	1	0	0	0	1	0	0	1	0	0	0	0	0	0	0	0	1	0	0	0	0	0	0	0	0	0	0	1	0	0	33	0	0	0	25	0	0	30	0	10	0	5
AOC4P	1	5.060728744939271e-05	0.0	3.448937409597161e-05	0	0.29251106538569716	4.3340876457519966e-05	0	0	0	0	0	0	0	0	0	0	0	0	0	0	0	0	0	0	0	0	0	0	0	0	0	0	0	0	0	0	0	0	0	0	0	0	0	0	0	0	0	0
AOX1	9	0.0004554655870445344	3.6699840369825835e-07	0.00026079749057195947	0	0.3294980823745206	0.00018539099712626327	1	0	0	0	0	0	0	1	0	0	0	0	0	0	0	0	1	0	0	0	0	0	0	0	0	0	0	0	0	0	9	0	0	0	8	0	0	9	0	4	0	1
AP1AR	19	0.0009615384615384615	2.714403336970408e-06	0.0009319668700008765	0.19298245614035087	0.3601239292874066	0.0002368259055784828	1	0	0	0	1	0	0	1	0	0	0	0	0	0	1	0	0	0	0	1	0	0	0	0	1	0	0	0	0	0	17	0	0	0	12	0	0	17	0	2	0	3
AP1B1	166	0.00840080971659919	0.00016859114917473262	0.008918816731712444	0.11208470244614822	0.4199341196472213	0.0003034795958952854	1	0	0	0	0	0	0	1	0	1	0	0	0	0	1	0	0	0	1	0	0	0	0	0	0	0	0	0	0	0	151	9	0	0	112	0	0	135	0	39	3	16
AP1G1	90	0.004554655870445344	5.975809964641203e-05	0.005600745355989783	0.14032459425717853	0.39818639798488664	0.000294326925284271	1	0	0	0	1	0	0	1	0	0	0	0	0	0	1	0	0	0	0	0	0	0	0	1	1	0	0	0	0	0	85	7	0	0	60	0	0	76	0	30	4	8
AP1G2	56	0.0028340080971659917	3.360308346333958e-05	0.0017324403918450159	0.0512987012987013	0.3775170990791334	0.0002830221940602015	1	0	0	0	0	0	0	1	0	0	0	0	0	0	1	0	0	0	0	0	0	0	0	0	0	0	0	0	0	0	47	2	0	0	31	0	0	43	1	11	0	4
AP1M1	155	0.00784412955465587	0.0002518017675712711	0.005744485306559591	0.047339757017176375	0.4074478833742293	0.00030261622794327403	1	0	0	0	0	0	0	1	0	0	0	0	0	0	1	0	0	0	0	0	0	0	0	0	0	0	0	0	0	0	139	10	0	0	105	3	0	117	1	66	3	18
AP1M2	52	0.002631578947368421	2.41149667410037e-05	0.001631062637378617	0.10407239819004525	0.38030717117671964	0.0002807596905504166	1	0	0	0	0	0	0	1	0	0	0	0	0	0	1	0	0	0	0	0	0	0	0	0	0	0	0	0	0	0	50	4	0	0	35	0	0	47	0	21	3	8
AP1S1	32	0.0016194331983805667	2.014562512757154e-05	0.0021146460991856224	0.18548387096774194	0.38965904833270887	0.00026323472205283494	1	0	0	0	0	0	0	1	0	0	0	0	1	0	1	0	0	0	0	0	0	0	0	0	0	0	0	1	0	0	29	2	0	0	20	0	0	27	1	10	0	4
AP1S2	48	0.00242914979757085	2.67140728971699e-05	0.0019148469856112983	0.12411347517730496	0.3729146221786065	0.0002781795551537637	1	0	0	0	0	0	0	1	0	0	0	0	0	0	1	0	0	0	0	0	0	0	0	0	0	0	0	0	0	0	44	1	0	0	26	0	0	38	1	11	1	3
AP1S3	17	0.000860323886639676	9.111122573336536e-07	0.00030053219188622696	0.34558823529411764	0.329382740744445	0.0002292844054550173	1	0	0	0	0	0	0	1	0	0	0	0	0	0	1	0	0	0	0	0	0	0	0	0	0	0	0	0	0	0	16	0	0	0	8	0	0	15	0	3	0	0
AP2A1	210	0.01062753036437247	0.00018174191472516613	0.014401808483606192	0.1367965367965368	0.42933188484519286	0.00030585618647157594	1	0	0	0	1	0	0	1	0	0	0	0	0	0	1	0	0	0	0	1	0	0	0	0	1	0	0	0	0	0	198	9	0	0	167	0	0	181	0	78	9	22
AP2A2	137	0.006933198380566801	7.234693320171404e-05	0.010692289797620727	0.17110347788750538	0.418254169841673	0.000301208106852137	1	0	0	0	1	0	0	1	0	0	0	0	0	0	1	0	0	0	0	0	0	0	0	0	0	0	0	0	0	0	129	10	0	0	109	0	0	119	0	52	8	14
AP2B1	290	0.014676113360323886	0.000329052919191525	0.015411460561866857	0.09803126118601599	0.4319975514308826	0.0003082992415579596	1	0	0	0	1	0	0	1	0	1	0	0	0	0	1	0	0	0	0	1	0	0	0	1	1	0	0	0	0	0	263	11	0	0	200	0	0	243	0	98	10	25
AP2M1	336	0.01700404858299595	0.0008588358806231537	0.016796704814806645	0.07883795309168444	0.43640539764570774	0.0003091552924140218	1	0	0	0	1	0	0	1	0	0	0	0	0	0	1	0	0	0	0	1	0	0	0	1	1	0	0	0	0	0	302	18	0	0	243	0	0	277	0	110	12	37
AP2S1	75	0.0037955465587044533	2.5893687393211092e-05	0.003850763454416171	0.15963963963963965	0.39125613812767307	0.0002905954553544905	1	0	0	0	1	0	0	1	0	0	0	0	0	0	1	0	0	0	0	0	0	0	0	0	1	0	0	0	0	0	69	1	0	0	52	0	0	63	0	24	2	5
AP3B1	128	0.006477732793522267	9.663963544857459e-05	0.007799079609374213	0.1015009842519685	0.4148820021835895	0.0003002447555073794	1	0	0	0	1	0	0	1	0	1	0	1	0	0	1	0	1	0	1	0	0	0	0	1	1	0	1	1	0	0	120	5	0	0	96	2	0	116	0	47	6	17
AP3B2	24	0.001214574898785425	2.136185819154263e-06	0.0017842744236591678	0.17028985507246377	0.3690009337068161	0.00024980009720150265	1	0	0	0	0	0	0	1	0	0	0	0	0	0	1	0	0	0	0	0	0	0	0	0	0	0	0	0	0	0	24	2	0	0	21	0	0	23	0	12	0	4
AP3D1	91	0.004605263157894736	3.29809855622569e-05	0.0071151908756291364	0.15018315018315018	0.4059245259762937	0.0002946885602864965	1	0	0	0	1	0	0	1	0	0	0	1	0	0	1	0	0	0	0	0	0	0	0	1	1	0	0	0	0	0	85	5	0	0	68	1	0	83	1	32	2	14
AP3M1	117	0.005921052631578947	7.175888030548136e-05	0.005731198769351829	0.0878278809313292	0.406709889883709	0.00029894372336015436	1	0	0	0	0	0	0	1	0	0	0	0	0	0	1	0	0	0	0	0	0	0	0	0	0	0	0	0	0	0	110	4	0	0	83	1	0	101	0	39	5	20
AP3M2	20	0.0010121457489878543	3.201176612325464e-06	0.0005060859517650667	0.16842105263157894	0.347471337131603	0.0002395465412267248	1	0	0	0	0	0	0	1	0	0	0	0	0	0	1	0	0	0	0	0	0	0	0	0	0	0	0	0	0	0	18	0	0	0	14	0	0	15	0	9	1	4
AP3S1	94	0.004757085020242914	6.554382554593854e-05	0.004952866087478522	0.07481125600549074	0.4039495471921827	0.0002952209835036137	1	0	0	0	1	0	0	1	0	0	0	0	0	0	1	0	0	0	0	0	0	0	0	0	1	0	0	0	0	0	90	2	0	0	68	0	0	80	0	34	1	16
AP3S2	22	0.0011133603238866396	2.761175278831647e-06	0.0010778169918795907	0.22077922077922077	0.3621634500833929	0.0002450575588696779	1	0	0	0	0	0	0	1	0	0	0	0	0	0	1	0	0	0	0	0	0	0	0	0	0	0	0	0	0	0	22	0	0	0	19	1	0	22	0	11	0	5
AP4B1	20	0.0010121457489878543	2.586860601627637e-06	0.0009178556023081646	0.1631578947368421	0.3608143887519401	0.00023940560735282598	1	0	0	0	0	0	0	1	0	0	0	0	0	0	1	0	0	0	0	0	0	0	0	0	0	0	0	0	0	0	17	0	0	0	11	0	0	14	0	2	0	1
AP4E1	44	0.002226720647773279	1.1848454062296388e-05	0.0017516259333638868	0.12790697674418605	0.3787109262701957	0.00027554139890553086	1	0	0	0	0	0	0	1	0	0	0	0	0	0	1	0	0	0	0	0	0	0	0	0	0	0	0	0	0	0	36	1	0	0	29	0	0	33	1	12	2	4
AP4M1	44	0.002226720647773279	2.867328761452182e-05	0.0012872964290573047	0.049682875264270614	0.3646092812990128	0.00027545766152563234	1	0	0	0	0	0	0	1	0	0	0	0	0	0	1	0	0	0	0	0	0	0	0	0	0	0	0	0	0	0	41	1	0	0	26	0	0	38	0	10	0	3
AP4S1	26	0.0013157894736842105	6.911155238842136e-06	0.0012043691640680027	0.10153846153846154	0.36996817075454036	0.00025348170054908387	1	0	0	0	0	0	0	1	0	0	0	0	0	0	1	0	0	0	0	0	0	0	0	0	0	0	0	0	0	0	20	3	0	0	14	0	0	20	0	9	1	1
AP5B1	31	0.001568825910931174	2.2186700434067813e-05	0.0009906121913043555	0.053763440860215055	0.3663193800748953	0.0002612469448970788	1	0	0	0	0	0	0	1	0	0	0	0	0	0	1	0	0	0	0	0	0	0	0	0	0	0	0	0	0	0	25	1	0	0	20	0	0	24	0	6	2	1
AP5M1	10	0.0005060728744939271	5.16634136436416e-07	9.83329719212071e-05	0.1111111111111111	0.3136209249912707	0.00019244725988000304	1	0	0	0	0	0	0	1	0	0	0	0	0	0	1	0	0	0	0	0	0	0	0	0	0	0	0	0	0	0	9	1	0	0	3	0	0	8	0	2	1	0
AP5S1	18	0.0009109311740890688	2.840032815411356e-06	0.0003003913951275204	0.1437908496732026	0.3305398036165337	0.00023276244577334135	1	0	0	0	0	0	0	1	0	0	0	0	0	0	1	0	1	0	0	0	0	0	0	0	0	0	0	1	0	0	17	2	0	0	14	0	0	17	0	6	1	1
AP5Z1	27	0.0013663967611336032	6.222130784034889e-06	0.001122440665234139	0.17663817663817663	0.3622630440362263	0.0002555485025456103	1	0	0	0	0	0	0	1	0	0	0	0	0	0	1	0	1	0	0	0	0	0	0	0	0	0	0	1	0	0	25	3	0	0	23	0	0	25	0	8	1	4
APAF1	77	0.0038967611336032386	9.71593472066989e-05	0.0025943683107877034	0.03691045796308954	0.38496756219680883	0.0002908848302860873	1	0	0	0	1	0	0	1	0	1	0	0	0	0	0	0	1	0	0	0	0	0	0	1	1	0	0	1	0	0	64	3	0	0	46	0	0	58	0	20	3	8
APBA1	92	0.004655870445344129	4.855935731627377e-05	0.002638326145006459	0.03965599617773531	0.38207939362298665	0.0002947275017413917	1	1	0	0	1	0	0	1	0	1	1	0	0	0	1	0	0	0	1	0	0	0	0	0	1	0	0	0	0	1	86	4	0	0	63	0	0	81	1	32	1	3
APBA2	40	0.0020242914979757085	1.4067666288795412e-05	0.0012779462329672612	0.052564102564102565	0.3689733726705755	0.00027193029875187315	1	0	0	0	0	0	0	1	0	1	0	0	0	0	1	0	0	0	0	0	0	0	0	0	0	0	0	0	0	1	36	3	0	0	29	0	0	32	0	13	2	3
APBA3	58	0.002935222672064777	2.591938557158738e-05	0.0015991780186124615	0.03932244404113733	0.37681159420289856	0.00028395775841134533	1	0	0	0	1	0	0	1	0	1	0	0	0	0	1	0	0	0	1	0	0	0	0	0	1	0	0	0	0	1	54	3	0	0	42	0	0	51	0	16	3	4
APBB1	150	0.0075910931174089065	8.590745355117943e-05	0.007916195731474096	0.1032662192393736	0.41294852772146873	0.0003023403458155779	1	0	0	0	1	0	0	1	0	1	0	0	0	0	0	0	1	0	1	1	0	0	0	1	1	0	0	1	0	0	146	5	0	0	119	0	0	137	0	53	6	25
APBB1IP	15	0.0007591093117408907	5.3228743088321776e-06	0.0006196888007075915	0.09523809523809523	0.3525297937629344	0.00022140245710742073	1	0	0	0	1	0	0	1	0	0	0	1	0	0	0	0	0	0	0	0	0	0	0	1	1	0	0	0	0	0	14	0	0	0	12	0	0	14	0	10	1	3
APBB2	67	0.0033906882591093115	5.4669123950966246e-05	0.0031637042843441986	0.14608774310266848	0.40059196788776935	0.0002878662407847767	1	0	0	0	1	0	0	1	0	0	0	0	0	0	0	0	0	0	1	1	0	0	0	1	1	0	0	0	0	0	62	5	0	0	50	0	0	56	1	16	4	13
APBB3	24	0.001214574898785425	9.652418025994667e-06	0.001272170066239807	0.19202898550724637	0.3756011328860081	0.00024947086318262115	1	0	0	0	1	0	0	0	0	0	0	0	0	0	0	0	0	0	0	0	0	0	0	1	1	0	0	0	0	0	23	2	0	0	22	0	0	21	0	10	1	3
APC	288	0.014574898785425101	0.00038154843676013587	0.010929822267308596	0.05828977932636469	0.42970533869740135	0.00030825710507030027	1	0	0	0	1	0	0	1	0	1	0	0	0	0	0	1	1	0	1	1	0	0	0	1	1	0	0	1	0	0	268	7	0	0	221	1	0	250	1	119	9	21
APC2	11	0.0005566801619433198	1.1911448336070692e-06	0.001020588309430341	0.23636363636363636	0.3571622232263895	0.00020083838456189484	1	0	0	0	1	0	0	1	0	1	0	0	0	0	0	1	1	0	1	1	0	0	0	1	1	0	0	0	0	0	10	1	0	0	10	1	0	10	0	5	2	1
APCDD1	5	0.00025303643724696357	4.547719069078074e-08	4.5260786811754256e-05	0.1	0.2984623750113283	0.0001392238615863642	1	0	0	0	1	0	0	1	0	1	0	0	0	0	0	1	0	0	1	1	0	0	0	0	1	0	0	0	0	0	4	0	0	0	4	0	0	3	2	2	0	3
APCDD1L	3	0.00015182186234817812	1.4290123296498704e-08	1.1519035667395211e-05	0	0.28234621704651	0.00010127999813682152	1	0	0	0	1	0	0	0	0	0	0	0	0	0	0	0	0	0	0	1	0	0	0	0	1	0	0	0	0	0	2	0	0	0	1	0	0	0	0	0	0	0
APCS	25	0.0012651821862348178	1.190683646844903e-05	0.0009534097650920666	0.07666666666666666	0.3613158039093785	0.00025153570585902753	1	0	0	0	1	0	0	1	0	0	0	1	1	0	0	0	0	0	0	1	0	0	0	1	1	0	0	1	0	0	24	1	0	0	19	0	0	20	0	8	1	7
APEH	53	0.0026821862348178137	9.068004147005027e-06	0.0030976056401349644	0.1444121915820029	0.3834733839197345	0.0002816832569689635	1	0	0	0	0	0	0	1	0	0	0	0	0	0	0	0	1	0	0	0	0	0	0	0	0	0	0	0	0	0	42	3	0	0	36	0	0	40	0	16	1	7
APEX1	1233	0.06239878542510121	0.009080884973804104	0.03534948245546243	0.019903150377602933	0.4688463911165947	0.0003133656334656685	1	0	0	0	1	0	0	1	0	1	0	0	0	0	0	0	1	0	0	1	0	0	0	1	1	0	0	1	0	0	1099	32	0	0	814	1	0	986	5	335	19	88
APEX2	28	0.0014170040485829958	6.085080123281805e-06	0.0010708712320702716	0.06084656084656084	0.3653643473919716	0.0002571627458784714	1	0	0	0	0	0	0	1	0	0	0	0	0	0	0	0	1	0	0	0	0	0	0	0	0	0	0	1	0	0	28	2	0	0	21	0	0	26	0	11	1	2
APH1A	46	0.0023279352226720645	4.0571030506019364e-05	0.0013251048442974574	0.05410628019323672	0.37773359840954274	0.0002768008352708647	1	0	0	0	1	0	0	1	0	1	0	0	0	0	0	0	1	0	0	0	0	0	0	1	1	0	0	0	0	0	41	5	0	0	35	1	0	35	0	15	1	6
APH1B	9	0.0004554655870445344	4.1597314504663e-06	0.00023695078349333492	0.16666666666666666	0.337023076529481	0.00018496859835227724	1	0	0	0	1	0	0	1	0	0	0	0	0	0	0	0	1	0	0	0	0	0	0	1	1	0	0	0	0	0	7	2	0	0	6	0	0	6	0	3	1	2
API5	146	0.007388663967611336	0.00027889724737802373	0.012828553214139836	0.2098252243741143	0.41791802377226006	0.0003018553011887272	1	0	0	0	1	0	0	1	0	0	0	0	0	0	0	0	0	0	0	1	0	0	0	0	1	0	0	0	0	0	139	6	0	0	98	0	0	134	1	41	4	14
API5P1	1	5.060728744939271e-05	0.0	0.00012768947966839764	0	0.3161195366993025	4.3552484223920034e-05	0	0	0	0	0	0	0	0	0	0	0	0	0	0	0	0	0	0	0	0	0	0	0	0	0	0	0	0	0	0	0	0	0	0	0	0	0	0	0	0	0	0
APIP	43	0.0021761133603238865	1.6871841977708053e-05	0.0010595445474716513	0.021040974529346623	0.36379703954635834	0.00027470942394246614	1	0	0	0	1	0	0	1	0	0	0	0	0	0	0	0	1	0	0	1	0	0	0	0	1	0	0	0	0	0	36	1	0	0	23	0	0	30	0	13	0	3
APITD1	33	0.0016700404858299594	6.988021869705039e-06	0.0010923585783088937	0.2746212121212121	0.3586988091780424	0.0002640591800898824	0	0	0	0	0	0	0	0	0	0	0	0	0	0	0	0	0	0	0	0	0	0	0	0	0	0	0	0	0	0	0	0	0	0	0	0	0	0	0	0	0	0
APITD1_CORT	4	0.00020242914979757084	8.89782532199393e-08	0.0003314726665244388	0.16666666666666666	0.33486417326170587	0.00012265757580043348	0	0	0	0	0	0	0	0	0	0	0	0	0	0	0	0	0	0	0	0	0	0	0	0	0	0	0	0	0	0	0	0	0	0	0	0	0	0	0	0	0	0
APLF	39	0.001973684210526316	6.192270087070564e-06	0.0018243516409930166	0.26720647773279355	0.3616729202891919	0.0002712939670680894	1	0	0	0	1	0	0	1	0	0	0	0	0	0	0	0	1	0	0	0	0	0	0	1	1	0	0	1	0	0	25	1	0	0	21	0	0	22	0	9	1	8
APLN	7	0.00035425101214574896	3.4923581000654467e-07	0.00018495086466901098	0.09523809523809523	0.3264119464129375	0.00016630672979839225	1	1	0	0	1	0	0	1	0	1	0	1	0	0	1	0	0	0	1	1	0	0	0	1	1	0	0	1	0	0	6	0	0	0	6	0	0	6	0	1	0	1
APLNR	208	0.010526315789473684	0.00014686044786748896	0.004153952889125023	0.018348197696023784	0.3892905691601489	0.00030572388714184467	1	0	0	0	1	0	0	1	0	1	0	0	0	0	0	0	0	0	0	1	0	0	0	1	1	0	0	0	0	0	186	4	0	0	120	0	0	180	1	60	5	12
APLP1	50	0.0025303643724696357	2.0058072197119915e-05	0.0013818150244908455	0.09551020408163265	0.3645958263372511	0.00027974359401543867	1	0	0	0	1	0	0	1	0	1	0	0	0	0	1	0	0	0	0	1	0	0	0	0	1	0	0	1	0	0	48	7	0	0	37	0	0	46	0	24	1	4
APLP2	90	0.004554655870445344	0.00013138695830936173	0.003154003514721021	0.03845193508114857	0.39730572031768374	0.0002942853806983146	1	0	0	0	1	0	0	1	0	1	0	0	0	0	0	0	0	0	0	1	0	0	0	0	1	0	0	0	0	0	81	7	0	0	62	0	0	68	0	39	4	18
APMAP	39	0.001973684210526316	1.7671812224303068e-05	0.003784935583547914	0.19568151147098514	0.39995142290410074	0.0002714917430020006	1	0	0	0	0	0	0	0	0	0	0	0	0	0	0	0	1	0	0	0	0	0	0	0	0	0	0	0	0	0	38	3	0	0	29	1	0	36	0	15	1	5
APOA1	140	0.00708502024291498	0.0004169862370462738	0.0032861379567614736	0.06495375128468654	0.39217242884928355	0.000300978541109916	1	0	0	0	1	0	0	1	0	1	0	0	0	0	1	1	1	0	1	1	0	0	0	1	1	0	0	0	0	0	129	3	0	0	96	2	0	114	5	35	3	28
APOA1BP	46	0.0023279352226720645	9.852352039111944e-06	0.00266531429921128	0.15845410628019324	0.3679770573008808	0.00027706363531306694	0	0	0	0	0	0	0	0	0	0	0	0	0	0	0	0	0	0	0	0	0	0	0	0	0	0	0	0	0	0	0	0	0	0	0	0	0	0	0	0	0	0
APOA2	83	0.004200404858299595	0.00012423368752374997	0.0017293630201773746	0.07640317367029092	0.37591553314943404	0.00029254927803398615	1	0	0	0	1	0	0	1	0	1	0	0	0	0	1	0	1	0	1	1	0	0	0	1	1	0	0	1	0	0	73	2	0	0	56	0	0	66	1	23	1	5
APOA4	17	0.000860323886639676	5.093644241611381e-06	0.0004892115727097901	0.11029411764705882	0.3528130412269895	0.00022949564622237444	1	0	0	0	1	0	0	1	1	1	0	1	1	0	1	0	1	0	1	1	0	0	0	1	1	0	0	1	0	0	15	1	0	0	11	0	0	14	1	4	2	3
APOA5	16	0.0008097165991902834	1.303830043772677e-06	0.00014948981687120847	0.05	0.3287142548200888	0.00022580540626804404	1	0	0	0	1	0	0	1	0	1	1	0	0	0	1	0	1	0	1	0	0	0	0	1	1	0	0	0	0	0	13	0	0	0	8	0	0	12	0	4	0	3
APOB	114	0.005769230769230769	0.00023101837091968035	0.0041968514115828925	0.061015370284117375	0.39172151296487195	0.000298281357558581	1	0	0	0	1	0	0	1	0	1	0	0	1	0	1	1	1	0	1	0	0	0	0	1	1	0	1	1	0	0	105	5	0	0	74	2	0	98	1	38	3	16
APOBEC1	16	0.0008097165991902834	0.00010508820282945788	0.0006196693100080161	0.075	0.3425500563404698	0.00022180676387642827	1	0	0	0	1	0	0	1	0	0	0	0	0	0	1	0	1	0	0	1	0	0	0	1	1	0	0	1	0	0	15	0	0	0	12	0	0	12	0	5	0	2
APOBEC2	1	5.060728744939271e-05	0.0	2.1501997471947047e-06	0	0.25515210991167814	4.1207497039258933e-05	1	0	0	0	0	0	0	1	0	0	0	0	0	0	0	0	1	0	0	0	0	0	0	0	0	0	0	0	0	0	1	0	0	0	1	0	0	1	0	0	0	0
APOBEC3A	12	0.0006072874493927125	1.6154532537975147e-06	0.0005431060723083462	0.015151515151515152	0.34343118341241285	0.0002066255568386409	1	0	0	0	1	0	0	1	0	0	0	1	1	0	0	0	1	0	0	1	0	0	0	0	1	0	0	1	0	0	11	0	0	0	9	0	0	11	0	3	0	1
APOBEC3B	125	0.006325910931174089	1.4868498805704854e-05	0.007632348413586869	0.15148387096774193	0.3849150693470469	0.0002999292860265375	1	0	0	0	1	0	0	1	0	0	0	1	1	0	0	0	1	0	0	1	0	0	0	0	1	0	0	1	0	0	64	0	0	0	56	0	0	56	0	20	0	7
APOBEC3C	168	0.008502024291497975	4.55897182235732e-05	0.010751064110563011	0.1614627887082977	0.39790575916230364	0.00030365564857035324	1	0	0	0	1	0	0	1	0	0	0	1	1	0	0	0	1	0	0	1	0	0	0	0	1	0	0	1	0	0	149	2	0	0	103	0	0	130	0	34	0	11
APOBEC3D	146	0.007388663967611336	2.2612618894334035e-05	0.008204912120845967	0.18507321681624941	0.3778130437276534	0.00030201964613361964	1	0	0	0	1	0	0	1	0	0	0	1	1	0	0	0	1	0	0	1	0	0	0	0	1	0	0	1	0	0	136	2	0	0	76	1	0	125	0	27	0	11
APOBEC3F	63	0.003188259109311741	1.0325832062402504e-05	0.005043650796525272	0.26523297491039427	0.37623762376237624	0.00028646932755162246	1	0	0	0	1	0	0	1	0	0	0	1	1	0	0	0	1	0	0	1	0	0	0	0	1	0	0	1	0	0	54	0	0	0	42	0	0	45	0	17	1	5
APOBEC3G	14	0.0007085020242914979	1.914900661478199e-06	0.000775283694605403	0.18681318681318682	0.3562863994518671	0.0002169677492556973	1	0	0	0	1	0	0	1	0	0	0	1	1	0	0	0	1	0	0	1	0	0	0	0	1	0	0	1	0	0	12	2	0	0	9	1	0	11	0	6	4	4
APOBEC3H	3	0.00015182186234817812	6.679151655274112e-09	0.000275584095646434	0.6666666666666666	0.3405311320592138	0.00010233724257084195	1	0	0	0	1	0	0	1	0	0	0	1	1	0	0	0	1	0	0	1	0	0	0	0	1	0	0	1	0	0	3	1	0	0	3	0	0	3	0	2	1	2
APOBEC4	3	0.00015182186234817812	5.2175954429438884e-08	0.00012522117824109903	0.3333333333333333	0.31585172871277634	0.00010225972366662337	1	0	0	0	0	0	0	1	0	0	0	0	0	0	0	0	1	0	0	0	0	0	0	0	0	0	0	0	0	0	3	0	0	0	3	0	0	3	0	0	0	1
APOBR	2	0.00010121457489878542	7.010300592189152e-08	0.00017247893664097262	0	0.3294047043526097	7.650246310005591e-05	1	0	0	0	0	0	0	1	0	0	0	0	0	0	1	0	1	0	0	0	0	0	0	0	0	0	0	0	0	0	1	0	0	0	1	0	0	1	0	0	0	1
APOC1	32	0.0016194331983805667	2.0345194294289725e-05	0.0003690953112335482	0.05241935483870968	0.34010327022375214	0.0002617870153414875	1	0	0	0	1	0	0	1	0	0	0	0	0	0	1	0	1	0	1	1	0	0	0	1	1	0	0	0	0	0	25	0	0	0	18	0	0	24	1	7	0	2
APOC2	36	0.0018218623481781376	1.709812887185819e-05	0.0005110021224393377	0.031746031746031744	0.3453277642823439	0.00026713530076709065	1	0	0	0	1	0	0	1	0	0	0	0	0	0	1	0	1	0	1	1	0	0	0	1	1	0	0	0	0	0	30	1	0	0	22	0	0	27	2	13	0	3
APOC3	34	0.001720647773279352	9.22605870494283e-06	0.000711678511077745	0.026737967914438502	0.3499203116699132	0.00026566798282333056	1	0	0	0	1	0	0	1	0	0	0	0	0	0	1	0	1	0	1	1	0	0	0	0	1	0	0	0	0	0	34	2	0	0	25	1	0	30	2	10	1	5
APOC4	26	0.0013157894736842105	7.127813503366758e-06	0.0003454773068024978	0.033846153846153845	0.3378817413905133	0.00025260674687071144	1	0	0	0	1	0	0	0	0	0	0	0	0	0	1	0	1	0	0	0	0	0	0	1	1	0	0	0	0	0	21	0	0	0	16	0	0	19	0	6	0	3
APOD	146	0.007388663967611336	0.0002706227180939792	0.0032372024027114586	0.022106754841757205	0.3905138339920949	0.0003018100035602593	1	0	0	0	1	0	0	1	0	1	1	0	0	0	1	0	1	0	0	1	0	0	0	0	1	0	0	1	0	0	129	4	0	0	100	0	0	119	3	41	4	13
APOE	142	0.007186234817813765	0.00019499558795252298	0.0069853226960612455	0.14713814803715913	0.4039000061320851	0.0003015530352628129	1	1	0	0	1	0	0	1	1	1	0	0	1	0	1	0	1	0	1	1	0	0	0	1	1	0	0	1	0	1	130	7	0	0	88	1	0	121	4	45	3	23
APOF	4	0.00020242914979757084	2.9166239062094915e-07	3.079632499074812e-05	0.16666666666666666	0.2992035371430302	0.00012097994814181927	1	0	0	0	0	0	0	0	0	0	0	0	0	0	1	0	1	0	0	0	0	0	0	0	0	0	0	0	0	0	4	0	0	0	3	0	0	4	0	2	0	0
APOH	19	0.0009615384615384615	2.4184174786379086e-06	0.0013356346085007195	0.14035087719298245	0.36445460917038625	0.00023688833055693655	1	0	0	0	1	0	0	1	0	0	0	0	0	0	1	0	1	0	0	1	0	0	0	1	1	0	0	1	0	0	19	2	0	0	18	0	0	18	0	12	3	5
APOL1	3	0.00015182186234817812	4.2611862295970306e-08	4.7307308759185075e-05	0.3333333333333333	0.3059297104814987	0.00010202392542848538	1	0	0	0	0	0	0	1	0	0	0	1	1	0	1	0	1	0	0	0	0	0	0	0	0	0	0	1	0	0	3	0	0	0	2	0	0	3	0	1	0	0
APOL2	94	0.004757085020242914	0.00010514184373999126	0.002766929422208258	0.05788149164950812	0.39022078281132744	0.0002952002371750561	1	0	0	0	0	0	0	0	0	0	0	0	0	0	1	0	1	0	0	0	0	0	0	0	0	0	1	1	0	0	83	4	0	0	56	0	0	80	2	26	1	10
APOL3	30	0.0015182186234817814	1.0365465451597163e-05	0.0003404835516673226	0.059770114942528735	0.34096007178106774	0.00026011999099854154	1	0	0	0	1	0	0	0	0	0	0	0	0	0	1	0	1	0	0	0	0	0	0	1	1	0	0	1	0	0	26	0	0	0	15	0	0	24	0	7	0	3
APOL4	2	0.00010121457489878542	2.5361353732580292e-08	5.289116060743642e-05	0	0.3099802340539014	7.629414754715068e-05	1	0	0	0	0	0	0	0	0	0	0	0	0	0	1	0	1	0	0	0	0	0	0	0	0	0	0	0	0	0	2	0	0	0	1	0	0	2	0	0	0	0
APOL5	1	5.060728744939271e-05	0.0	3.1774817177354136e-05	0	0.29401699227759015	4.3378573049588024e-05	1	0	0	0	0	0	0	0	0	0	0	0	0	0	1	0	1	0	0	0	0	0	0	0	0	0	0	0	0	0	1	0	0	0	1	0	0	1	0	1	0	0
APOL6	14	0.0007085020242914979	2.9905425803884377e-06	0.0005710743325841387	0.03296703296703297	0.34879000229467105	0.00021715123529553355	1	0	0	0	0	0	0	0	0	0	0	0	0	0	1	0	1	0	0	0	0	0	0	0	0	0	0	0	0	0	11	0	0	0	7	0	0	11	0	4	0	0
APOLD1	5	0.00025303643724696357	2.210576449940646e-07	0.00044649696630665796	0	0.3432164382609904	0.00013980536345813114	1	0	0	0	1	0	0	1	0	1	0	0	0	0	1	0	1	0	0	0	0	0	0	0	1	0	0	0	0	0	5	0	0	0	4	0	0	5	0	2	0	1
APOM	41	0.002074898785425101	8.656101843097606e-06	0.00037610059526879794	0.032926829268292684	0.33835616438356164	0.0002727237050428405	1	0	0	0	1	0	0	1	1	0	0	0	0	0	1	0	1	0	1	1	0	0	0	0	1	0	0	0	0	0	39	2	0	0	23	0	0	35	1	13	1	6
APOO	135	0.006831983805668016	3.058062052088606e-05	0.004453089704019552	0.14262023217247097	0.3765602667937113	0.00030095641576800277	1	0	0	0	0	0	0	1	0	0	0	0	0	0	1	0	0	0	0	0	0	0	0	0	0	0	0	0	0	0	124	2	0	0	63	0	0	119	0	26	1	7
APOOL	76	0.003846153846153846	1.2752751151089892e-05	0.0029052222920264545	0.18842105263157893	0.3741715584169665	0.00029095357841731496	1	0	0	0	0	0	0	1	0	0	0	0	0	0	0	0	0	0	0	0	0	0	0	0	0	0	0	0	0	0	66	3	0	0	42	0	0	63	0	14	0	4
APOPT1	5	0.00025303643724696357	2.2391601797655214e-06	0.0005796416319082642	0.1	0.34935115448534354	0.0001378217931480771	0	0	0	0	0	0	0	0	0	0	0	0	0	0	0	0	0	0	0	0	0	0	0	0	0	0	0	0	0	0	0	0	0	0	0	0	0	0	0	0	0	0
APP	2266	0.11467611336032388	0.03713683342328191	0.046843605758006446	0.010874643691463598	0.4958097054248005	0.00031410256628169316	1	1	0	0	1	0	0	1	0	1	1	1	0	0	1	0	1	0	1	1	0	0	0	1	1	0	1	1	0	0	1970	67	0	0	1427	6	0	1745	19	592	39	213
APPBP2	188	0.009514170040485829	0.0008898568868631625	0.0030330571963235824	0.01171919444760496	0.3980981545652349	0.0003043091124151076	1	0	0	0	0	0	0	1	0	0	0	0	0	0	1	0	1	0	0	0	0	0	0	0	0	0	0	0	0	0	168	5	0	0	127	0	0	148	1	51	4	15
APPL1	124	0.006275303643724696	0.00012593174518675185	0.004704278473311992	0.06215578284815106	0.40321593274292944	0.00029970047226232904	1	0	0	0	1	0	0	1	0	0	0	0	0	0	1	0	0	0	0	1	0	0	0	1	1	0	0	1	0	0	115	9	0	0	96	1	0	103	0	48	6	18
APPL2	54	0.0027327935222672063	5.2772174390618085e-05	0.00236162778228082	0.0957372466806429	0.3793580095223468	0.00028178422564829496	1	0	0	0	1	0	0	1	0	0	0	0	0	0	1	0	1	0	0	1	0	0	0	1	1	0	0	1	0	0	49	4	0	0	43	0	0	44	0	15	1	5
APRT	72	0.0036437246963562753	1.867698548279713e-05	0.005676469634697837	0.11971830985915492	0.40447046301224054	0.00028979320988360333	1	1	0	0	1	0	0	1	0	0	0	0	0	0	1	0	1	0	1	0	0	0	0	0	0	0	0	1	0	0	71	6	0	0	57	0	0	68	1	34	4	17
APTX	71	0.0035931174089068826	2.4365490203541667e-05	0.0028733538675330956	0.06277665995975855	0.38436849578867516	0.0002893589207843271	1	0	0	0	1	0	0	1	0	0	0	0	0	0	0	0	1	0	0	0	0	0	0	0	0	0	0	1	0	0	67	2	0	0	54	0	0	59	1	29	2	18
AQP1	134	0.006781376518218623	0.0002082331280221806	0.0016804760167727626	0.03355403433958029	0.3784208208054848	0.0003007388241906685	1	0	0	0	1	0	0	1	0	1	0	0	1	0	1	0	0	0	1	1	0	0	0	1	1	0	0	1	0	0	104	6	0	0	79	3	0	88	2	41	2	13
AQP10	20	0.0010121457489878543	1.125590631325937e-06	0.00035168169719189624	0.14210526315789473	0.33627174024029133	0.00023961472829408823	1	0	0	0	0	0	0	1	0	0	0	0	0	0	1	0	0	0	0	0	0	0	0	0	0	0	0	1	0	0	17	0	0	0	14	0	0	16	1	9	0	1
AQP11	1	5.060728744939271e-05	0.0	1.3892765844864193e-05	0	0.2819876130947284	4.317685882933478e-05	1	0	0	0	1	0	0	1	0	1	0	0	0	0	1	0	1	0	0	1	0	0	0	1	1	0	0	0	0	0	1	0	0	0	1	0	0	1	0	0	0	0
AQP12B	39	0.001973684210526316	8.029939304759926e-06	0.0007356376042603855	0.018893387314439947	0.34873460167307896	0.0002712440388459061	1	0	0	0	0	0	0	1	0	0	0	0	0	0	1	0	0	0	0	0	0	0	0	0	0	0	0	0	0	0	35	0	0	0	23	0	0	32	0	14	0	8
AQP2	63	0.003188259109311741	4.6025287433782715e-05	0.0011850817851294488	0.08755760368663594	0.360840744325341	0.0002861285336300021	1	0	0	0	1	0	0	1	0	1	0	0	0	0	1	0	0	0	1	0	0	0	0	0	0	0	0	1	0	0	54	0	0	0	36	0	0	50	1	13	1	1
AQP3	238	0.012044534412955466	0.000284618381500866	0.0049244279430065195	0.02964223664149204	0.4050674429092698	0.00030686607429327204	1	0	0	0	1	0	0	1	0	1	0	0	0	0	1	0	0	0	1	0	0	0	0	1	1	0	0	1	0	0	209	7	0	0	128	0	0	195	2	56	4	21
AQP4	6	0.00030364372469635624	7.914135937422017e-07	0.00018231488910399322	0	0.3269412134548884	0.0001538344217809411	1	0	0	0	1	0	0	1	0	0	0	0	0	0	1	0	0	0	1	1	0	0	0	0	1	0	1	1	0	0	6	1	0	0	5	0	0	6	0	2	0	0
AQP5	11	0.0005566801619433198	2.0019038888012372e-06	0.0002639215884003932	0.01818181818181818	0.3352846356155086	0.00020018807801186052	1	0	0	0	1	0	0	1	0	1	0	0	0	0	1	0	0	0	1	0	0	0	0	0	0	0	0	1	0	0	10	1	0	0	8	0	0	10	1	5	0	1
AQP6	305	0.015435222672064777	0.0007551681724005611	0.002407813569280981	0.029378774805867126	0.37239455731031623	0.00030844061719497904	1	0	0	0	0	0	0	1	0	1	0	0	0	0	1	0	0	0	1	0	0	0	0	0	0	0	0	0	0	0	252	3	0	0	155	2	0	217	1	57	3	25
AQP7	4	0.00020242914979757084	2.3388105847538948e-08	4.016313624807186e-05	0	0.3053529484485103	0.00012216448741664493	1	0	0	0	0	0	0	1	0	0	0	0	0	0	1	0	0	0	0	0	0	0	0	0	0	0	0	0	0	0	4	0	0	0	1	0	0	3	0	0	0	1
AQP7P3	1	5.060728744939271e-05	0.0	2.503783080082464e-05	0	0.291174867011479	4.343179289482601e-05	1	0	0	0	0	0	0	1	0	0	0	0	0	0	1	0	0	0	0	0	0	0	0	0	0	0	0	0	0	0	1	0	0	0	1	0	0	1	0	1	0	0
AQP8	7	0.00035425101214574896	3.022410327249674e-07	0.00022436039218473561	0.047619047619047616	0.32784165380850466	0.00016588684146360107	1	0	0	0	0	0	0	1	0	0	0	0	0	0	1	0	0	0	0	0	0	0	0	0	0	0	0	1	0	0	5	0	0	0	4	0	0	5	0	2	0	0
AQP9	39	0.001973684210526316	1.72809686370755e-05	0.0006509266129521825	0.0553306342780027	0.3572784638472526	0.00027114622964512295	1	0	0	0	0	0	0	1	0	0	0	0	0	0	1	0	0	0	0	0	0	0	0	0	0	0	0	1	0	0	37	1	0	0	29	0	0	35	0	10	1	6
AQPEP	2	0.00010121457489878542	1.9109221400869738e-08	0.0001664933721236691	0	0.3242746488118682	7.618617520175944e-05	0	0	0	0	0	0	0	0	0	0	0	0	0	0	0	0	0	0	0	0	0	0	0	0	0	0	0	0	0	0	0	0	0	0	0	0	0	0	0	0	0	0
AQR	155	0.00784412955465587	3.671653445247979e-05	0.011339332507572972	0.1808965228320067	0.40227194071781924	0.0003027465437535586	1	0	0	0	0	0	0	1	0	0	0	0	0	0	0	0	1	0	0	0	0	0	0	0	0	0	0	0	0	0	102	2	0	0	76	1	0	96	0	32	4	7
AR	593	0.030010121457489877	0.0010168504865395904	0.028523567491545446	0.06384166628686022	0.4523188206748157	0.00031169430431694735	1	0	0	0	1	0	0	1	0	1	1	0	0	0	0	0	0	0	1	1	0	0	0	1	1	0	1	1	0	1	567	26	0	0	487	2	0	543	3	269	24	90
ARAF	332	0.01680161943319838	0.0002261291508849255	0.022516490473075246	0.1085975321224475	0.4342857142857143	0.0003091666592139644	1	0	0	0	1	0	0	1	0	0	0	0	0	0	0	0	1	0	0	1	0	0	0	1	1	0	0	0	0	0	307	7	0	0	249	0	0	296	1	135	9	42
ARAP1	36	0.0018218623481781376	7.369608021229392e-06	0.002376691505361683	0.1380952380952381	0.3930070208238032	0.0002683673777280795	1	0	0	0	1	0	0	1	0	0	0	0	0	0	0	0	0	0	0	1	0	0	0	1	1	0	0	0	0	0	34	2	0	0	32	1	0	32	0	13	4	12
ARAP1_AS2	1	5.060728744939271e-05	0.0	0.00024387842451062953	0	0.3346090019304365	4.358759342252945e-05	0	0	0	0	0	0	0	0	0	0	0	0	0	0	0	0	0	0	0	0	0	0	0	0	0	0	0	0	0	0	0	0	0	0	0	0	0	0	0	0	0	0
ARAP2	19	0.0009615384615384615	1.06014985452454e-06	0.0013617429656002217	0.21637426900584794	0.36853982878564634	0.00023695810302197913	1	0	0	0	1	0	0	1	0	0	0	0	0	0	0	0	0	0	0	0	0	0	0	0	1	0	0	0	0	0	17	1	0	0	17	0	0	16	0	13	1	6
ARAP3	56	0.0028340080971659917	2.764004511901735e-05	0.0018246183601341793	0.05194805194805195	0.36766210810307937	0.0002830254558842877	1	0	0	0	1	0	0	1	0	0	0	0	0	0	1	0	0	0	0	0	0	0	0	0	1	0	0	0	0	0	46	4	0	0	33	0	0	43	0	13	2	5
ARC	23	0.0011639676113360323	1.5249692378334127e-05	0.0007636479009062806	0.05533596837944664	0.35773123087785363	0.00024677519230926196	1	1	0	0	1	0	0	1	0	1	0	0	0	0	1	1	0	0	1	0	0	0	0	1	1	0	0	0	0	0	19	3	0	0	14	0	0	19	0	11	1	2
ARCN1	132	0.006680161943319838	5.359187106007431e-05	0.010478366755723419	0.16944251677076105	0.4163418385621879	0.0003007230096207909	1	1	0	0	0	0	0	1	0	1	0	0	0	0	1	0	0	0	1	0	0	0	0	0	0	0	0	0	0	0	124	7	0	0	91	1	0	115	4	44	7	21
AREG	12	0.0006072874493927125	2.2702654567669123e-06	0.0005112835611602462	0.10606060606060606	0.35581805740627365	0.00020688232862205364	1	0	0	0	1	0	0	1	0	1	0	0	0	0	0	0	0	0	1	1	0	0	0	1	1	0	1	1	0	1	8	2	0	0	6	0	0	8	0	4	1	3
AREL1	26	0.0013157894736842105	8.68617356224481e-06	0.0007927923294726257	0.07384615384615385	0.3545666606854477	0.00025367981373244545	1	0	0	0	1	0	0	1	0	0	0	0	0	0	0	0	1	0	0	1	0	0	0	1	1	0	0	0	0	0	21	2	0	0	14	0	0	20	0	11	1	2
ARF1	203	0.01027327935222672	0.00012321555368094263	0.010510802754524325	0.12578647027264303	0.41469915423198805	0.00030554763118323223	1	0	0	0	1	0	0	1	0	0	0	0	0	0	1	0	0	0	0	1	0	0	0	0	1	0	0	0	0	0	197	9	0	0	141	1	0	189	1	70	6	29
ARF3	53	0.0026821862348178137	1.2418669753817782e-05	0.0055792320401841615	0.19158200290275762	0.4024521884356097	0.00028174825240908356	1	0	0	0	0	0	0	1	0	0	0	0	0	0	1	0	0	0	0	0	0	0	0	0	0	0	0	0	0	0	51	5	0	0	45	0	0	50	0	25	4	5
ARF4	142	0.007186234817813765	4.8124946868940035e-05	0.012122449526382032	0.15732694036559786	0.41878602916242796	0.000301697259225113	1	1	0	0	1	0	0	1	0	1	0	0	0	0	1	1	1	0	1	1	0	0	0	1	1	0	0	0	0	0	136	7	0	0	116	0	0	131	0	59	3	20
ARF5	123	0.006224696356275304	0.00013049192574524296	0.005458148340195674	0.06743969079035053	0.41188118811881186	0.00029966114642583706	1	0	0	0	0	0	0	1	0	0	0	0	0	0	1	0	0	0	0	0	0	0	0	0	0	0	0	0	0	0	115	9	0	0	80	0	0	110	0	31	3	14
ARF6	507	0.025657894736842105	0.0006222727135838743	0.016534972993749533	0.06671032423540785	0.4379529688157982	0.0003111340942645465	1	0	0	0	1	0	0	1	0	1	0	0	0	0	1	0	0	0	0	1	0	0	0	1	1	0	0	1	0	0	482	21	0	0	375	5	0	459	3	188	21	55
ARFGAP1	87	0.004402834008097166	4.2156548603265884e-05	0.003393129740455367	0.05346164127238706	0.3939472477521482	0.00029377024775536825	1	0	0	0	1	0	0	0	0	0	0	0	0	0	1	0	0	0	0	0	0	0	0	0	1	0	0	0	0	0	81	6	0	0	67	1	0	76	2	34	3	11
ARFGAP2	126	0.006376518218623482	5.6756880765887324e-05	0.006037144703336401	0.12914285714285714	0.4037184594953519	0.0003000583608987931	1	0	0	0	1	0	0	1	0	0	0	0	0	0	1	0	0	0	0	0	0	0	0	0	0	0	0	0	0	0	119	3	0	0	85	1	0	112	0	44	5	12
ARFGAP3	76	0.003846153846153846	3.1311938102705636e-05	0.0035009714402652785	0.13473684210526315	0.39116319581914644	0.00029096079272605347	1	0	0	0	1	0	0	1	0	0	0	0	0	0	1	0	0	0	0	0	0	0	0	0	0	0	0	0	0	0	71	1	0	0	53	0	0	65	0	19	5	14
ARFGEF1	90	0.004554655870445344	7.894815891640971e-05	0.003908076968578993	0.07166042446941323	0.40177300638444957	0.00029439846355458997	1	0	0	0	1	0	0	1	0	0	0	0	0	0	1	0	0	0	0	1	0	0	0	1	1	0	0	0	0	0	84	6	0	0	65	0	0	73	0	31	4	22
ARFGEF2	100	0.005060728744939271	0.000109040092592351	0.003930390636759443	0.05595959595959596	0.398443328695582	0.0002963064805396372	1	0	0	0	1	0	0	1	0	0	0	0	0	0	1	0	1	0	0	0	0	0	0	1	1	0	0	0	0	0	88	4	0	0	73	0	0	77	0	26	2	23
ARFIP1	108	0.005465587044534413	6.318306121089622e-05	0.0045942362768415825	0.07424714434060228	0.3920868305653114	0.0002976393583564081	1	0	0	0	1	0	0	1	0	0	0	0	0	0	1	0	0	0	0	1	0	0	0	0	1	0	0	0	0	0	100	2	0	0	69	0	0	91	1	30	3	10
ARFIP2	92	0.004655870445344129	0.00011712100447084845	0.002450889827363519	0.0678451982799809	0.3937353046666401	0.0002947220228608034	1	0	0	0	1	0	0	1	0	0	0	0	0	0	1	0	1	0	0	0	0	0	0	0	1	0	0	0	0	0	83	6	0	0	71	0	0	78	1	30	2	9
ARFRP1	7	0.00035425101214574896	1.3410996305107796e-06	0.0004748349531973414	0.19047619047619047	0.3483411486796178	0.00016606835548377884	1	0	0	0	1	0	0	1	0	1	0	0	0	0	1	0	0	0	0	0	0	0	0	0	1	0	0	0	0	0	7	1	0	0	6	0	0	7	0	1	0	1
ARG1	102	0.005161943319838057	6.032052366843458e-05	0.0056676558538452096	0.1510386332750922	0.3928663737399845	0.00029665445757199146	1	0	0	0	1	0	0	1	0	1	0	1	1	0	0	0	1	0	1	1	0	0	0	1	1	0	1	1	0	0	96	3	0	0	78	0	0	92	0	42	1	10
ARG2	15	0.0007591093117408907	1.946335534480276e-06	0.0005978982298114184	0.0761904761904762	0.34598683288976045	0.00022150190153029622	1	0	0	0	1	0	0	1	0	1	0	1	1	0	0	0	1	0	1	1	0	0	0	1	1	0	0	1	0	0	14	0	0	0	10	0	0	12	0	3	1	3
ARGLU1	111	0.005617408906882591	6.089909144673996e-05	0.00797184493526901	0.1443079443079443	0.4074478833742293	0.0002981225268722165	0	0	0	0	0	0	0	0	0	0	0	0	0	0	0	0	0	0	0	0	0	0	0	0	0	0	0	0	0	0	0	0	0	0	0	0	0	0	0	0	0	0
ARHGAP1	148	0.007489878542510121	6.532298198656998e-05	0.006874503503470891	0.14975179260893545	0.40670151895607787	0.00030221939844077685	1	0	0	0	1	0	0	1	0	0	0	0	0	0	1	0	0	0	0	1	0	0	0	0	1	0	0	0	0	0	137	4	0	0	108	1	0	125	0	41	4	23
ARHGAP10	25	0.0012651821862348178	1.011763520590723e-05	0.001731299265970262	0.14666666666666667	0.3838383838383838	0.0002517373372829285	1	0	0	0	1	0	0	1	0	0	0	0	0	0	0	0	0	0	0	1	0	0	0	0	1	0	0	0	0	0	22	1	0	0	22	0	0	22	0	15	2	4
ARHGAP11A	56	0.0028340080971659917	6.911804048876576e-06	0.003503760943503859	0.17532467532467533	0.3857642074849189	0.0002833357742577687	1	0	0	0	1	0	0	1	0	0	0	0	0	0	0	0	0	0	0	0	0	0	0	0	1	0	0	0	0	0	50	0	0	0	35	0	0	48	0	20	1	6
ARHGAP11B	29	0.0014676113360323885	2.1428966643210043e-06	0.0016659447052412518	0.12315270935960591	0.3658243080625752	0.0002589407286217047	1	0	0	0	1	0	0	1	0	1	0	0	0	0	0	0	1	0	0	0	0	0	0	0	1	0	0	0	0	0	28	0	0	0	17	0	0	28	1	12	2	3
ARHGAP12	54	0.0027327935222672063	1.7811856437634427e-05	0.0024922877734193487	0.1488469601677149	0.38973590264491825	0.0002821206535618991	1	0	0	0	1	0	0	1	0	1	0	0	0	0	0	0	0	0	0	1	0	0	0	0	1	0	0	0	0	0	50	3	0	0	45	0	0	46	0	30	4	7
ARHGAP15	10	0.0005060728744939271	1.0111303381233912e-06	0.0005629118041852434	0.08888888888888889	0.3547639993536688	0.00019366077950549153	1	0	0	0	1	0	0	1	0	0	0	0	0	0	0	0	0	0	0	0	0	0	0	0	1	0	0	0	0	0	9	3	0	0	8	0	0	9	0	4	1	4
ARHGAP17	69	0.003491902834008097	5.0824672136712065e-05	0.0034345979775525946	0.11594202898550725	0.3920479346057696	0.00028861569013796537	1	0	0	0	1	0	0	1	0	0	0	0	0	0	1	0	0	0	0	0	0	0	0	0	1	0	0	0	0	0	64	5	0	0	56	0	0	60	0	31	3	11
ARHGAP18	25	0.0012651821862348178	3.091892617088026e-06	0.0008413515092511491	0.023333333333333334	0.3514388361256358	0.0002514745113201863	1	0	0	0	1	0	0	1	0	0	0	0	0	0	0	0	0	0	0	0	0	0	0	0	1	0	0	0	0	0	24	1	0	0	19	0	0	21	0	10	1	1
ARHGAP19	52	0.002631578947368421	1.2148809413223874e-05	0.0025710435008449873	0.05731523378582202	0.3773801111514295	0.00028109535787299906	1	0	0	0	1	0	0	1	0	0	0	0	0	0	0	0	0	0	0	0	0	0	0	0	1	0	0	0	0	0	46	1	0	0	31	0	0	44	1	17	0	5
ARHGAP20	27	0.0013663967611336032	2.021510606095818e-06	0.002568022091322918	0.19943019943019943	0.3803218107629533	0.0002557917296877027	1	0	0	0	1	0	0	1	0	0	0	0	0	0	0	0	0	0	0	0	0	0	0	0	1	0	0	0	0	0	26	1	0	0	16	0	0	26	0	8	2	4
ARHGAP21	127	0.006427125506072874	3.440430269658349e-05	0.006907803599281167	0.14448193975753032	0.4031583457450064	0.0003001927537042134	1	0	0	0	1	0	0	1	0	0	0	0	0	0	1	0	0	0	0	0	0	0	0	0	1	0	0	0	0	0	118	5	0	0	103	0	0	109	1	51	5	13
ARHGAP22	62	0.003137651821862348	2.156222730996486e-05	0.002157102465500892	0.0523532522474881	0.37142857142857144	0.0002858922845587646	1	0	0	0	1	0	0	1	0	1	0	0	0	0	0	0	0	0	0	0	0	0	0	0	1	0	0	0	0	0	61	4	0	0	46	0	0	55	0	25	0	9
ARHGAP23	53	0.0026821862348178137	1.4580240288800885e-05	0.003031047164384069	0.07982583454281568	0.3823233495859454	0.0002815996721231543	1	0	0	0	1	0	0	1	0	0	0	0	0	0	0	0	0	0	0	0	0	0	0	0	1	0	0	0	0	0	48	1	0	0	36	0	0	46	1	19	1	5
ARHGAP24	37	0.0018724696356275303	2.5197491736207165e-06	0.002376666853132221	0.12912912912912913	0.36654361980374334	0.00026937393776580587	1	0	0	0	1	0	0	1	0	1	0	0	0	0	0	1	0	0	0	1	0	0	0	0	1	0	0	0	0	0	35	1	0	0	23	0	0	34	1	11	1	2
ARHGAP25	48	0.00242914979757085	6.741940179620714e-06	0.0017565807322037217	0.047872340425531915	0.36379703954635834	0.00027849063679618154	1	0	0	0	1	0	0	1	0	0	0	0	0	0	0	0	0	0	0	1	0	0	0	0	1	0	0	0	0	0	43	2	0	0	28	0	0	41	1	10	0	1
ARHGAP26	59	0.00298582995951417	4.841640759983555e-05	0.0019099258497723853	0.05902980713033314	0.37525875002373854	0.00028418703399757866	1	0	0	0	1	0	0	1	0	1	0	0	0	0	0	0	0	0	0	0	0	0	0	0	1	0	0	0	0	0	54	3	0	0	43	0	0	52	0	23	4	9
ARHGAP27	6	0.00030364372469635624	4.7115160936732674e-07	0.00042709441195936017	0	0.34371792864721945	0.00015402838135133583	1	0	0	0	1	0	0	1	0	0	0	0	0	0	1	0	0	0	0	0	0	0	0	0	1	0	0	0	0	0	6	0	0	0	5	0	0	6	0	2	0	3
ARHGAP28	6	0.00030364372469635624	1.5597860007848885e-07	0.0005409274215741829	0.26666666666666666	0.3487592219986586	0.00015418874101795892	1	0	0	0	1	0	0	1	0	0	0	0	0	0	0	0	0	0	0	1	0	0	0	0	1	0	0	0	0	0	5	1	0	0	4	0	0	5	0	3	0	1
ARHGAP29	50	0.0025303643724696357	1.0453201713677106e-05	0.0024932015709120937	0.08408163265306122	0.38792257253916523	0.0002799328789589522	1	0	0	0	1	0	0	1	0	0	0	0	0	0	0	0	0	0	0	0	0	0	0	0	1	0	0	0	0	0	43	2	0	0	32	0	0	41	1	20	1	5
ARHGAP30	5	0.00025303643724696357	1.6426751365936116e-07	0.0006151865555564586	0.3	0.3570847714910458	0.00014013605858162394	1	0	0	0	1	0	0	1	0	0	0	0	0	0	0	0	0	0	0	0	0	0	0	0	1	0	0	0	0	0	3	0	0	0	3	0	0	3	0	1	0	1
ARHGAP31	42	0.002125506072874494	3.5840716305420104e-06	0.0022402068573601666	0.09175377468060394	0.3768259659025897	0.000274096075883037	1	0	0	0	1	0	0	1	0	0	0	0	0	0	0	0	0	0	0	0	0	0	0	0	1	0	0	0	0	0	37	3	0	0	32	0	0	36	3	14	0	5
ARHGAP32	106	0.005364372469635627	5.106930799979372e-05	0.006204605110080134	0.13315363881401618	0.4153092751003594	0.0002974331008476548	1	0	0	0	1	0	0	1	0	0	0	0	0	0	0	0	0	0	0	0	0	0	0	0	1	0	0	0	0	0	99	8	0	0	89	0	0	98	1	60	6	22
ARHGAP33	5	0.00025303643724696357	9.015305586295688e-08	0.00030241962779618554	0	0.33123239908810514	0.00014005378424486762	1	0	0	0	1	0	0	1	0	0	0	0	0	0	1	0	0	0	0	0	0	0	0	0	1	0	0	0	0	0	4	0	0	0	4	0	0	4	0	2	0	0
ARHGAP35	71	0.0035931174089068826	3.68181548947987e-05	0.004088623067672449	0.09979879275653923	0.39403366036531867	0.0002893896539303531	1	0	0	0	1	0	0	1	0	1	0	0	0	0	0	1	0	0	1	1	0	0	0	1	1	0	0	1	0	0	61	2	0	0	52	0	0	54	1	24	1	8
ARHGAP36	113	0.005718623481781376	2.7420356048322483e-05	0.00535264663220526	0.05625790139064475	0.38537298878595805	0.00029843563578636187	1	0	0	0	1	0	0	1	0	0	0	0	0	0	0	0	0	0	0	0	0	0	0	0	1	0	0	0	0	0	101	1	0	0	68	0	0	90	1	27	2	7
ARHGAP39	99	0.005010121457489879	4.2156360614592116e-05	0.006201303016141602	0.11997526283240569	0.4098139660285791	0.00029621327356374314	1	0	0	0	1	0	0	1	0	0	0	0	0	0	0	0	0	0	0	0	0	0	0	0	1	0	0	0	0	0	93	3	0	0	68	0	0	87	3	37	2	8
ARHGAP4	22	0.0011133603238866396	2.851812366754747e-06	0.001042091535744629	0.05627705627705628	0.35627997547870616	0.0002450964433949014	1	0	0	0	1	0	0	1	0	1	0	0	0	0	0	0	0	0	0	1	0	0	0	0	1	0	0	0	0	0	18	1	0	0	15	0	0	14	1	10	0	3
ARHGAP40	11	0.0005566801619433198	8.516617170850837e-07	0.0006622295628516232	0.03636363636363636	0.3388144922069237	0.00019986542321710993	1	0	0	0	1	0	0	1	0	0	0	0	0	0	0	0	0	0	0	0	0	0	0	0	1	0	0	0	0	0	9	1	0	0	6	0	0	9	0	5	0	2
ARHGAP42	19	0.0009615384615384615	1.931950096462266e-06	0.0009322042815265188	0.06432748538011696	0.356543548474405	0.00023657449099060652	1	0	0	0	1	0	0	1	0	0	0	0	0	0	0	0	0	0	1	1	0	0	0	0	1	0	0	0	0	0	17	0	0	0	15	0	0	14	0	8	2	3
ARHGAP44	35	0.001771255060728745	1.3876329292407414e-05	0.0012380576647283762	0.058823529411764705	0.3648044899014142	0.00026674828529563724	1	0	0	0	1	0	0	1	0	0	0	0	0	0	1	0	0	0	0	1	0	0	0	0	1	0	0	0	0	0	33	1	0	0	28	0	0	32	0	12	1	2
ARHGAP5	30	0.0015182186234817814	1.3322703800205603e-05	0.0017311042600204958	0.12643678160919541	0.3677100003721761	0.0002602326939694612	1	0	0	0	1	0	0	1	0	1	0	0	0	0	0	0	0	0	0	0	0	0	0	0	1	0	0	0	0	0	28	2	0	0	25	0	0	26	0	16	2	5
ARHGAP6	3	0.00015182186234817812	1.3416545735482033e-07	0.0002908000493627132	0.3333333333333333	0.33958308271322757	0.00010235108359851279	1	0	0	0	1	0	0	1	0	0	0	0	0	0	0	0	0	0	0	1	0	0	0	0	1	0	0	0	0	0	3	0	0	0	2	0	0	3	0	0	0	0
ARHGAP8	16	0.0008097165991902834	1.9873065746488468e-05	0.00046445895018424943	0.10833333333333334	0.3530778164924506	0.00022444717669045257	1	0	0	0	1	0	0	1	0	0	0	0	0	0	0	0	0	0	0	1	0	0	0	1	1	0	0	0	0	0	13	0	0	0	11	0	0	11	1	5	1	1
ARHGAP9	41	0.002074898785425101	9.773885573975816e-06	0.0018771180723547076	0.08170731707317073	0.3776181012077664	0.00027327335213703897	1	0	0	0	1	0	0	1	0	0	0	0	0	0	0	0	0	0	0	0	0	0	0	0	1	0	0	0	0	0	39	3	0	0	29	0	0	37	1	16	1	4
ARHGDIA	136	0.006882591093117408	8.956451352884886e-05	0.0088061838315487	0.12037037037037036	0.4147774979009236	0.00030107713525734137	1	0	0	0	1	0	0	1	0	0	0	0	0	0	0	0	0	0	0	1	0	0	0	0	1	0	0	0	0	0	134	8	0	0	113	0	0	127	1	61	4	21
ARHGDIB	27	0.0013663967611336032	1.4699737681694698e-05	0.000849458120659046	0.07122507122507123	0.3646833013435701	0.00025476800317909246	1	0	0	0	1	0	0	1	0	0	0	0	0	0	0	0	0	0	0	1	0	0	0	0	1	0	0	0	0	0	27	2	0	0	24	0	0	25	0	13	2	7
ARHGDIG	16	0.0008097165991902834	8.924071841390104e-07	0.00052744678776809	0.06666666666666667	0.3402086705003271	0.00022613610700647773	1	0	0	0	1	0	0	1	0	0	0	0	0	0	0	0	0	0	1	1	0	0	0	0	1	0	0	0	0	0	14	0	0	0	14	0	0	14	0	9	0	4
ARHGEF1	90	0.004554655870445344	3.7620991556523706e-05	0.005223481842853764	0.06641697877652934	0.39533441370065825	0.0002944398797762975	1	0	0	0	1	0	0	1	0	0	0	0	0	0	0	0	0	0	0	0	0	0	0	0	1	0	0	0	0	0	85	2	0	0	65	0	0	81	0	32	2	11
ARHGEF10	68	0.003441295546558704	1.4061410099146685e-05	0.002947246150633666	0.08604038630377524	0.3871473354231975	0.0002884310855225115	1	0	0	0	1	0	0	1	0	0	0	0	0	0	0	0	0	0	0	0	0	0	0	1	1	0	0	0	0	0	60	0	0	0	49	0	0	57	1	21	2	13
ARHGEF10L	58	0.002935222672064777	4.303523198283609e-06	0.003184285095555525	0.05807622504537205	0.36832000596469644	0.00028430431286387156	1	0	0	0	1	0	0	1	0	0	0	0	0	0	0	0	0	0	0	0	0	0	0	1	1	0	0	1	0	0	51	1	0	0	31	0	0	50	0	11	0	5
ARHGEF11	59	0.00298582995951417	3.509485364270073e-05	0.002945968595338008	0.09117475160724722	0.3934452342552217	0.00028453340630223703	1	0	0	0	1	0	0	1	0	0	0	0	0	0	0	0	0	0	1	0	0	0	0	1	1	0	0	0	0	0	53	5	0	0	44	0	0	48	0	24	1	5
ARHGEF12	74	0.0037449392712550606	5.1283778896704936e-05	0.004921456013924521	0.134394668641244	0.4069025163708249	0.00029034836711666184	1	0	0	0	1	0	0	1	0	0	0	0	0	0	0	0	0	0	0	0	0	0	0	0	1	0	0	0	0	0	71	3	0	0	58	0	0	65	1	33	2	10
ARHGEF15	44	0.002226720647773279	5.107449363828637e-06	0.0019827476869317966	0.08456659619450317	0.365614476557007	0.00027573374346466414	1	0	0	0	1	0	0	0	0	1	0	0	0	0	0	0	0	0	0	1	0	0	0	1	1	0	0	0	0	0	38	2	0	0	30	0	0	34	1	16	1	5
ARHGEF16	71	0.0035931174089068826	1.861618276935843e-05	0.0037463288104798674	0.06961770623742455	0.39113996714107563	0.00028943840694935804	1	0	0	0	1	0	0	1	0	0	0	0	0	0	0	1	0	0	0	0	0	0	0	1	1	0	0	0	0	0	65	3	0	0	49	0	0	64	0	28	0	7
ARHGEF17	39	0.001973684210526316	1.8384858151116982e-05	0.003349675578338483	0.23616734143049933	0.3868138751859682	0.00027096645244518443	1	0	0	0	1	0	0	1	0	0	0	0	0	0	0	0	0	0	0	0	0	0	0	0	1	0	0	0	0	0	36	2	0	0	30	0	0	34	2	19	2	4
ARHGEF18	23	0.0011639676113360323	2.6297456972597482e-06	0.001944679871932748	0.22134387351778656	0.3821089474600197	0.00024751637044795875	1	0	0	0	1	0	0	1	0	0	0	0	0	0	1	0	0	0	0	1	0	0	0	0	1	0	0	0	0	0	22	1	0	0	20	0	0	21	0	15	1	4
ARHGEF19	52	0.002631578947368421	5.654216175139076e-06	0.0017842836787350142	0.03996983408748114	0.3565628496156483	0.000280979587508339	1	0	0	0	1	0	0	1	0	0	0	0	0	0	0	0	0	0	0	0	0	0	0	0	1	0	0	1	0	0	41	1	0	0	30	0	0	38	0	12	1	1
ARHGEF2	147	0.0074392712550607285	6.799044707102556e-05	0.010781365077323739	0.13297921908489424	0.42142080232037366	0.00030212578043493124	1	0	0	0	1	0	0	1	0	1	0	1	1	0	1	0	0	0	0	1	0	0	0	1	1	0	0	1	0	0	136	7	0	0	112	0	0	127	1	50	7	20
ARHGEF25	25	0.0012651821862348178	4.6531872942479355e-06	0.000748100641543184	0.013333333333333334	0.34477343709106134	0.0002513029083005456	1	0	0	0	1	0	0	1	0	0	0	0	0	0	0	0	0	0	0	0	0	0	0	0	1	0	0	0	0	0	22	2	0	0	22	0	0	19	1	11	1	3
ARHGEF26	38	0.001923076923076923	1.0285849745547183e-05	0.002124480519889562	0.10241820768136557	0.38183574879227056	0.00027031160200097085	1	0	0	0	1	0	0	1	0	1	0	0	0	0	0	0	0	0	0	0	0	0	0	0	0	0	0	0	0	0	35	4	0	0	27	0	0	35	1	17	2	6
ARHGEF28	15	0.0007591093117408907	1.7849153499412844e-06	0.0011497901367390154	0.21904761904761905	0.3633087572854805	0.00022184247102327503	1	0	0	0	1	0	0	1	0	1	0	0	0	0	0	0	0	0	0	0	0	0	0	0	1	0	0	0	0	0	13	0	0	0	11	0	0	12	0	7	0	2
ARHGEF3	14	0.0007085020242914979	1.5628875243611418e-06	0.0008907811776997299	0.13186813186813187	0.36209708453207745	0.00021785076931213427	1	0	0	0	1	0	0	1	0	0	0	0	0	0	0	0	0	0	0	0	0	0	0	1	1	0	0	0	0	0	14	0	0	0	12	0	0	14	0	7	0	3
ARHGEF33	3	0.00015182186234817812	8.539032660285458e-08	0.00032338075492867563	0	0.33246963017801257	0.00010222326491416367	1	0	0	0	1	0	0	0	0	0	0	0	0	0	0	0	0	0	0	0	0	0	0	0	0	0	0	0	0	0	3	0	0	0	2	0	0	3	0	0	0	0
ARHGEF34P	1	5.060728744939271e-05	0.0	0.00024387842451062953	0	0.3346090019304365	4.358759342252946e-05	0	0	0	0	0	0	0	0	0	0	0	0	0	0	0	0	0	0	0	0	0	0	0	0	0	0	0	0	0	0	0	0	0	0	0	0	0	0	0	0	0	0
ARHGEF35	8	0.0004048582995951417	1.0420393148458291e-06	0.0006438133483952038	0.21428571428571427	0.35372249968673364	0.00017626670081871722	0	0	0	0	0	0	0	0	0	0	0	0	0	0	0	0	0	0	0	0	0	0	0	0	0	0	0	0	0	0	0	0	0	0	0	0	0	0	0	0	0	0
ARHGEF37	4	0.00020242914979757084	1.375467471521871e-06	0.0002431502212579096	0	0.34017938609327386	0.0001226020747485927	1	0	0	0	1	0	0	0	0	0	0	0	0	0	0	0	0	0	0	0	0	0	0	0	0	0	0	0	0	0	4	0	0	0	2	0	0	4	0	2	1	0
ARHGEF38	5	0.00025303643724696357	6.51906076500297e-07	0.0002702451776856465	0.1	0.3354212286330227	0.00013883427238607602	1	0	0	0	1	0	0	0	0	0	0	0	0	0	0	0	0	0	0	0	0	0	0	0	0	0	0	0	0	0	4	0	0	0	2	0	0	4	0	0	0	0
ARHGEF39	54	0.0027327935222672063	8.580940716212387e-06	0.0020983642636865775	0.026554856743535988	0.36624469445628605	0.0002821806337174034	1	0	0	0	1	0	0	0	0	0	0	0	0	0	0	0	0	0	0	0	0	0	0	1	1	0	0	0	0	0	52	1	0	0	44	0	0	49	1	14	0	2
ARHGEF4	56	0.0028340080971659917	1.6013800945397646e-05	0.003127178633158838	0.05844155844155844	0.38710182972221135	0.0002832815677194788	1	0	0	0	1	0	0	1	0	0	0	0	0	0	0	0	0	0	0	0	0	0	0	0	1	0	0	0	0	0	53	1	0	0	38	0	0	46	0	21	2	9
ARHGEF40	48	0.00242914979757085	1.635499506877046e-05	0.002205874918096782	0.07180851063829788	0.38558354635393294	0.00027846134140218536	1	0	0	0	1	0	0	0	0	0	0	0	0	0	0	0	0	0	0	0	0	0	0	0	1	0	0	0	0	0	40	2	0	0	34	1	0	34	0	17	2	7
ARHGEF5	63	0.003188259109311741	4.535844454875091e-05	0.0023700601264290385	0.05222734254992319	0.39134137405184877	0.0002862923138452995	1	0	0	0	1	0	0	1	0	0	0	1	0	0	0	1	0	0	0	0	0	0	0	1	1	0	0	0	0	0	54	3	0	0	41	0	0	50	0	26	2	6
ARHGEF6	73	0.003694331983805668	2.88538240858491e-05	0.0025148611257935997	0.0837138508371385	0.3786746387643249	0.0002899791154299293	1	0	0	0	1	0	0	1	0	0	0	0	0	0	0	0	0	0	0	0	0	0	0	0	1	0	0	1	0	0	66	3	0	0	56	0	0	63	3	32	3	12
ARHGEF7	87	0.004402834008097166	5.852143766824412e-05	0.0034862249041561644	0.09489441325848703	0.39760951365273556	0.0002937052273543058	1	0	0	0	1	0	0	1	0	1	0	0	0	0	0	0	0	0	0	1	0	0	0	1	1	0	0	0	0	0	79	11	0	0	64	0	0	73	0	35	1	17
ARHGEF9	23	0.0011639676113360323	2.741261576400278e-06	0.0012161386277746958	0.07905138339920949	0.3625421987377073	0.00024736858568721534	1	0	0	0	1	0	0	0	0	0	0	0	0	0	0	0	0	0	0	0	0	0	0	0	1	0	0	0	0	0	20	0	0	0	16	1	0	17	0	10	1	3
ARID1A	113	0.005718623481781376	4.6184730014415065e-05	0.0086604835311559	0.2547408343868521	0.41600875807911747	0.0002984255502718594	1	0	0	0	1	0	0	1	0	1	0	0	0	0	0	0	0	0	0	0	0	0	0	1	1	0	0	0	0	0	105	3	0	0	99	0	0	99	0	58	12	8
ARID1B	86	0.004352226720647773	3.514685078153606e-05	0.004821569306308246	0.21969904240766075	0.4024931763555628	0.0002935436475228027	1	0	0	0	1	0	0	1	0	1	0	0	0	0	0	0	0	0	0	0	0	0	0	1	1	0	0	0	0	0	79	1	0	0	71	0	0	73	0	42	6	4
ARID2	75	0.0037955465587044533	2.600110671741016e-05	0.004431985778399898	0.2691891891891892	0.3941908713692946	0.0002906179274834419	1	0	0	0	1	0	0	1	0	1	0	0	0	0	0	0	0	0	0	1	0	0	0	1	1	0	0	0	0	0	66	2	0	0	58	0	0	61	0	32	1	5
ARID3A	66	0.003340080971659919	5.7322478730125906e-05	0.00361182694811017	0.0937062937062937	0.39914353815699105	0.0002875149990800585	1	0	0	0	1	0	0	0	0	0	0	0	0	0	0	0	0	0	0	0	0	0	0	1	1	0	0	0	0	0	58	3	0	0	45	0	0	50	0	23	4	5
ARID3B	63	0.003188259109311741	3.280828456720954e-05	0.003991839481467732	0.11674347158218126	0.39484463982415824	0.0002863906664041557	1	0	0	0	1	0	0	0	0	0	0	0	0	0	0	0	0	0	0	0	0	0	0	1	1	0	0	0	0	0	58	5	0	0	48	0	0	53	0	30	5	7
ARID3C	9	0.0004554655870445344	1.3468386520499902e-06	0.00024891186080899796	0.1111111111111111	0.3318777292576419	0.00018288848976919292	1	0	0	0	1	0	0	0	0	0	0	0	0	0	0	0	0	0	0	0	0	0	0	1	1	0	0	0	0	0	7	0	0	0	6	0	0	4	0	2	0	0
ARID4A	50	0.0025303643724696357	7.805674387495069e-06	0.0019613627727581057	0.2710204081632653	0.361732508329367	0.0002797203471226251	1	0	0	0	1	0	0	1	0	1	0	0	0	0	0	0	1	0	0	1	0	0	0	1	1	0	1	0	0	0	42	2	0	0	40	0	0	35	0	24	0	1
ARID4B	110	0.005566801619433198	7.993774955109935e-05	0.005534102379217185	0.23486238532110093	0.40437941266755345	0.00029789799358037735	1	0	0	0	1	0	0	1	0	1	0	0	0	0	0	0	1	0	0	1	0	0	0	1	1	0	1	0	0	0	97	7	0	0	87	0	0	83	0	40	0	9
ARID5A	131	0.006629554655870445	0.00012268890293659873	0.0022392115917266114	0.0904286553141515	0.38479513942981775	0.0003004357917729695	1	0	0	0	1	0	0	1	0	1	0	1	1	0	0	0	0	0	0	1	0	0	0	1	1	0	0	1	0	0	99	7	0	0	82	2	0	78	0	47	4	6
ARID5B	45	0.002277327935222672	1.0901769915944968e-05	0.0036434928843538496	0.17575757575757575	0.3975055320860994	0.000276514029288276	1	0	0	0	1	0	0	1	0	1	1	0	0	0	0	1	1	0	1	1	0	0	0	1	1	0	1	1	0	0	33	1	0	0	28	0	0	33	0	14	2	3
ARIH1	232	0.011740890688259108	0.000344084553128236	0.008280198914229531	0.04683534855948649	0.4214477669240285	0.00030663060832776117	1	0	0	0	1	0	0	1	0	0	0	0	0	0	0	0	1	0	0	0	0	0	0	1	1	0	0	0	0	0	217	5	0	0	172	1	0	198	0	71	5	19
ARIH2	297	0.015030364372469634	0.0003150184751526884	0.021626368884665414	0.13411138411138412	0.42318977148609	0.000308449988300146	1	0	0	0	1	0	0	1	0	0	1	0	0	0	0	0	1	0	0	0	0	0	0	1	1	0	0	0	0	0	283	6	0	0	198	1	0	273	4	87	3	38
ARIH2OS	1	5.060728744939271e-05	0.0	1.54822811583391e-05	0	0.27653381101656965	4.28949856550322e-05	0	0	0	0	0	0	0	0	0	0	0	0	0	0	0	0	0	0	0	0	0	0	0	0	0	0	0	0	0	0	0	0	0	0	0	0	0	0	0	0	0	0
ARL1	67	0.0033906882591093115	1.3827978834284126e-05	0.005833619935351775	0.12935323383084577	0.399167727208452	0.0002880736289225293	1	0	0	0	1	0	0	1	0	0	0	0	0	0	1	0	1	0	0	0	0	0	0	0	0	0	0	0	0	0	62	5	0	0	53	0	0	60	0	33	0	8
ARL10	45	0.002277327935222672	1.5194506433224186e-05	0.00036842700287147335	0.00404040404040404	0.34252630484147756	0.00027589429942366723	0	0	0	0	0	0	0	0	0	0	0	0	0	0	0	0	0	0	0	0	0	0	0	0	0	0	0	0	0	0	0	0	0	0	0	0	0	0	0	0	0	0
ARL11	13	0.0006578947368421052	7.990915465972615e-07	0.00021154802677168216	0.02564102564102564	0.329432162982228	0.0002119424806138198	1	0	0	0	0	0	0	1	0	1	0	0	0	0	1	0	0	0	0	0	0	0	0	0	0	0	0	0	0	0	13	0	0	0	9	0	0	10	0	5	0	1
ARL13A	2	0.00010121457489878542	7.866106881525742e-09	1.6726242086980455e-05	0	0.2840141432144192	7.575114486820108e-05	1	0	0	0	0	0	0	1	0	0	0	0	0	0	1	0	0	0	0	0	0	0	0	0	0	0	0	0	0	0	2	0	0	0	1	0	0	2	0	0	0	0
ARL13B	198	0.010020242914979757	0.0003183544260903394	0.0033436633512247886	0.048351535661180334	0.3843385914068426	0.00030519483149381884	1	0	0	0	1	0	0	1	0	1	0	0	0	0	1	1	0	0	1	0	0	0	0	0	1	0	0	1	0	0	179	3	0	0	121	0	0	156	0	49	3	25
ARL14	5	0.00025303643724696357	1.180742324251942e-06	0.00013936706786440178	0.1	0.32544427425597444	0.00013889565890465636	1	0	0	0	0	0	0	1	0	0	0	0	0	0	1	0	0	0	0	0	0	0	0	0	0	0	0	0	0	0	5	1	0	0	5	0	0	5	0	3	0	1
ARL14EP	13	0.0006578947368421052	2.5298834749054614e-06	0.0005701053694405698	0.11538461538461539	0.3500752945345026	0.0002118843268661602	0	0	0	0	0	0	0	0	0	0	0	0	0	0	0	0	0	0	0	0	0	0	0	0	0	0	0	0	0	0	0	0	0	0	0	0	0	0	0	0	0	0
ARL14EPL	1	5.060728744939271e-05	0.0	0.00026202451079618315	0	0.33166605122696297	4.358493550474915e-05	0	0	0	0	0	0	0	0	0	0	0	0	0	0	0	0	0	0	0	0	0	0	0	0	0	0	0	0	0	0	0	0	0	0	0	0	0	0	0	0	0	0
ARL15	54	0.0027327935222672063	3.26854974483433e-05	0.0014505335906871675	0.050314465408805034	0.38092300574468907	0.00028203166666458944	1	0	0	0	0	0	0	0	0	0	0	0	0	0	0	0	0	0	0	0	0	0	0	0	0	0	0	0	0	0	53	2	0	0	40	2	0	46	0	18	2	5
ARL16	15	0.0007591093117408907	1.3208097231802972e-06	0.00034091164930803226	0.05714285714285714	0.3390703021775314	0.00022203189284771425	0	0	0	0	0	0	0	0	0	0	0	0	0	0	0	0	0	0	0	0	0	0	0	0	0	0	0	0	0	0	0	0	0	0	0	0	0	0	0	0	0	0
ARL17A	16	0.0008097165991902834	5.124593432699332e-06	0.00020437354288846407	0.041666666666666664	0.3360087062984628	0.00022608241981564694	1	0	0	0	0	0	0	1	0	0	0	0	0	0	1	0	0	0	0	0	0	0	0	0	0	0	0	0	0	0	15	0	0	0	10	0	0	13	0	4	0	3
ARL2	93	0.004706477732793522	5.092517888832818e-05	0.0040127371736034066	0.08648901355773726	0.391380129931865	0.0002949634219130654	1	0	0	0	1	0	0	1	0	0	0	0	0	0	1	0	0	0	0	1	0	0	0	1	1	0	0	0	0	0	87	2	0	0	61	0	0	79	0	26	3	7
ARL2BP	33	0.0016700404858299594	8.519112418864044e-06	0.0010493036569514524	0.030303030303030304	0.3613620569840167	0.00026439958418129585	1	0	0	0	1	0	0	1	0	0	0	0	0	0	1	0	0	0	0	0	0	0	0	1	1	0	0	0	0	0	29	0	0	0	24	0	0	25	0	8	0	3
ARL3	26	0.0013157894736842105	7.217305797813729e-06	0.0008430645028923326	0.08615384615384615	0.35448397108157076	0.00025294474312216483	1	0	0	0	1	0	0	1	0	1	0	0	0	0	1	0	0	0	0	0	0	0	0	0	1	0	0	0	0	0	25	2	0	0	20	0	0	22	0	9	1	4
ARL4A	17	0.000860323886639676	2.0006417890013792e-06	0.0005009474543307905	0.10294117647058823	0.34707463158449403	0.00022972094318621337	1	0	0	0	0	0	0	1	0	1	0	0	0	0	1	0	0	0	0	0	0	0	0	0	0	0	0	0	0	0	15	1	0	0	12	0	0	15	0	5	0	0
ARL4C	33	0.0016700404858299594	1.2704653088054696e-05	0.000605293927499873	0.03409090909090909	0.35689128903498474	0.00026411443918161775	1	0	0	0	0	0	0	1	0	0	0	0	0	0	1	0	0	0	0	0	0	0	0	0	0	0	0	0	0	0	28	1	0	0	21	0	0	28	0	9	3	2
ARL4D	46	0.0023279352226720645	9.45870696618475e-06	0.001346412852782429	0.02995169082125604	0.37015529288350224	0.00027715084977205257	1	0	0	0	0	0	0	1	0	0	0	0	0	0	1	0	0	0	0	0	0	0	0	0	0	0	0	0	0	0	44	1	0	0	32	0	0	41	0	17	1	6
ARL5A	48	0.00242914979757085	2.134574646798715e-05	0.0021240225030946486	0.33865248226950356	0.38504257682339876	0.0002785531386646429	1	0	0	0	0	0	0	1	0	0	0	0	0	0	1	0	0	0	0	0	0	0	0	0	0	0	0	0	0	0	47	2	0	0	33	0	0	47	0	18	3	5
ARL5B	56	0.0028340080971659917	1.6384139527701402e-05	0.001130355762635448	0.10649350649350649	0.35695575988583195	0.0002829529922813212	1	0	0	0	0	0	0	1	0	0	0	0	0	0	1	0	0	0	0	0	0	0	0	0	0	0	0	0	0	0	53	3	0	0	38	1	0	50	1	15	1	5
ARL6	13	0.0006578947368421052	5.741325057996489e-07	0.00027292542798163736	0.05128205128205128	0.32948709397718934	0.0002120896630934428	1	0	0	0	1	0	0	1	0	0	0	0	0	0	1	0	0	0	1	0	0	0	0	0	1	0	0	0	0	0	11	1	0	0	8	0	0	10	0	0	0	0
ARL6IP1	97	0.004908906882591093	0.000135734597642715	0.002714636252646755	0.04982817869415808	0.39772956000161025	0.00029563041117885725	1	0	0	0	1	0	0	1	0	0	0	0	0	0	1	0	0	0	0	1	0	0	0	1	1	0	0	0	0	0	88	3	0	0	66	1	0	80	1	24	1	8
ARL6IP4	69	0.003491902834008097	2.0298146323052675e-05	0.005423174390148823	0.16837169650468883	0.39034411915767847	0.00028870959231360767	1	0	0	0	0	0	0	1	0	0	0	0	0	0	0	0	1	0	0	0	0	0	0	0	0	0	0	0	0	0	61	2	0	0	50	0	0	57	0	24	3	8
ARL6IP5	140	0.00708502024291498	0.00023248862516955603	0.005467387386116378	0.11798561151079137	0.40447046301224054	0.0003013417503030973	1	1	0	0	1	0	0	1	0	0	0	0	0	0	1	0	1	0	1	1	0	0	0	1	1	0	0	1	0	0	124	7	0	0	91	0	0	116	1	31	3	16
ARL6IP6	51	0.0025809716599190283	3.359199707026022e-05	0.001183832973047577	0.04	0.3733867462821942	0.0002802258393817431	0	0	0	0	0	0	0	0	0	0	0	0	0	0	0	0	0	0	0	0	0	0	0	0	0	0	0	0	0	0	0	0	0	0	0	0	0	0	0	0	0	0
ARL8A	47	0.002378542510121457	1.6223003192046535e-05	0.0023485093418525917	0.06567992599444958	0.3833617879869626	0.0002777979021249877	1	0	0	0	0	0	0	1	0	0	0	0	0	0	1	0	0	0	0	0	0	0	0	0	0	0	0	0	0	0	42	2	0	0	33	0	0	39	0	13	0	7
ARL8B	90	0.004554655870445344	0.00010311466356486463	0.002551760465831983	0.044194756554307116	0.3924684197982045	0.00029433091060050015	1	0	0	0	0	0	0	1	0	0	0	1	1	0	1	0	0	0	0	0	0	0	0	0	0	0	0	1	0	0	79	8	0	0	61	0	0	76	1	30	2	13
ARL9	1	5.060728744939271e-05	0.0	3.1002977405652357e-06	0	0.26243791005923445	4.0674016092573316e-05	0	0	0	0	0	0	0	0	0	0	0	0	0	0	0	0	0	0	0	0	0	0	0	0	0	0	0	0	0	0	0	0	0	0	0	0	0	0	0	0	0	0
ARMC1	53	0.0026821862348178137	3.431691465083456e-05	0.002252374903588795	0.09506531204644413	0.38890747702178746	0.0002814586892778747	1	0	0	0	0	0	0	1	0	0	0	0	0	0	1	0	0	0	0	0	0	0	0	0	0	0	0	0	0	0	50	5	0	0	42	0	0	46	0	22	1	4
ARMC10	30	0.0015182186234817814	1.0868371145065974e-05	0.0009667971189285968	0.09655172413793103	0.3571041312755268	0.00026031871359704294	1	0	0	0	1	0	0	0	0	0	0	0	0	0	0	0	0	0	0	1	0	0	0	0	1	0	0	0	0	0	26	1	0	0	20	0	0	23	0	7	1	5
ARMC12	55	0.002783400809716599	1.980738210804571e-05	0.0028123039370998937	0.07272727272727272	0.37424242424242427	0.00028270133721632274	1	0	0	0	1	0	0	1	0	1	0	0	0	0	0	1	0	0	0	0	0	0	0	1	1	0	1	0	0	0	48	0	0	0	39	0	0	48	1	25	1	8
ARMC2	4	0.00020242914979757084	2.600427201255062e-07	0.0003472798010935904	0.16666666666666666	0.3387041480973603	0.00012282658709284475	1	0	0	0	0	0	0	1	0	1	0	0	0	0	0	0	0	0	0	0	0	0	0	0	0	0	1	0	0	0	4	1	0	0	3	0	0	4	0	1	1	1
ARMC3	4	0.00020242914979757084	7.76923982829311e-07	0.00010287603638567126	0	0.321253800256873	0.00012242673164770439	0	0	0	0	0	0	0	0	0	0	0	0	0	0	0	0	0	0	0	0	0	0	0	0	0	0	0	0	0	0	0	0	0	0	0	0	0	0	0	0	0	0
ARMC4	19	0.0009615384615384615	1.084662097176873e-06	0.0004458085738132029	0.03508771929824561	0.3383445772405055	0.0002366736544557781	0	0	0	0	0	0	0	0	0	0	0	0	0	0	0	0	0	0	0	0	0	0	0	0	0	0	0	0	0	0	0	0	0	0	0	0	0	0	0	0	0	0
ARMC5	38	0.001923076923076923	1.2922200039996824e-05	0.0015635113026065542	0.07823613086770982	0.37424242424242427	0.00027030730815454817	1	0	0	0	1	0	0	1	0	1	0	1	1	0	0	0	0	0	1	0	0	0	0	0	1	0	0	1	0	0	33	0	0	0	26	0	0	33	0	12	1	2
ARMC6	131	0.006629554655870445	0.00012502916719000172	0.0051948466736398136	0.06294773928361715	0.39886154902000365	0.000300530879998748	1	0	0	0	0	0	0	1	0	1	0	0	0	0	0	0	0	0	0	0	0	0	0	0	0	0	0	0	0	0	119	7	0	0	85	3	0	112	2	36	1	10
ARMC7	80	0.004048582995951417	6.900611774295292e-05	0.001965048895906596	0.057911392405063294	0.3833543505674653	0.0002919352394820012	0	0	0	0	0	0	0	0	0	0	0	0	0	0	0	0	0	0	0	0	0	0	0	0	0	0	0	0	0	0	0	0	0	0	0	0	0	0	0	0	0	0
ARMC8	214	0.01082995951417004	0.00025499119008152895	0.007850141872401413	0.06700013163090694	0.40850923073742534	0.0003059609556638061	1	0	0	0	0	0	0	1	0	0	0	0	0	0	0	0	1	0	0	0	0	0	0	0	0	0	0	0	0	0	192	11	0	0	124	1	0	182	1	68	6	28
ARMC9	15	0.0007591093117408907	3.4485248820523597e-06	0.00032766314841883176	0	0.3467457490304806	0.00022174718032769692	1	0	0	0	1	0	0	1	0	0	0	0	0	0	0	0	0	0	0	0	0	0	0	1	1	0	0	0	0	0	15	1	0	0	9	0	0	15	0	6	1	4
ARMCX1	11	0.0005566801619433198	5.062508977100275e-06	0.0007956123289846258	0.2	0.34866691369788083	0.00020083250165313287	1	0	0	0	1	0	0	0	0	0	0	0	0	0	0	0	0	0	0	0	0	0	0	0	0	0	0	0	0	0	11	0	0	0	9	1	0	10	0	7	0	2
ARMCX2	25	0.0012651821862348178	8.662423311841826e-07	0.0015904130227322958	0.33	0.36385062974147453	0.00025200852076776655	0	0	0	0	0	0	0	0	0	0	0	0	0	0	0	0	0	0	0	0	0	0	0	0	0	0	0	0	0	0	0	0	0	0	0	0	0	0	0	0	0	0
ARMCX3	113	0.005718623481781376	9.744626576516593e-05	0.006195923495491499	0.15012642225031606	0.4017158307751733	0.00029839946671245636	1	0	0	0	1	0	0	1	0	0	0	0	0	0	1	0	0	0	0	0	0	0	0	1	1	0	0	0	0	0	99	5	0	0	61	1	0	93	1	25	5	7
ARMCX4	10	0.0005060728744939271	2.2246526169259874e-07	0.0004672987005555966	0.6	0.3351595230422172	0.00019338162495094848	0	0	0	0	0	0	0	0	0	0	0	0	0	0	0	0	0	0	0	0	0	0	0	0	0	0	0	0	0	0	0	0	0	0	0	0	0	0	0	0	0	0
ARMCX5	24	0.001214574898785425	6.929288314709772e-06	0.0010916698572935202	0.07608695652173914	0.3684161461732078	0.0002497849514807901	0	0	0	0	0	0	0	0	0	0	0	0	0	0	0	0	0	0	0	0	0	0	0	0	0	0	0	0	0	0	0	0	0	0	0	0	0	0	0	0	0	0
ARMCX5_GPRASP2	2	0.00010121457489878542	3.0866297395322947e-10	0.00021543534854136104	0	0.3211285001543887	7.650001050265983e-05	0	0	0	0	0	0	0	0	0	0	0	0	0	0	0	0	0	0	0	0	0	0	0	0	0	0	0	0	0	0	0	0	0	0	0	0	0	0	0	0	0	0
ARMCX6	7	0.00035425101214574896	2.3948790628242753e-07	0.0005521976892237496	0.3333333333333333	0.3504602451093415	0.00016635124574283937	0	0	0	0	0	0	0	0	0	0	0	0	0	0	0	0	0	0	0	0	0	0	0	0	0	0	0	0	0	0	0	0	0	0	0	0	0	0	0	0	0	0
ARMS2	6	0.00030364372469635624	2.9106830603386996e-07	0.00010347948250103907	0	0.3166717415343195	0.00015306941024768533	1	0	0	0	1	0	0	0	0	0	0	0	0	0	0	0	0	0	0	0	0	0	0	0	0	0	0	0	0	0	6	0	0	0	3	0	0	6	0	2	0	0
ARNT	204	0.010323886639676113	0.00022584359934790034	0.011320139455888617	0.10393122766347919	0.4207209317180148	0.0003055277037258766	1	0	0	0	1	0	0	1	0	1	0	0	0	0	0	0	0	0	0	0	0	0	0	1	1	0	1	1	0	0	197	14	0	0	165	1	0	185	2	96	7	31
ARNT2	79	0.003997975708502024	5.051671120350678e-05	0.0018048918251352623	0.08114248620577734	0.3823307470541571	0.00029160998825029206	1	0	0	0	1	0	0	0	0	1	0	0	0	0	0	0	0	0	1	0	0	0	0	1	1	0	0	1	0	0	71	5	0	0	57	1	0	59	0	31	3	9
ARNTL	96	0.0048582995951417	4.177188746179619e-05	0.004000305610547822	0.1769736842105263	0.38587720668645525	0.0002955878354010935	1	0	0	0	1	0	0	1	0	1	0	0	0	0	0	0	1	0	1	1	0	0	0	1	1	0	1	1	1	0	90	4	0	0	74	1	0	81	0	37	5	8
ARNTL2	27	0.0013663967611336032	4.9113995178935875e-06	0.0007769975976587732	0.07122507122507123	0.3505348494793422	0.0002550731620641154	1	0	0	0	1	0	0	0	0	0	0	0	0	0	0	0	0	0	1	0	0	0	0	1	1	0	0	1	1	0	26	1	0	0	19	0	0	22	0	15	1	3
ARPC1A	53	0.0026821862348178137	1.6564518312339445e-05	0.0030590541842372334	0.23149492017416545	0.3853429279042103	0.00028151733077002206	1	0	0	0	1	0	0	1	0	0	0	0	0	0	0	0	0	0	0	0	0	0	0	0	1	0	0	0	0	0	50	2	0	0	40	0	0	45	0	16	3	4
ARPC1B	95	0.004807692307692307	0.00015999735625049253	0.006403702214971565	0.18521836506159015	0.41170955307844564	0.00029525767688673806	1	0	0	0	1	0	0	1	0	0	0	0	0	0	0	0	0	0	0	0	0	0	0	0	1	0	0	1	0	0	85	6	0	0	74	0	0	78	0	33	4	11
ARPC2	115	0.005819838056680161	3.463724624178439e-05	0.007420172428799749	0.17391304347826086	0.40446218401391876	0.0002987048186513318	1	0	0	0	1	0	0	1	0	0	0	0	0	0	0	1	0	0	0	0	0	0	0	1	1	0	0	0	0	0	111	6	0	0	97	0	0	105	1	51	3	10
ARPC3	131	0.006629554655870445	0.00011077445909606575	0.00869691180982003	0.15302407516147973	0.4095591435736937	0.000300521719293458	1	0	0	0	1	0	0	1	0	0	0	0	0	0	0	1	0	0	0	0	0	0	0	0	1	0	0	0	0	0	121	5	0	0	104	0	0	110	0	59	5	16
ARPC3P1	1	5.060728744939271e-05	0.0	7.607487472870779e-06	0	0.26462041166151085	4.277435790218883e-05	0	0	0	0	0	0	0	0	0	0	0	0	0	0	0	0	0	0	0	0	0	0	0	0	0	0	0	0	0	0	0	0	0	0	0	0	0	0	0	0	0	0
ARPC4	114	0.005769230769230769	3.968335191393908e-05	0.008860882040275717	0.19639807483310046	0.4085261221029999	0.00029857118482869794	1	0	0	0	1	0	0	1	0	0	0	0	0	0	0	0	0	0	0	0	0	0	0	0	1	0	0	0	0	0	110	4	0	0	94	0	0	102	0	42	3	11
ARPC4_TTLL3	20	0.0010121457489878543	4.8824034398497895e-06	0.0013644141304099023	0.30526315789473685	0.362130264267126	0.00023931592657945513	0	0	0	0	0	0	0	0	0	0	0	0	0	0	0	0	0	0	0	0	0	0	0	0	0	0	0	0	0	0	0	0	0	0	0	0	0	0	0	0	0	0
ARPC5	75	0.0037955465587044533	3.823170970258232e-05	0.004094228073405685	0.1499099099099099	0.39862820254186	0.00029062992687726297	1	0	0	0	1	0	0	1	0	1	0	0	0	0	1	1	0	0	0	0	0	0	0	0	1	0	0	0	0	0	71	3	0	0	61	0	0	70	0	24	2	6
ARPC5L	55	0.002783400809716599	9.860853746665571e-06	0.004209302508368864	0.3373737373737374	0.3863751906456533	0.00028271875171685836	1	0	0	0	1	0	0	1	0	0	0	0	0	0	0	1	0	0	0	0	0	0	0	0	1	0	0	0	0	0	51	4	0	0	45	0	0	47	0	24	3	3
ARPIN	17	0.000860323886639676	2.986218608932897e-06	0.001100956013525163	0.08823529411764706	0.3665844201621431	0.00023009674316796006	1	0	0	0	1	0	0	0	0	0	0	0	0	0	0	1	0	0	0	1	0	0	0	0	1	0	0	0	0	0	17	0	0	0	16	0	0	16	1	6	1	2
ARPP19	10	0.0005060728744939271	4.362283027095401e-06	0.0008070841942370184	0.15555555555555556	0.3669588471252414	0.00019294168585936254	1	0	0	0	1	0	0	1	0	0	0	0	0	0	0	0	0	0	0	1	0	0	0	1	1	0	0	0	0	0	10	2	0	0	10	0	0	10	0	2	1	4
ARPP21	3	0.00015182186234817812	2.409743626749528e-08	0.00037019812598860206	0.3333333333333333	0.33819980488472795	0.00010232098410377693	1	0	0	0	0	0	0	0	0	0	0	0	0	0	0	0	0	0	0	0	0	0	0	0	0	0	0	0	0	0	3	1	0	0	3	0	0	3	0	1	1	1
ARR3	12	0.0006072874493927125	0.00010193052286540857	0.00025813243805848825	0.07575757575757576	0.32761879497297475	0.00019965060116182128	1	0	0	0	1	0	0	1	0	0	0	0	0	0	1	0	0	0	1	0	0	0	0	0	1	0	0	0	0	0	11	1	0	0	10	0	0	8	0	4	0	1
ARRB1	284	0.01437246963562753	0.0006081549886022177	0.015101317645045492	0.07534962424725028	0.43602983362019504	0.0003081279313969973	1	0	0	0	1	0	0	1	0	0	0	0	0	0	1	0	1	0	0	1	0	0	0	1	1	0	0	0	0	0	266	14	0	0	211	1	0	255	1	107	13	43
ARRB2	417	0.02110323886639676	0.0008938509165815166	0.023610569980847138	0.07489393100903892	0.44273167234271377	0.00031030521331544704	1	1	0	0	1	0	0	1	0	1	0	0	0	0	1	1	1	0	1	1	0	0	0	1	1	0	1	1	1	0	391	15	0	0	313	0	0	375	1	139	8	54
ARRDC1	45	0.002277327935222672	1.3996426189311614e-05	0.0018687659273986048	0.08686868686868687	0.3830942225668864	0.0002763807426795256	1	0	0	0	1	0	0	1	0	0	0	0	0	0	1	0	1	0	0	1	0	0	0	0	1	0	0	0	0	0	43	1	0	0	37	0	0	37	1	15	2	3
ARRDC1_AS1	1	5.060728744939271e-05	0.0	1.5709324780229093e-05	0	0.28393660281924904	4.33380544443882e-05	0	0	0	0	0	0	0	0	0	0	0	0	0	0	0	0	0	0	0	0	0	0	0	0	0	0	0	0	0	0	0	0	0	0	0	0	0	0	0	0	0	0
ARRDC2	5	0.00025303643724696357	4.4382459378992045e-08	0.00010809448407879704	0.1	0.31723606473156946	0.00013976598152613804	1	0	0	0	0	0	0	0	0	0	0	0	0	0	1	0	0	0	0	0	0	0	0	0	0	0	0	0	0	0	5	0	0	0	3	0	0	4	0	1	0	0
ARRDC3	73	0.003694331983805668	4.479018410135214e-05	0.0023548913162294485	0.06811263318112633	0.3751376390629153	0.000289861097527973	1	0	0	0	1	0	0	0	0	1	0	0	0	0	1	0	0	0	1	1	0	0	0	1	1	0	0	0	0	0	67	3	0	0	62	1	0	62	0	22	5	8
ARRDC4	11	0.0005566801619433198	2.5648127274082633e-07	0.00047078541925793115	0.21818181818181817	0.3348414756070696	0.00020058592025488402	1	0	0	0	1	0	0	1	0	0	0	0	0	0	1	0	1	0	0	0	0	0	0	1	1	0	0	0	0	0	10	1	0	0	10	0	0	9	0	5	0	2
ARRDC5	3	0.00015182186234817812	3.6946212735522066e-08	0.00013264882819795287	0	0.3189720576603335	0.00010162252664468455	1	0	0	0	0	0	0	0	0	0	0	0	0	0	1	0	0	0	0	0	0	0	0	0	0	0	0	0	0	0	3	0	0	0	3	0	0	3	0	1	0	0
ARSA	69	0.003491902834008097	3.8812315641099514e-05	0.001091866923905439	0.04560954816709292	0.35990747317997196	0.0002885131402921324	1	0	0	0	0	0	0	0	0	0	0	0	0	0	0	0	1	0	0	0	0	0	0	0	0	0	0	0	0	0	64	1	0	0	40	0	0	53	0	19	1	10
ARSB	34	0.001720647773279352	2.108353996822817e-05	0.0010695421779289116	0.049910873440285206	0.37107981220657277	0.0002655819642991197	1	0	0	0	1	0	0	1	0	1	0	0	0	0	1	1	1	0	0	0	0	0	0	1	1	0	0	1	0	0	29	2	0	0	22	0	0	22	0	6	1	7
ARSD	1	5.060728744939271e-05	0.0	1.2369954928075556e-06	0	0.25281473899692936	4.200764624487962e-05	0	0	0	0	0	0	0	0	0	0	0	0	0	0	0	0	0	0	0	0	0	0	0	0	0	0	0	0	0	0	0	0	0	0	0	0	0	0	0	0	0	0
ARSE	24	0.001214574898785425	0.00010486620628127641	0.0003564759501151276	0.0036231884057971015	0.33835037071283025	0.00024714608108777496	0	0	0	0	0	0	0	0	0	0	0	0	0	0	0	0	0	0	0	0	0	0	0	0	0	0	0	0	0	0	0	0	0	0	0	0	0	0	0	0	0	0
ARSF	31	0.001568825910931174	3.9829879103778294e-06	0.0007007753537977498	0.034408602150537634	0.347495779403489	0.0002618209553918666	0	0	0	0	0	0	0	0	0	0	0	0	0	0	0	0	0	0	0	0	0	0	0	0	0	0	0	0	0	0	0	0	0	0	0	0	0	0	0	0	0	0
ARSG	35	0.001771255060728745	1.36940373817115e-05	0.0006998609774200551	0.031932773109243695	0.35498068804455224	0.00026668081483789143	1	0	0	0	0	0	0	1	0	0	0	0	0	0	0	0	1	0	0	0	0	0	0	0	0	0	0	0	0	0	30	0	0	0	18	1	0	26	0	8	0	5
ARSH	3	0.00015182186234817812	1.1424317806037633e-08	5.4901618649866336e-05	0	0.30852342810748357	0.00010152387926135514	0	0	0	0	0	0	0	0	0	0	0	0	0	0	0	0	0	0	0	0	0	0	0	0	0	0	0	0	0	0	0	0	0	0	0	0	0	0	0	0	0	0
ARSI	5	0.00025303643724696357	1.580778732579492e-07	0.0002264694853271536	0	0.33131015056503804	0.00013964375819663506	0	0	0	0	0	0	0	0	0	0	0	0	0	0	0	0	0	0	0	0	0	0	0	0	0	0	0	0	0	0	0	0	0	0	0	0	0	0	0	0	0	0
ARSJ	4	0.00020242914979757084	1.140690431015797e-07	0.00010258859600405296	0.16666666666666666	0.31787397648118654	0.00012252221526654603	0	0	0	0	0	0	0	0	0	0	0	0	0	0	0	0	0	0	0	0	0	0	0	0	0	0	0	0	0	0	0	0	0	0	0	0	0	0	0	0	0	0
ARSK	87	0.004402834008097166	6.942328177078212e-05	0.0010540707599746091	0.04063084736701417	0.3631084731435712	0.00029362380675360475	0	0	0	0	0	0	0	0	0	0	0	0	0	0	0	0	0	0	0	0	0	0	0	0	0	0	0	0	0	0	0	0	0	0	0	0	0	0	0	0	0	0
ART1	7	0.00035425101214574896	3.7074898877664453e-06	0.0002597921606985803	0	0.32838648563309125	0.00016331591397055023	1	0	0	0	0	0	0	1	0	0	0	0	0	0	0	0	1	0	0	0	0	0	0	0	0	0	0	0	0	0	7	0	0	0	6	0	0	7	0	2	0	1
ART3	28	0.0014170040485829958	3.259383601972655e-06	0.00029690254002491355	0.0026455026455026454	0.3349266076816163	0.00025698992991454457	1	0	0	0	0	0	0	1	0	0	0	0	0	0	0	0	1	0	0	0	0	0	0	0	0	0	0	0	0	0	25	2	0	0	17	0	0	23	0	6	1	4
ART4	11	0.0005566801619433198	1.4263866070605229e-06	0.0004970418583471256	0.10909090909090909	0.3508211273857079	0.0002006440460231194	1	0	0	0	0	0	0	1	0	0	0	0	0	0	0	0	1	0	0	0	0	0	0	0	0	0	0	0	0	0	11	1	0	0	7	0	0	11	0	6	1	1
ART5	50	0.0025303643724696357	8.131012489298287e-06	0.00033931197364329654	0.03346938775510204	0.3353415358506576	0.000279572980086808	1	0	0	0	0	0	0	1	0	0	0	0	0	0	0	0	1	0	0	0	0	0	0	0	0	0	0	0	0	0	47	1	0	0	26	0	0	35	0	7	0	13
ARTN	1	5.060728744939271e-05	0.0	3.739581400658414e-07	0	0.24673476013285717	4.0843684622714024e-05	1	0	0	0	1	0	0	1	0	1	0	1	0	0	0	1	0	0	0	0	0	0	0	1	1	0	0	0	0	0	1	0	0	0	1	0	0	1	0	1	0	0
ARV1	53	0.0026821862348178137	2.570097804153019e-05	0.0006839587134577899	0.0420899854862119	0.35839303527704724	0.0002815817902842129	1	0	0	0	1	0	0	1	0	0	0	0	0	0	1	0	1	0	0	0	0	0	0	0	1	0	0	0	0	0	48	4	0	0	37	0	0	42	0	24	1	6
ARVCF	43	0.0021761133603238865	2.4962633729627995e-05	0.0022975907532813812	0.10188261351052048	0.38413685847589424	0.0002746409698285057	1	0	0	0	0	0	0	1	0	0	0	0	0	0	0	0	1	0	0	0	0	0	0	0	0	0	0	0	0	0	40	3	0	0	31	0	0	34	0	16	1	5
ARX	27	0.0013663967611336032	2.4625513876655865e-06	0.0008203150806662574	0.08547008547008547	0.3460474239080943	0.00025547456592600257	1	0	0	0	1	0	0	1	0	1	0	0	0	0	0	1	0	0	1	1	0	0	0	1	1	0	0	0	0	0	25	0	0	0	19	0	0	23	0	11	1	2
AS3MT	3	0.00015182186234817812	1.961633016031778e-07	9.931654646637657e-06	0	0.2793841107356455	9.946099442689241e-05	1	0	0	0	0	0	0	1	0	0	0	0	0	0	0	0	1	0	0	0	0	0	0	0	0	0	0	0	0	0	3	1	0	0	3	0	0	3	0	2	1	1
ASAH1	46	0.0023279352226720645	3.162651765962545e-05	0.0012050512070624166	0.021256038647342997	0.36562124155796094	0.0002764976235911044	1	0	0	0	1	0	0	1	0	1	0	0	0	0	0	0	1	0	0	0	0	0	0	0	1	0	0	1	0	0	43	2	0	0	36	0	0	36	1	15	0	5
ASAH2	4	0.00020242914979757084	1.1282593014913182e-08	2.2994137629893966e-05	0.3333333333333333	0.28633531372264887	0.00012163394609078569	1	0	0	0	1	0	0	1	0	0	0	0	0	0	0	0	1	0	1	1	0	0	0	0	1	0	0	1	0	0	4	0	0	0	1	0	0	3	0	2	0	0
ASAH2B	1	5.060728744939271e-05	0.0	0.0001317530144667747	0	0.3251336898395722	4.358090929760601e-05	1	0	0	0	0	0	0	1	0	0	0	0	0	0	0	0	1	0	0	0	0	0	0	0	0	0	0	0	0	0	1	0	0	0	1	0	0	1	0	0	0	1
ASAP1	41	0.002074898785425101	1.0487391478756196e-05	0.0023659951879029767	0.1951219512195122	0.3868063032201233	0.00027309568391525093	1	0	0	0	1	0	0	1	0	0	0	0	0	0	0	0	0	0	0	1	0	0	0	1	1	0	0	0	0	0	40	1	0	0	39	0	0	40	0	24	2	10
ASAP2	27	0.0013663967611336032	6.794261076265488e-06	0.0017958695013788732	0.13675213675213677	0.3818947856673495	0.0002554302681566335	1	0	0	0	1	0	0	0	0	0	0	0	0	0	0	0	0	0	0	0	0	0	0	0	0	0	0	0	0	0	24	1	0	0	20	0	0	23	0	13	1	6
ASAP3	23	0.0011639676113360323	6.741284814470822e-06	0.0008020374006940472	0.05928853754940711	0.35455393669705015	0.0002470502009151254	1	0	0	0	1	0	0	1	0	0	0	0	0	0	0	1	0	0	0	0	0	0	0	0	1	0	0	0	0	0	21	2	0	0	20	0	0	20	0	7	1	6
ASB1	24	0.001214574898785425	2.4085246271087493e-06	0.0014771490594320952	0.16666666666666666	0.3547003177224506	0.00024952521991519294	1	0	0	0	1	0	0	1	0	1	0	0	0	0	0	0	1	0	0	1	0	0	0	0	1	0	1	0	0	0	21	0	0	0	17	0	0	21	0	10	0	2
ASB10	31	0.001568825910931174	2.7113365587997067e-06	0.0017714880538617802	0.0989247311827957	0.3623427586459823	0.00026204973664955373	1	0	0	0	1	0	0	1	0	0	0	0	0	0	0	0	1	0	0	0	0	0	0	0	1	0	0	0	0	0	28	0	0	0	17	0	0	24	0	5	0	2
ASB11	19	0.0009615384615384615	4.330691850157409e-07	0.0010634978901304904	0.18128654970760233	0.34781996444350566	0.00023697672180902484	1	0	0	0	1	0	0	1	0	0	0	0	0	0	0	0	1	0	0	0	0	0	0	1	1	0	0	0	0	0	15	0	0	0	6	0	0	15	0	3	0	1
ASB12	35	0.001771255060728745	4.633530521934512e-06	0.0014844960491613643	0.03697478991596639	0.35547879899976614	0.0002670580278072585	1	0	0	0	0	0	0	1	0	0	0	0	0	0	0	0	1	0	0	0	0	0	0	0	0	0	0	0	0	0	31	0	0	0	21	0	0	30	1	13	0	3
ASB13	31	0.001568825910931174	8.612113918055271e-06	0.0013666392109544913	0.0989247311827957	0.3716591118550981	0.0002619440442655795	1	0	0	0	1	0	0	1	0	0	0	0	0	0	0	0	1	0	0	0	0	0	0	0	1	0	0	0	0	0	27	0	0	0	20	0	0	24	0	6	0	3
ASB14	49	0.002479757085020243	7.6544207447313e-06	0.0020973193249663965	0.09863945578231292	0.36015674838239314	0.0002792064947927215	1	0	0	0	1	0	0	1	0	0	0	0	0	0	0	0	1	0	0	0	0	0	0	0	1	0	0	0	0	0	43	3	0	0	30	0	0	42	0	14	2	4
ASB15	32	0.0016194331983805667	1.9939880132562663e-06	0.0013969525906673383	0.07862903225806452	0.3530525826796977	0.0002634033050369573	1	0	0	0	1	0	0	1	0	0	0	0	0	0	0	0	1	0	0	0	0	0	0	0	1	0	0	0	0	0	27	1	0	0	20	0	0	24	0	9	1	7
ASB16	21	0.001062753036437247	6.378855130334723e-07	0.0014693833298480088	0.14761904761904762	0.36087369420702753	0.00024272105533528146	1	0	0	0	1	0	0	1	0	0	0	0	0	0	0	0	1	0	0	0	0	0	0	0	1	0	0	0	0	0	14	1	0	0	12	0	0	14	0	5	0	2
ASB16_AS1	3	0.00015182186234817812	2.11114025070092e-07	0.00031699952381109123	0	0.3376450284503529	0.00010199559397647475	0	0	0	0	0	0	0	0	0	0	0	0	0	0	0	0	0	0	0	0	0	0	0	0	0	0	0	0	0	0	0	0	0	0	0	0	0	0	0	0	0	0
ASB17	22	0.0011133603238866396	7.396829860288563e-07	0.0014734915586894254	0.18614718614718614	0.35267450784415216	0.000245303845507014	1	0	0	0	1	0	0	1	0	0	0	0	0	0	0	0	1	0	0	0	0	0	0	0	1	0	0	0	0	0	19	1	0	0	14	0	0	19	0	11	1	5
ASB18	26	0.0013157894736842105	1.7408041260308113e-06	0.0015343942479408856	0.09230769230769231	0.3552040266043502	0.00025386715133418006	1	0	0	0	1	0	0	1	0	0	0	0	0	0	0	0	1	0	0	0	0	0	0	0	1	0	0	0	0	0	24	0	0	0	18	0	0	24	0	9	0	4
ASB2	40	0.0020242914979757085	4.024813109906504e-06	0.002920893675126675	0.1935897435897436	0.37141460847336566	0.00027236559537578887	1	0	0	0	1	0	0	1	0	1	0	1	0	0	0	1	1	0	0	0	0	0	0	0	1	0	0	0	0	0	36	0	0	0	30	0	0	36	0	17	1	6
ASB3	78	0.003947368421052632	2.2737974118058236e-05	0.002955557673231862	0.054612054612054615	0.37624478760067787	0.00029146882583318354	1	0	0	0	1	0	0	1	0	0	0	0	0	0	1	0	1	0	0	0	0	0	0	0	1	0	0	0	0	0	64	1	0	0	53	0	0	57	2	22	2	10
ASB4	32	0.0016194331983805667	3.3545747531112834e-06	0.0017190151517141874	0.14112903225806453	0.36256215482284726	0.0002633740395812598	1	0	0	0	1	0	0	1	0	0	0	0	0	0	0	0	1	0	0	0	0	0	0	1	1	0	0	0	0	0	30	1	0	0	22	0	0	29	0	8	1	2
ASB5	22	0.0011133603238866396	6.684457520928525e-07	0.0012657697170304514	0.14285714285714285	0.34907343614747294	0.00024513694366948583	1	0	0	0	1	0	0	1	0	0	0	0	0	0	0	0	1	0	0	0	0	0	0	1	1	0	0	0	0	0	17	0	0	0	14	0	0	17	0	9	0	2
ASB6	89	0.004504048582995951	4.030056584054402e-05	0.0027798500595246213	0.10010214504596528	0.38664736038821274	0.0002942098635629471	1	0	0	0	1	0	0	1	0	0	0	0	0	0	0	0	1	0	0	0	0	0	0	0	1	0	0	0	0	0	85	3	0	0	68	0	0	76	0	18	3	6
ASB7	52	0.002631578947368421	1.8313342970123553e-05	0.0015929149563043792	0.06636500754147813	0.3665980223001429	0.0002808597244916716	1	0	0	0	1	0	0	1	0	0	0	0	0	0	0	0	1	0	0	0	0	0	0	0	1	0	0	0	0	0	44	1	0	0	38	1	0	39	0	10	1	6
ASB8	30	0.0015182186234817814	4.871664560366729e-06	0.0013926556564292857	0.09425287356321839	0.3567430944213757	0.0002601475667761822	1	0	0	0	1	0	0	1	0	0	0	0	0	0	0	0	1	0	0	0	0	0	0	0	1	0	0	0	0	0	28	0	0	0	23	0	0	23	0	10	1	1
ASB9	44	0.002226720647773279	1.2422300263747548e-05	0.0020690977818586588	0.07293868921775898	0.3660750676201415	0.00027555983942860435	1	0	0	0	1	0	0	1	0	0	0	0	0	0	0	0	1	0	0	0	0	0	0	1	1	0	0	0	0	0	35	0	0	0	27	0	0	35	0	15	1	6
ASCC1	51	0.0025809716599190283	8.287311205084376e-06	0.0037475099072753104	0.14901960784313725	0.38796065419276304	0.0002805445473936609	1	0	0	0	1	0	0	1	0	0	0	0	0	0	0	0	1	0	0	0	0	0	0	0	1	0	0	0	0	0	49	2	0	0	43	0	0	45	1	16	3	11
ASCC2	97	0.004908906882591093	4.02062947845078e-05	0.006142754509781845	0.0979381443298969	0.39603166649964927	0.0002958224968827845	1	0	0	0	1	0	0	1	0	0	0	0	0	0	0	0	1	0	0	0	0	0	0	0	1	0	0	0	0	0	88	2	0	0	63	0	0	81	0	30	3	10
ASCC3	138	0.006983805668016194	0.00011971885055498672	0.010099578200736557	0.12779011953877076	0.40834883240338915	0.00030126494895052155	1	0	0	0	0	0	0	1	0	0	0	0	0	0	0	0	1	0	0	0	0	0	0	0	0	0	0	0	0	0	123	4	0	0	99	1	0	115	0	44	6	19
ASCL1	33	0.0016700404858299594	9.574869902813918e-06	0.001075964058018437	0.058712121212121215	0.35581805740627365	0.00026448643812522916	1	0	0	0	1	0	0	1	0	1	0	0	0	0	0	1	0	0	1	1	0	0	0	1	1	0	0	1	0	0	31	3	0	0	28	0	0	28	0	16	2	5
ASCL2	8	0.0004048582995951417	1.0353464730863552e-07	0.0007516349113611296	0.5357142857142857	0.34812635436303097	0.0001767396908346147	1	0	0	0	1	0	0	1	0	1	0	0	0	0	0	0	0	0	1	1	0	0	0	1	1	0	1	1	0	0	8	1	0	0	6	0	0	8	0	3	1	1
ASCL3	9	0.0004554655870445344	2.2722121962168402e-06	0.0002499829856256763	0.2777777777777778	0.3401618178688242	0.00018459849767443528	1	0	0	0	1	0	0	0	0	0	0	0	0	0	0	0	0	0	0	1	0	0	0	1	1	0	0	0	0	0	9	1	0	0	6	0	0	9	0	7	1	3
ASCL4	15	0.0007591093117408907	1.0368211712570307e-06	0.000283803912892424	0.09523809523809523	0.3357175623099271	0.0002217805103057845	1	0	0	0	1	0	0	0	0	1	0	0	0	0	0	0	0	0	0	0	0	0	0	0	1	0	0	0	0	0	13	2	0	0	12	0	0	13	0	10	0	5
ASCL5	2	0.00010121457489878542	0.0	0.0001673165487616104	1.0	0.31332255097834016	7.646222184945813e-05	1	0	0	0	1	0	0	0	0	0	0	0	0	0	0	0	0	0	0	0	0	0	0	1	1	0	0	0	0	0	0	0	0	0	0	0	0	0	0	0	0	0
ASF1A	231	0.011690283400809716	0.00010359283934212245	0.00879313749142652	0.07325428194993412	0.39860407883323584	0.0003066238794513506	1	0	0	0	0	0	0	1	0	1	0	0	0	0	0	0	1	0	0	0	0	0	0	0	0	0	0	1	0	0	186	9	0	0	156	0	0	166	0	75	7	10
ASF1B	72	0.0036437246963562753	1.023306734378991e-05	0.0032637564022752748	0.22261345852895148	0.36825136510184686	0.0002896079036899097	1	0	0	0	0	0	0	1	0	1	0	0	0	0	0	0	0	0	1	0	0	0	0	0	0	0	1	0	0	0	51	0	0	0	34	0	0	50	0	16	0	2
ASGR1	51	0.0025809716599190283	3.223144502556643e-05	0.00115409769783725	0.042352941176470586	0.3682650912276124	0.0002802312200710842	1	0	0	0	0	0	0	1	0	0	0	0	0	0	1	0	0	0	0	0	0	0	0	0	0	0	0	1	0	0	45	2	0	0	33	0	0	40	1	18	2	6
ASGR2	86	0.004352226720647773	0.00014871562006020213	0.0014258130588403904	0.03447332421340629	0.3641121082017358	0.00029317353096692807	1	0	0	0	1	0	0	1	0	0	0	0	0	0	1	0	0	0	0	0	0	0	0	0	1	0	0	0	0	0	75	2	0	0	48	0	0	67	1	21	0	5
ASH1L	39	0.001973684210526316	1.1696081215139973e-05	0.0021715553862753038	0.07827260458839407	0.3756011328860081	0.0002713422661028811	1	0	0	0	1	0	0	1	0	1	0	0	0	0	0	1	1	0	1	1	0	0	0	1	1	0	1	0	0	0	32	1	0	0	26	0	0	28	0	8	1	3
ASH2L	148	0.007489878542510121	0.00022600008432792828	0.007449430559031289	0.13329656186799044	0.39962787687578366	0.0003020104635268441	1	0	0	0	1	0	0	1	0	1	0	0	0	0	0	0	1	0	0	0	0	0	0	1	1	0	0	1	0	0	138	5	0	0	118	0	0	133	0	68	11	8
ASIC1	51	0.0025809716599190283	2.7958145043031594e-05	0.0011696951900328114	0.08941176470588236	0.3674023390290612	0.0002802658827799386	1	1	0	0	1	0	0	1	0	0	0	0	0	0	1	0	0	0	1	1	0	0	0	0	1	0	0	1	0	0	47	3	0	0	33	2	0	41	2	13	1	7
ASIC2	13	0.0006578947368421052	1.194505450003973e-06	0.00029002578401319526	0.0641025641025641	0.333947372868466	0.00021158452655299577	1	0	0	0	1	0	0	1	0	1	0	0	0	0	1	0	0	0	1	1	0	0	0	1	1	0	0	1	0	1	13	1	0	0	9	0	0	12	0	0	0	2
ASIC3	7	0.00035425101214574896	3.5303860132058175e-07	0.00012380171258396863	0.09523809523809523	0.32123291011656074	0.00016520394376482003	1	0	0	0	1	0	0	1	0	0	0	0	0	0	1	0	0	0	1	0	0	0	0	0	1	0	0	1	0	0	7	1	0	0	7	0	0	6	0	3	0	0
ASIC4	131	0.006629554655870445	0.00012178490469353043	0.001319604439544052	0.04122137404580153	0.3670201898252196	0.0003004440687485486	1	1	0	0	0	0	0	1	0	0	0	0	0	0	1	0	0	0	1	0	0	0	0	0	0	0	0	1	0	0	118	5	0	0	85	2	0	101	0	41	2	21
ASIC5	7	0.00035425101214574896	3.2801905089611855e-07	7.442726207314374e-05	0	0.31549367735342954	0.00016539954540851294	1	0	0	0	0	0	0	1	0	0	0	0	0	0	1	0	0	0	0	0	0	0	0	0	0	0	0	0	0	0	6	0	0	0	3	0	0	5	0	0	0	0
ASIP	8	0.0004048582995951417	5.711455067713309e-07	0.00021502059942798686	0	0.3300815181077108	0.0001761998485804543	1	1	0	0	1	0	0	1	0	0	0	0	0	0	1	0	1	0	1	1	0	0	0	1	1	0	0	0	0	1	8	0	0	0	7	0	0	8	0	3	0	1
ASL	19	0.0009615384615384615	6.418646706978548e-06	0.0009543150226248481	0.0935672514619883	0.35480859010270777	0.00023614680763122368	1	0	0	0	1	0	0	1	0	0	0	0	0	0	0	0	1	0	0	0	0	0	0	1	1	0	0	0	0	0	17	0	0	0	13	0	0	16	0	7	0	3
ASMT	1	5.060728744939271e-05	0.0	7.217763832946137e-06	0	0.2730677279825325	4.32199610299679e-05	1	0	0	0	1	0	0	1	0	0	0	0	0	0	0	0	1	0	0	0	0	0	0	0	0	0	0	0	0	0	1	0	0	0	1	0	0	1	0	1	0	1
ASMTL	27	0.0013663967611336032	1.0833794694685262e-05	0.0007574517411802858	0.03133903133903134	0.36665924441475545	0.0002551923953323436	1	0	0	0	0	0	0	1	0	0	0	0	0	0	0	0	1	0	0	0	0	0	0	0	0	0	0	0	0	0	25	1	0	0	14	0	0	22	0	11	2	5
ASMTL_AS1	1	5.060728744939271e-05	0.0	0.00016308375378628817	0	0.32893313135684915	4.358215430273401e-05	0	0	0	0	0	0	0	0	0	0	0	0	0	0	0	0	0	0	0	0	0	0	0	0	0	0	0	0	0	0	0	0	0	0	0	0	0	0	0	0	0	0
ASNA1	104	0.005263157894736842	0.00015025001642096503	0.004722589323046197	0.08233756534727409	0.39489987609416843	0.0002968644090732538	0	0	0	0	0	0	0	0	0	0	0	0	0	0	0	0	0	0	0	0	0	0	0	0	0	0	0	0	0	0	0	0	0	0	0	0	0	0	0	0	0	0
ASNS	137	0.006933198380566801	5.9234093573892384e-05	0.009397027027818607	0.13417775869471876	0.4122850943081289	0.00030118381406136834	1	0	0	0	1	0	0	1	0	0	0	0	0	0	0	0	1	0	0	1	0	0	0	1	1	0	0	1	0	0	126	8	0	0	92	0	0	114	2	42	5	14
ASNSD1	9	0.0004554655870445344	5.812267326502018e-07	0.000396439384533363	0.05555555555555555	0.3345863388533306	0.00018525812537839416	1	0	0	0	0	0	0	1	0	0	0	0	0	0	0	0	1	0	0	0	0	0	0	0	0	0	0	0	0	0	9	2	0	0	9	0	0	9	0	4	0	0
ASPA	6	0.00030364372469635624	3.635935888131668e-07	7.661410098659338e-05	0	0.3125444853929741	0.00015306607215625082	1	0	0	0	1	0	0	1	0	0	0	0	0	0	0	0	1	0	0	0	0	0	0	1	1	0	0	0	0	0	5	1	0	0	3	0	0	4	0	1	0	0
ASPDH	12	0.0006072874493927125	5.857473202404536e-07	0.0001873112351511583	0.06060606060606061	0.32661157024793386	0.00020613480030504222	1	0	0	0	0	0	0	1	0	0	0	0	0	0	0	0	1	0	0	0	0	0	0	0	0	0	0	0	0	0	12	0	0	0	9	0	0	12	0	1	0	4
ASPG	13	0.0006578947368421052	1.2157113112709357e-06	8.580158735545564e-05	0.02564102564102564	0.3186736981308562	0.00021138964090406813	1	0	0	0	0	0	0	1	0	0	0	0	0	0	0	0	1	0	0	0	0	0	0	0	0	0	0	0	0	0	11	3	0	0	10	0	0	10	0	5	0	2
ASPH	271	0.013714574898785425	0.0010645723672614066	0.012632394025964857	0.07831078310783107	0.4377104377104377	0.00030774926046299325	1	0	0	0	1	0	0	1	0	1	0	0	0	0	0	0	1	0	1	1	0	0	0	1	1	0	0	0	0	0	240	9	0	0	168	4	0	215	4	69	8	33
ASPHD1	4	0.00020242914979757084	2.056485941699926e-07	0.00024854418246865386	0.3333333333333333	0.33262633404033265	0.0001226299005289472	1	0	0	0	0	0	0	1	0	0	0	0	0	0	0	0	1	0	0	0	0	0	0	0	0	0	0	0	0	0	4	0	0	0	3	0	0	4	0	0	0	0
ASPHD2	33	0.0016700404858299594	8.673206905715607e-06	0.0003452221395114114	0.022727272727272728	0.3415730337078652	0.00026405332945487906	1	0	0	0	0	0	0	1	0	0	0	0	0	0	0	0	1	0	0	0	0	0	0	0	0	0	0	0	0	0	24	3	0	0	14	0	0	20	0	4	0	5
ASPM	118	0.00597165991902834	0.00013350643615144634	0.0048391986616379	0.04548746921628278	0.3987408184679958	0.0002989726247927915	1	0	0	0	1	0	0	1	0	1	1	0	0	0	1	1	0	0	1	1	0	0	0	1	1	0	1	0	0	0	102	6	0	0	81	0	0	89	1	42	5	10
ASPN	4	0.00020242914979757084	1.4135960824486716e-07	8.43130665941094e-05	0	0.31410949322820625	0.00012165262700189419	1	0	0	0	1	1	0	0	0	1	0	0	0	0	0	0	0	0	0	1	0	0	0	0	1	0	0	1	0	0	3	0	0	0	3	0	0	2	0	0	0	0
ASPRV1	24	0.001214574898785425	3.3673126827551654e-06	0.001234712338573133	0.04710144927536232	0.35847105563920684	0.0002494724512904471	1	0	0	0	0	0	0	0	0	1	0	0	0	0	0	0	1	0	0	0	0	0	0	0	0	0	0	0	0	0	21	1	0	0	16	0	0	21	0	6	1	1
ASPSCR1	66	0.003340080971659919	5.334976671809737e-05	0.002797757461366785	0.08578088578088579	0.39692264427615853	0.00028748601923711607	1	0	0	0	1	0	0	1	0	0	0	0	0	0	1	0	0	0	0	0	0	0	0	1	1	0	0	0	0	0	61	3	0	0	38	0	0	57	0	13	1	9
ASRGL1	15	0.0007591093117408907	2.6973418383331477e-06	0.0006751097206832504	0.0761904761904762	0.3536022332772628	0.00022111705199647882	1	0	0	0	0	0	0	1	0	0	0	0	0	0	0	0	1	0	0	0	0	0	0	0	0	0	0	0	0	0	14	2	0	0	13	0	0	13	0	8	0	3
ASS1	126	0.006376518218623482	0.0001683968485878511	0.005694594757908415	0.08025396825396826	0.4104353605849119	0.0002999322368534153	1	0	0	0	1	0	0	1	0	1	0	0	0	0	0	0	1	0	0	1	0	0	0	1	1	0	0	1	1	0	119	5	0	0	81	1	0	115	6	32	1	10
ASTE1	15	0.0007591093117408907	1.0283608641643853e-06	0.00042131145708328773	0.01904761904761905	0.33643777773994177	0.00022172337306035656	1	0	0	0	0	0	0	1	0	0	0	0	0	0	0	0	1	0	0	0	0	0	0	0	0	0	0	0	0	0	14	0	0	0	11	0	0	12	0	3	0	2
ASTL	9	0.0004554655870445344	1.6072311566601878e-06	0.0006681155014857488	0.16666666666666666	0.3514138360305887	0.00018537812773084956	1	0	0	0	1	0	0	1	0	0	0	0	0	0	0	0	1	0	0	1	0	0	0	1	1	0	1	0	0	0	8	1	0	0	6	0	0	7	0	3	1	2
ASTN1	3	0.00015182186234817812	3.563553239654756e-09	0.00019940311516472329	0	0.32646587473358996	0.00010225124193216189	1	1	0	0	0	0	0	1	0	0	0	0	0	0	0	1	0	0	1	0	0	0	0	0	0	0	0	0	0	0	3	0	0	0	3	0	0	3	0	2	0	0
ASTN2	8	0.0004048582995951417	8.179289416951922e-07	0.0003582794552403704	0.07142857142857142	0.34026725444276074	0.0001764230551373865	1	0	0	0	1	0	0	1	0	1	0	0	0	0	1	1	0	0	0	1	0	0	0	0	1	0	0	0	0	0	8	0	0	0	6	0	0	8	0	1	0	0
ASUN	41	0.002074898785425101	1.1571063408029917e-05	0.002811289565291533	0.2280487804878049	0.37873270211216314	0.00027295590584593626	0	0	0	0	0	0	0	0	0	0	0	0	0	0	0	0	0	0	0	0	0	0	0	0	0	0	0	0	0	0	0	0	0	0	0	0	0	0	0	0	0	0
ASXL1	141	0.0071356275303643725	6.337508352828915e-05	0.008428430402702348	0.0983789260385005	0.41179535271438994	0.0003015672590505636	1	0	0	0	1	0	0	1	0	1	0	0	0	0	0	0	1	0	0	1	0	0	0	1	1	0	0	1	0	0	132	5	0	0	97	0	0	124	0	43	2	17
ASXL2	30	0.0015182186234817814	2.1001801037530402e-05	0.001953459239117392	0.18850574712643678	0.3861260381045432	0.00026006341578471904	1	0	0	0	1	0	0	0	0	1	0	0	0	0	0	0	0	0	0	0	0	0	0	1	1	0	0	0	0	0	27	2	0	0	22	0	0	24	0	9	2	6
ASXL3	8	0.0004048582995951417	3.4341753709168777e-07	0.00035342728683646253	0.25	0.3347337037538962	0.0001765976099777996	1	0	0	0	1	0	0	0	0	1	0	0	0	0	0	0	0	0	0	1	0	0	0	1	1	0	0	0	0	0	8	0	0	0	8	0	0	8	0	1	0	1
ASZ1	11	0.0005566801619433198	3.650750087020007e-07	0.00010738157852448237	0	0.31976697143781857	0.00019998474288790346	1	0	0	0	1	0	0	1	0	1	0	0	0	0	0	0	1	0	0	1	0	0	0	0	1	0	1	0	0	0	8	0	0	0	4	0	0	6	0	2	0	1
ATAD1	53	0.0026821862348178137	1.197665429170079e-05	0.003436444195410663	0.13352685050798258	0.3915507470376095	0.0002817229957319671	1	1	0	0	1	0	0	1	0	0	0	0	0	0	1	0	0	0	1	1	0	0	0	1	1	0	0	0	0	0	48	1	0	0	37	0	0	43	0	12	1	7
ATAD2	39	0.001973684210526316	8.073257121327866e-06	0.0038436815018944633	0.17813765182186234	0.39321818037093054	0.0002714473596654085	1	0	0	0	1	0	0	1	0	0	0	0	0	0	0	0	0	0	0	0	0	0	0	1	1	0	0	0	0	0	33	1	0	0	29	0	0	33	0	19	2	6
ATAD2B	3	0.00015182186234817812	2.571869289198646e-07	0.000504790032304038	0.3333333333333333	0.34752633707944214	0.00010237803252968718	1	0	0	0	1	0	0	0	0	0	0	0	0	0	0	0	0	0	0	0	0	0	0	1	1	0	0	0	0	0	2	0	0	0	1	0	0	2	0	1	0	0
ATAD3A	237	0.011993927125506072	0.00010120597534855778	0.019402303400971918	0.13877565615390117	0.4350506384852488	0.0003069057551572026	1	0	0	0	1	0	0	1	0	0	0	1	1	0	0	0	0	0	0	1	0	0	0	0	1	0	0	1	0	0	220	6	0	0	165	2	0	210	0	92	6	32
ATAD3B	147	0.0074392712550607285	5.169513525748179e-05	0.011055535370178223	0.12543099431553442	0.41558878583296527	0.0003021466323728331	1	0	0	0	0	0	0	1	0	0	0	0	0	0	0	0	0	0	0	0	0	0	0	0	0	0	0	0	0	0	134	5	0	0	105	2	0	120	0	49	4	16
ATAD3C	27	0.0013663967611336032	7.004615331918459e-06	0.002926322270045446	0.15384615384615385	0.3807395132854198	0.00025557689627413806	1	0	0	0	0	0	0	1	0	0	0	0	0	0	0	0	0	0	0	0	0	0	0	0	0	0	0	0	0	0	27	0	0	0	24	1	0	25	0	14	0	2
ATAD5	63	0.003188259109311741	1.1074504671279899e-05	0.004686383489645554	0.1889400921658986	0.38558354635393294	0.0002865122606727737	1	0	0	0	1	0	0	1	0	0	0	1	0	0	0	0	1	0	0	1	0	0	0	1	1	0	0	1	0	0	52	1	0	0	39	0	0	46	0	14	2	3
ATAT1	18	0.0009109311740890688	2.71532351909637e-06	0.00142913091781887	0.2222222222222222	0.3705092627315683	0.00023384266590116453	1	0	0	0	1	0	0	1	0	1	0	0	0	0	0	0	1	0	0	0	0	0	0	1	1	0	1	0	0	0	17	1	0	0	16	0	0	15	0	7	1	3
ATCAY	6	0.00030364372469635624	3.2548551067661675e-07	0.00032626865417946315	0.13333333333333333	0.3432820263368194	0.00015420651645435725	1	0	0	0	1	0	0	1	0	0	0	0	0	0	1	0	0	0	0	1	0	0	0	0	1	0	0	0	0	0	6	2	0	0	5	0	0	6	0	2	1	1
ATE1	72	0.0036437246963562753	7.951242452308926e-05	0.0010972963308837442	0.009389671361502348	0.36930437707920605	0.000289197234643376	1	0	0	0	0	0	0	1	0	0	0	0	0	0	0	0	1	0	0	0	0	0	0	0	0	0	0	0	0	0	65	2	0	0	51	0	0	56	0	23	0	10
ATF1	45	0.002277327935222672	1.753843817686453e-05	0.002218356091493663	0.11313131313131314	0.37081519291397685	0.00027614734124708834	1	0	0	0	1	0	0	1	0	0	0	0	0	0	0	0	0	0	0	0	0	0	0	1	1	0	0	1	0	0	41	2	0	0	39	1	0	39	0	24	2	5
ATF2	230	0.011639676113360323	0.00019041298686391084	0.010929916567999055	0.08395671160053161	0.42244788882950296	0.0003066239634682321	1	0	0	0	1	0	0	1	0	1	0	1	1	0	1	0	1	0	1	1	0	0	0	1	1	0	0	1	0	0	219	13	0	0	180	1	0	205	2	92	10	37
ATF3	81	0.00409919028340081	4.6032576900044184e-05	0.003654421444513037	0.1537037037037037	0.39342173376338946	0.00029225242265488706	1	0	0	0	1	0	0	1	0	1	0	0	0	0	0	0	1	0	0	1	0	0	0	1	1	0	0	1	0	0	80	6	0	0	75	2	0	74	1	57	7	19
ATF4	88	0.004453441295546558	7.731096562751766e-05	0.002972096453894714	0.07183908045977011	0.39253858837084565	0.0002938548428737525	1	0	0	0	1	1	0	1	0	1	0	0	0	0	0	0	1	0	1	1	0	0	0	1	1	0	0	1	1	1	81	6	0	0	66	0	0	77	1	38	4	12
ATF5	18	0.0009109311740890688	4.97665976408003e-06	0.0005713665325811743	0.05228758169934641	0.3512763990613667	0.00023340240000482566	1	0	0	0	1	0	0	1	0	1	1	0	0	0	0	0	0	0	1	1	0	0	0	1	1	0	0	0	1	0	18	2	0	0	15	0	0	17	0	8	1	5
ATF6	103	0.005212550607287449	0.00018341281983639423	0.003121822282338123	0.06758043023034456	0.402878871286725	0.0002966484864407711	1	0	0	0	1	0	0	1	0	1	0	0	0	0	0	0	1	0	1	0	0	0	0	1	1	0	0	1	0	0	97	5	0	0	76	1	0	90	0	37	6	16
ATF6B	55	0.002783400809716599	3.789231059808752e-05	0.001242713856548431	0.04040404040404041	0.3715612718828153	0.0002824820126558661	1	0	0	0	1	0	0	1	0	0	0	0	0	0	0	0	0	0	0	1	0	0	0	1	1	0	0	1	0	0	50	3	0	0	37	0	0	46	0	13	1	7
ATF7	54	0.0027327935222672063	2.0410746626478683e-05	0.0017531627798279103	0.13487071977638015	0.37143555329987404	0.0002820088614332478	1	0	0	0	1	0	0	0	0	0	0	0	0	0	0	0	0	0	0	0	0	0	0	1	1	0	0	0	0	0	49	4	0	0	46	0	0	43	0	23	1	9
ATF7IP	52	0.002631578947368421	1.5226487030432545e-05	0.00277498716854138	0.13650075414781296	0.38556849889753947	0.00028103494003700195	1	0	0	0	1	0	0	1	0	0	0	0	0	0	0	0	1	0	0	1	0	0	0	1	1	0	0	0	0	0	46	2	0	0	41	1	0	41	0	15	3	4
ATF7IP2	15	0.0007591093117408907	4.165113152429435e-06	0.000582759647335058	0.0761904761904762	0.35422978326730364	0.00022152065084701344	1	0	0	0	1	0	0	0	0	0	0	0	0	0	0	0	0	0	0	0	0	0	0	1	1	0	0	0	0	0	12	2	0	0	10	0	0	11	0	3	1	1
ATG10	212	0.010728744939271255	0.00020885360784675638	0.010029665924114138	0.06402575337565948	0.3905138339920949	0.00030588729616302094	1	0	0	0	1	0	0	1	0	0	0	0	0	0	1	0	1	0	0	0	0	0	0	1	1	0	0	1	0	0	206	1	0	0	135	1	0	206	0	56	2	14
ATG101	69	0.003491902834008097	2.502639637629305e-05	0.0025264331845529044	0.08695652173913043	0.3719039373635474	0.0002886386165162426	1	0	0	0	1	0	0	1	0	0	0	0	0	0	0	0	1	0	0	1	0	0	0	1	1	0	0	0	0	0	64	0	0	0	47	0	0	61	0	20	4	4
ATG12	72	0.0036437246963562753	2.3013257237245544e-05	0.002278891071052135	0.06690140845070422	0.3818062371990571	0.0002896918728998317	1	0	0	0	1	0	0	1	0	0	0	0	0	0	0	0	1	0	0	1	0	0	0	1	1	0	0	0	0	0	69	4	0	0	58	1	0	64	0	28	4	13
ATG13	43	0.0021761133603238865	1.027118567282348e-05	0.00153990797187539	0.2292358803986711	0.3760085248896331	0.00027478483422451827	1	0	0	0	1	0	0	1	0	0	0	0	0	0	1	0	1	0	0	1	0	0	0	1	1	0	0	0	0	0	41	2	0	0	35	0	0	39	1	12	5	4
ATG14	60	0.003036437246963563	2.4803055717052292e-05	0.001610441840815291	0.09491525423728814	0.37071779670556454	0.00028489367809307695	1	0	0	0	1	0	0	1	0	0	0	0	0	0	1	0	1	0	0	1	0	0	0	1	1	0	0	1	0	0	54	1	0	0	45	0	0	53	0	16	4	6
ATG16L1	750	0.03795546558704453	0.0017015312164785495	0.032873957117382675	0.04106097018246551	0.4595348837209302	0.00031238055648522386	1	0	0	0	1	0	0	1	0	0	0	0	1	0	1	0	1	0	0	0	0	0	0	1	1	0	0	1	0	0	694	13	0	0	496	1	0	655	2	213	15	86
ATG16L2	9	0.0004554655870445344	4.23210380113136e-07	0.0005545176150059936	0.3333333333333333	0.3438076347565856	0.00018540228023658755	1	0	0	0	0	0	0	1	0	0	0	0	0	0	1	0	1	0	0	0	0	0	0	0	0	0	0	0	0	0	9	0	0	0	7	0	0	8	0	4	0	3
ATG2A	39	0.001973684210526316	1.212796876328091e-05	0.00196308673445264	0.10661268556005399	0.3871852650142059	0.00027133460105993525	1	0	0	0	1	0	0	1	0	0	0	0	0	0	1	0	1	0	0	0	0	0	0	1	1	0	0	0	0	0	33	0	0	0	24	0	0	29	0	7	0	7
ATG2B	63	0.003188259109311741	3.1616068268243465e-05	0.0030089207772149456	0.08499743983614952	0.38587720668645525	0.0002863613322517106	1	0	0	0	0	0	0	1	0	0	0	0	0	0	1	0	1	0	0	0	0	0	0	0	0	0	0	0	0	0	58	2	0	0	43	0	0	51	0	14	0	11
ATG3	256	0.012955465587044534	0.00015582509778749843	0.01121112036776532	0.060355392156862746	0.4005270092226614	0.0003074391225082413	1	0	0	0	1	0	0	1	0	0	0	0	0	0	1	0	1	0	0	1	0	0	0	0	1	0	0	0	0	0	239	6	0	0	163	2	0	238	0	73	6	23
ATG4A	29	0.0014676113360323885	9.203563914970253e-06	0.000418147156537094	0.04187192118226601	0.33861708508268357	0.00025782451157617246	1	0	0	0	0	0	0	1	0	0	0	0	0	0	1	0	1	0	0	0	0	0	0	0	0	0	0	0	0	0	25	0	0	0	20	0	0	24	0	5	1	1
ATG4B	43	0.0021761133603238865	1.8002693780374758e-05	0.002342242820545119	0.14174972314507198	0.38170298253747487	0.00027460173175155423	1	0	0	0	0	1	0	1	0	1	0	0	0	0	1	0	1	0	0	0	0	0	0	0	0	0	0	0	0	0	42	1	0	0	34	0	0	38	0	14	1	2
ATG4C	37	0.0018724696356275303	1.5144464231563233e-05	0.0011426754727618597	0.06906906906906907	0.3509582082659894	0.00026886353830931004	1	0	0	0	0	0	0	1	0	0	0	0	0	0	1	0	1	0	0	0	0	0	0	0	0	0	0	0	0	0	34	1	0	0	25	0	0	34	0	12	0	2
ATG4D	12	0.0006072874493927125	1.3220448542136912e-06	0.0003552798994433145	0.19696969696969696	0.3418803418803419	0.00020683255298838783	1	0	0	0	0	0	0	1	0	0	0	0	0	0	1	0	1	0	0	0	0	0	0	0	0	0	0	0	0	0	12	1	0	0	7	0	0	12	0	2	0	4
ATG5	117	0.005921052631578947	7.278573254605907e-05	0.005366540457459355	0.07795461243737106	0.3983148219073152	0.0002988854943231596	1	0	0	0	1	0	0	1	0	1	0	1	1	0	0	0	1	0	1	1	0	0	0	1	1	0	0	1	0	0	109	4	0	0	82	1	0	101	1	46	4	22
ATG7	370	0.018724696356275303	0.000641433253223583	0.012846491746215832	0.036460851094997436	0.43106457242582896	0.00030971093991604944	1	0	0	0	1	0	0	1	0	0	0	0	1	0	1	0	1	0	0	1	0	0	0	1	1	0	0	1	0	0	337	17	0	0	227	0	0	326	0	92	9	30
ATG9A	146	0.007388663967611336	0.00028175411925743796	0.004481120591862627	0.05403873405762872	0.4080874000950001	0.0003019197480395828	1	0	0	0	1	0	0	1	0	1	0	0	0	0	1	0	1	0	0	0	0	0	0	1	1	0	0	0	0	0	123	3	0	0	92	1	0	107	0	38	5	13
ATG9B	12	0.0006072874493927125	1.0638673865144177e-06	0.00016183417599762565	0	0.3258199086517058	0.00020638951387787506	1	0	0	0	1	0	0	1	0	1	0	0	0	0	1	0	1	0	0	0	0	0	0	1	1	0	0	0	0	0	11	1	0	0	7	0	0	9	0	2	0	1
ATHL1	3	0.00015182186234817812	3.178338293205127e-07	0.00021836285758167765	0.3333333333333333	0.3292674798373659	0.00010202002650680486	0	0	0	0	0	0	0	0	0	0	0	0	0	0	0	0	0	0	0	0	0	0	0	0	0	0	0	0	0	0	0	0	0	0	0	0	0	0	0	0	0	0
ATIC	114	0.005769230769230769	5.0168568302828683e-05	0.006833650131021156	0.10805775500698649	0.4024112088628218	0.0002985546097938172	1	0	0	0	0	0	0	1	0	1	0	0	0	0	0	0	1	0	0	0	0	0	0	0	0	0	0	1	0	0	110	8	0	0	88	0	0	106	1	44	4	16
ATL1	37	0.0018724696356275303	2.125908656428991e-06	0.002740400648420891	0.4774774774774775	0.37580829212628375	0.0002695013954148662	1	0	0	0	0	0	0	1	0	1	0	0	0	0	0	0	0	0	0	0	0	0	0	0	0	0	0	0	0	0	33	3	0	0	25	1	0	31	0	9	0	4
ATL2	76	0.003846153846153846	5.148083231797639e-05	0.0029198715302010654	0.05052631578947368	0.3872915074185139	0.0002907855163373881	1	0	0	0	0	0	0	1	0	0	0	0	0	0	1	0	0	0	0	0	0	0	0	0	0	0	0	0	0	0	72	3	0	0	56	1	0	69	0	21	0	13
ATL3	136	0.006882591093117408	0.00015953913208149867	0.005670958909812579	0.06623093681917211	0.4134929270946681	0.00030103139927024105	1	0	0	0	1	0	0	1	0	0	0	0	0	0	1	0	0	0	0	0	0	0	0	1	1	0	0	0	0	0	123	8	0	0	89	1	0	116	0	38	2	21
ATM	269	0.01361336032388664	0.00042210205909108466	0.011745180496794913	0.07096487821117461	0.4333808531637241	0.00030779301413778545	1	0	0	0	1	0	0	1	0	1	1	1	0	0	1	0	1	0	1	1	0	0	0	1	1	0	1	1	0	0	253	10	0	0	233	1	0	244	3	107	7	48
ATMIN	12	0.0006072874493927125	2.560412286726834e-06	0.0004870032488063136	0.030303030303030304	0.34544850614499745	0.00020605197598911348	1	0	0	0	1	0	0	1	0	0	0	0	0	0	0	0	0	0	0	0	0	0	0	1	1	0	0	1	0	0	12	1	0	0	10	0	0	11	0	4	1	3
ATN1	161	0.008147773279352226	0.00018444162911904509	0.004889340764354432	0.07383540372670808	0.40899118267996853	0.00030309610803826	1	0	0	0	1	0	0	1	0	1	0	0	0	0	0	0	0	0	0	1	0	0	0	0	1	0	0	0	0	0	147	8	0	0	128	1	0	137	0	66	8	17
ATOH1	77	0.0038967611336032386	9.520807469419836e-06	0.0035827911404709024	0.04887218045112782	0.37390251286709053	0.00029128293164541226	1	0	0	0	1	0	0	1	0	1	0	0	0	0	0	1	1	0	0	1	0	0	0	1	1	0	0	0	0	0	76	1	0	0	55	0	0	75	1	28	2	5
ATOH7	1	5.060728744939271e-05	0.0	2.0256496750238092e-05	0	0.28987633312306543	4.346411378715219e-05	1	0	0	0	1	0	0	1	0	1	0	0	0	0	0	0	0	0	0	0	0	0	0	1	1	0	0	1	1	0	1	0	0	0	1	0	0	1	0	1	0	0
ATOH8	2	0.00010121457489878542	9.236256281124547e-08	2.7668293569611766e-05	0	0.2932533911133537	7.369158246740305e-05	1	0	0	0	1	0	0	1	0	1	0	0	0	0	0	0	0	0	0	1	0	0	0	1	1	0	0	0	0	0	2	0	0	0	2	0	0	2	0	1	0	1
ATOX1	20	0.0010121457489878543	1.4176371498238704e-05	0.0007206590603254606	0.05263157894736842	0.3566722622335337	0.00023883845286440622	1	0	0	0	1	0	0	1	0	0	0	0	0	0	1	0	0	0	0	0	0	0	0	0	0	0	0	1	0	0	18	2	0	0	13	1	0	16	4	7	1	5
ATP10A	4	0.00020242914979757084	1.9867340247371313e-07	0.0004483906181621782	0.3333333333333333	0.3435804701627486	0.0001230568192108188	1	0	0	0	1	0	0	1	0	0	0	0	0	0	1	0	0	0	0	0	0	0	0	1	1	0	0	0	0	0	4	0	0	0	3	0	0	4	0	0	0	0
ATP10B	2	0.00010121457489878542	8.886327687968447e-09	2.904424869173961e-05	0	0.2941614315062375	7.557417139612003e-05	1	0	0	0	1	0	0	1	0	0	0	0	0	0	1	0	0	0	0	0	0	0	0	0	0	0	0	0	0	0	2	0	0	0	1	0	0	2	0	0	0	0
ATP10D	6	0.00030364372469635624	7.006891305573577e-07	0.0008077557709081357	0.13333333333333333	0.36126295774905387	0.00015424261337356775	1	0	0	0	1	0	0	1	0	0	0	0	0	0	1	0	0	0	0	0	0	0	0	0	0	0	0	0	0	0	5	1	0	0	3	0	0	5	0	2	0	0
ATP11A	17	0.000860323886639676	5.283445682203708e-06	0.0011119037285615306	0.1323529411764706	0.37887793841316103	0.00023013929028970338	1	0	0	0	1	0	0	1	0	1	0	0	0	0	1	0	0	0	1	0	0	0	0	1	1	0	0	0	0	0	15	2	0	0	12	0	0	15	0	3	0	2
ATP11B	7	0.00035425101214574896	3.3362974711723953e-06	0.0002931814980095918	0.09523809523809523	0.343305882761736	0.00016581556293459844	1	0	0	0	1	0	0	1	0	0	0	0	0	0	1	0	0	0	0	0	0	0	0	0	0	0	0	0	0	0	6	0	0	0	6	0	0	6	0	4	0	2
ATP11C	78	0.003947368421052632	7.986772246509782e-05	0.0013316041522259963	0.030636030636030636	0.3740653099858022	0.0002913224437716287	1	0	0	0	1	0	0	1	0	0	0	0	0	0	1	0	0	0	0	0	0	0	0	0	0	0	0	0	0	0	72	4	0	0	55	1	0	64	0	23	2	12
ATP12A	171	0.008653846153846154	0.0003603256955642942	0.0018572751992589041	0.011214310285517715	0.37361266047760405	0.00030359244814753887	1	0	0	0	1	0	0	1	0	0	0	0	0	0	1	0	0	0	0	0	0	0	0	0	0	0	0	0	0	0	159	11	0	0	120	1	0	144	0	42	3	37
ATP13A1	139	0.007034412955465587	0.00017395143769949434	0.00470852413430611	0.06005630278385987	0.40030792917628943	0.00030132410700586126	1	0	0	0	1	0	0	1	0	0	0	0	0	0	1	0	0	0	0	0	0	0	0	0	0	0	0	0	0	0	120	5	0	0	87	0	0	110	0	35	1	22
ATP13A2	95	0.004807692307692307	0.0001936092383476429	0.0015739892940521104	0.018141097424412094	0.37228931552273115	0.0002950665411175935	1	0	0	0	1	0	0	1	0	0	0	0	0	0	1	0	1	0	0	1	0	0	0	1	1	0	0	1	0	0	90	5	0	0	61	2	0	88	1	28	2	10
ATP13A3	131	0.006629554655870445	0.00011055315098962893	0.0033799159967236414	0.07821491485613623	0.39039810332905267	0.000300507139350624	1	0	0	0	1	0	0	1	0	0	0	0	0	0	1	0	0	0	0	0	0	0	0	0	0	0	0	0	0	0	120	6	0	0	89	0	0	111	0	26	2	22
ATP13A4	1	5.060728744939271e-05	0.0	7.928622978214574e-05	0	0.31153924984627995	4.355838953260465e-05	1	0	0	0	1	0	0	1	0	0	0	0	0	0	1	0	0	0	0	0	0	0	0	0	0	0	0	0	0	0	1	0	0	0	1	0	0	1	0	0	0	0
ATP1A1	301	0.015232793522267207	0.00028506071875204455	0.02050148823654932	0.12852713178294572	0.4425730155886042	0.00030857038184791205	1	0	0	0	1	0	0	1	0	0	0	0	0	0	1	0	0	0	1	1	0	0	0	1	1	0	0	1	0	0	283	19	0	0	220	2	0	269	1	107	7	46
ATP1A2	35	0.001771255060728745	8.669588220236238e-06	0.0019575497295788594	0.0957983193277311	0.3646294656037792	0.00026686027370323705	1	1	0	0	1	0	0	1	0	1	0	0	0	0	1	0	1	0	1	1	0	0	0	1	1	0	0	1	0	0	34	1	0	0	28	1	0	32	0	13	0	6
ATP1A3	213	0.010779352226720646	0.0003394486721340429	0.004289840502642748	0.027371777836832315	0.3942301937234403	0.0003058757072862807	1	0	0	0	1	0	0	1	0	0	0	0	0	0	1	0	0	0	0	0	0	0	0	0	0	0	0	1	0	0	196	12	0	0	149	1	0	176	0	59	4	38
ATP1A4	23	0.0011639676113360323	7.002612941938428e-06	0.001428010612705807	0.07509881422924901	0.3605247313397435	0.000247264676799939	1	0	0	0	1	0	0	1	0	1	0	0	0	0	1	1	0	0	1	0	0	0	0	0	1	0	1	0	0	0	20	3	0	0	17	0	0	19	0	8	1	4
ATP1B1	129	0.00652834008097166	0.00010631453939722342	0.007415116285106771	0.1154312015503876	0.417944541974238	0.0003003671131165983	1	0	0	0	1	0	0	1	0	0	0	0	0	0	1	0	1	0	1	0	0	0	0	1	1	0	0	1	0	0	122	4	0	0	90	0	0	109	0	41	2	19
ATP1B2	14	0.0007085020242914979	5.390341395483749e-07	0.0008026562915022181	0.10989010989010989	0.33592873414708785	0.00021743950141151874	1	1	0	0	1	0	0	1	0	1	0	0	0	0	1	0	0	0	1	1	0	0	0	1	1	0	0	0	0	0	13	0	0	0	8	0	0	12	0	1	0	0
ATP1B3	170	0.00860323886639676	0.00018041065339535704	0.008291251492513389	0.09028889662373825	0.4136920339160473	0.0003037795800235249	1	0	0	0	1	0	0	1	0	0	0	0	0	0	1	0	0	0	0	0	0	0	0	1	1	0	0	0	0	0	150	6	0	0	110	0	0	140	0	49	3	24
ATP1B4	57	0.0028846153846153843	1.5373803352135625e-05	0.000575884350968513	0.03759398496240601	0.34755690013015794	0.0002835414470432103	1	0	0	0	1	0	0	1	0	0	0	0	0	0	1	0	0	0	0	0	0	0	0	0	1	0	0	0	0	0	48	0	0	0	34	0	0	41	0	16	1	12
ATP2A1	407	0.020597165991902835	0.000607085406763302	0.012484572946054717	0.06508030645961681	0.42998585572843	0.000310196761127487	1	0	0	0	1	0	0	1	0	0	0	0	0	0	1	0	0	0	1	0	0	0	0	1	1	0	0	1	0	0	383	14	0	0	263	6	0	357	1	124	9	33
ATP2A2	247	0.012499999999999999	0.00029709868004149846	0.018011399429525544	0.14887594220071756	0.4373423044575273	0.00030716955454296194	1	0	0	0	1	0	0	1	0	1	0	0	0	0	1	0	0	0	1	1	0	0	0	1	1	0	0	1	0	0	232	16	0	0	183	3	0	223	1	89	6	33
ATP2A3	221	0.01118421052631579	0.0003420930088075595	0.0037653046307571307	0.0334841628959276	0.3921879961892664	0.0003061977397365939	1	0	0	0	1	0	0	1	0	0	0	0	0	0	1	0	0	0	1	0	0	0	0	1	1	0	0	1	0	0	209	11	0	0	137	1	0	194	2	60	5	36
ATP2B1	170	0.00860323886639676	0.00015729424048384772	0.010282899610773224	0.14980856247824573	0.4290242737418038	0.00030380301616170826	1	0	0	0	1	0	0	1	0	1	0	0	0	0	1	0	0	0	1	1	0	0	0	1	1	0	0	1	0	0	151	6	0	0	120	1	0	144	0	50	1	31
ATP2B2	179	0.009058704453441296	0.00024780694545731703	0.001628980440247209	0.027556336702027492	0.3706204516467852	0.00030413955902602185	1	0	0	0	1	0	0	1	0	1	0	0	0	0	1	0	0	0	1	0	0	0	0	0	1	0	0	0	0	0	162	9	0	0	110	1	0	153	0	48	2	37
ATP2B3	75	0.0037955465587044533	6.68671715716642e-05	0.0018458318244228187	0.032432432432432434	0.3710728437024657	0.00029041182532761156	1	0	0	0	1	0	0	1	0	0	0	0	0	0	1	0	0	0	0	0	0	0	0	0	1	0	0	0	0	0	67	4	0	0	54	1	0	61	0	20	1	17
ATP2B4	132	0.006680161943319838	0.00019373729805387217	0.004014831650312857	0.06210964607911173	0.4036524829938921	0.0003006007061352868	1	0	0	0	1	0	0	1	0	1	0	0	0	0	1	1	0	0	1	1	0	0	0	1	1	0	1	1	0	0	121	9	0	0	102	0	0	110	0	43	1	29
ATP2C1	78	0.003947368421052632	4.542109790214542e-05	0.003378711634582517	0.06293706293706294	0.3973776294091622	0.00029153896597388957	1	0	0	0	1	0	0	1	0	1	0	0	0	0	1	0	0	0	0	0	0	0	0	1	1	0	0	0	0	0	69	5	0	0	54	0	0	62	0	21	3	13
ATP2C2	1	5.060728744939271e-05	0.0	0.00015127376283415552	0	0.32163552314603816	4.356580047152047e-05	1	0	0	0	1	0	0	1	0	1	0	0	0	0	1	0	0	0	0	0	0	0	0	1	1	0	0	0	0	0	1	0	0	0	1	0	0	1	0	1	0	0
ATP4A	93	0.004706477732793522	0.00012599409445068874	0.0026341648802969265	0.056802244039270686	0.37080127603677987	0.00029463268694085627	1	0	0	0	1	0	0	1	0	0	0	0	0	0	1	0	0	0	0	0	0	0	0	0	0	0	0	0	0	0	91	3	0	0	72	1	0	82	0	33	0	10
ATP4B	7	0.00035425101214574896	7.939177224989402e-07	0.00012941538395305288	0	0.3216669379781866	0.00016558893500167197	1	0	0	0	1	0	0	1	0	0	0	0	0	0	1	0	0	0	0	0	0	0	0	0	0	0	0	1	0	0	7	0	0	0	6	0	0	7	0	2	0	0
ATP5A1	386	0.019534412955465586	0.0005452598648170038	0.03032798089506213	0.15128187874301863	0.4520497803806735	0.0003099632288841681	0	0	0	0	0	0	0	0	0	0	0	0	0	0	0	0	0	0	0	0	0	0	0	0	0	0	0	0	0	0	0	0	0	0	0	0	0	0	0	0	0	0
ATP5B	468	0.023684210526315787	0.00102433261036708	0.030764983500149005	0.13010853053679605	0.449693907739924	0.00031082036521275897	0	0	0	0	0	0	0	0	0	0	0	0	0	0	0	0	0	0	0	0	0	0	0	0	0	0	0	0	0	0	0	0	0	0	0	0	0	0	0	0	0	0
ATP5C1	340	0.01720647773279352	0.0005020721425679886	0.021390002218639126	0.13890334895019954	0.4450249988739246	0.0003092867068135327	0	0	0	0	0	0	0	0	0	0	0	0	0	0	0	0	0	0	0	0	0	0	0	0	0	0	0	0	0	0	0	0	0	0	0	0	0	0	0	0	0	0
ATP5D	119	0.006022267206477733	4.604602293068092e-05	0.00675863950252562	0.2135023500925794	0.39714601547583156	0.0002992213276945156	0	0	0	0	0	0	0	0	0	0	0	0	0	0	0	0	0	0	0	0	0	0	0	0	0	0	0	0	0	0	0	0	0	0	0	0	0	0	0	0	0	0
ATP5E	43	0.0021761133603238865	3.763384162557407e-06	0.0012366939816163358	0.14285714285714285	0.3477281526062014	0.000274764187569831	0	0	0	0	0	0	0	0	0	0	0	0	0	0	0	0	0	0	0	0	0	0	0	0	0	0	0	0	0	0	0	0	0	0	0	0	0	0	0	0	0	0
ATP5EP2	5	0.00025303643724696357	1.868529351503449e-08	0.0002321704168720855	0.1	0.32653061224489793	0.0001399702597695921	0	0	0	0	0	0	0	0	0	0	0	0	0	0	0	0	0	0	0	0	0	0	0	0	0	0	0	0	0	0	0	0	0	0	0	0	0	0	0	0	0	0
ATP5F1	290	0.014676113360323886	0.0002537347355086173	0.013427280813217708	0.1319412957880921	0.4234436944176578	0.00030832104446800124	0	0	0	0	0	0	0	0	0	0	0	0	0	0	0	0	0	0	0	0	0	0	0	0	0	0	0	0	0	0	0	0	0	0	0	0	0	0	0	0	0	0
ATP5G1	29	0.0014676113360323885	9.232421115138072e-06	0.0003736510296368813	0.04433497536945813	0.34328799013220757	0.00025848341309561116	0	0	0	0	0	0	0	0	0	0	0	0	0	0	0	0	0	0	0	0	0	0	0	0	0	0	0	0	0	0	0	0	0	0	0	0	0	0	0	0	0	0
ATP5G2	6	0.00030364372469635624	9.009764001783298e-07	0.000178268090661699	0	0.3206386810975709	0.00015176790083362	0	0	0	0	0	0	0	0	0	0	0	0	0	0	0	0	0	0	0	0	0	0	0	0	0	0	0	0	0	0	0	0	0	0	0	0	0	0	0	0	0	0
ATP5G3	17	0.000860323886639676	5.633883229492992e-06	0.0009390448400461298	0.07352941176470588	0.3637836444640819	0.00023002206816693474	0	0	0	0	0	0	0	0	0	0	0	0	0	0	0	0	0	0	0	0	0	0	0	0	0	0	0	0	0	0	0	0	0	0	0	0	0	0	0	0	0	0
ATP5H	187	0.009463562753036437	0.00011334446882988925	0.01086384470313866	0.20320855614973263	0.4187150364468554	0.0003047533854631207	0	0	0	0	0	0	0	0	0	0	0	0	0	0	0	0	0	0	0	0	0	0	0	0	0	0	0	0	0	0	0	0	0	0	0	0	0	0	0	0	0	0
ATP5I	74	0.0037449392712550606	1.8130677369911366e-05	0.004135887187127575	0.173639392817475	0.3834510595358224	0.00029037709653823533	0	0	0	0	0	0	0	0	0	0	0	0	0	0	0	0	0	0	0	0	0	0	0	0	0	0	0	0	0	0	0	0	0	0	0	0	0	0	0	0	0	0
ATP5J	186	0.009412955465587044	0.00012093085473646087	0.007095025958965416	0.13839000290613193	0.3980500382740421	0.0003046924730396788	0	0	0	0	0	0	0	0	0	0	0	0	0	0	0	0	0	0	0	0	0	0	0	0	0	0	0	0	0	0	0	0	0	0	0	0	0	0	0	0	0	0
ATP5J2	88	0.004453441295546558	1.689528725845891e-05	0.006190375416230144	0.13218390804597702	0.39876495873105566	0.0002940806841406707	0	0	0	0	0	0	0	0	0	0	0	0	0	0	0	0	0	0	0	0	0	0	0	0	0	0	0	0	0	0	0	0	0	0	0	0	0	0	0	0	0	0
ATP5J2_PTCD1	55	0.002783400809716599	1.0172152124958437e-06	0.0038738295326827725	0.5569023569023569	0.36469676276254104	0.00028286284522500646	0	0	0	0	0	0	0	0	0	0	0	0	0	0	0	0	0	0	0	0	0	0	0	0	0	0	0	0	0	0	0	0	0	0	0	0	0	0	0	0	0	0
ATP5L	120	0.006072874493927126	4.367407729157026e-05	0.006827406587726801	0.19299719887955183	0.4001782170197254	0.00029933726548185145	0	0	0	0	0	0	0	0	0	0	0	0	0	0	0	0	0	0	0	0	0	0	0	0	0	0	0	0	0	0	0	0	0	0	0	0	0	0	0	0	0	0
ATP5L2	3	0.00015182186234817812	2.184374280168115e-09	6.998534721448679e-05	0.3333333333333333	0.29080206033848416	0.0001019002007645174	0	0	0	0	0	0	0	0	0	0	0	0	0	0	0	0	0	0	0	0	0	0	0	0	0	0	0	0	0	0	0	0	0	0	0	0	0	0	0	0	0	0
ATP5O	265	0.013410931174089069	0.0002633909934915153	0.017051915661296255	0.15165809033733563	0.43243243243243246	0.00030770928198074656	0	0	0	0	0	0	0	0	0	0	0	0	0	0	0	0	0	0	0	0	0	0	0	0	0	0	0	0	0	0	0	0	0	0	0	0	0	0	0	0	0	0
ATP5S	16	0.0008097165991902834	8.72985102318595e-06	0.0002986579193819622	0.016666666666666666	0.33701158050926955	0.0002254709011942672	0	0	0	0	0	0	0	0	0	0	0	0	0	0	0	0	0	0	0	0	0	0	0	0	0	0	0	0	0	0	0	0	0	0	0	0	0	0	0	0	0	0
ATP5SL	11	0.0005566801619433198	2.082129460146795e-06	0.0016184723948179417	0.3090909090909091	0.3805488685604237	0.00020107189993529172	0	0	0	0	0	0	0	0	0	0	0	0	0	0	0	0	0	0	0	0	0	0	0	0	0	0	0	0	0	0	0	0	0	0	0	0	0	0	0	0	0	0
ATP6	16	0.0008097165991902834	3.534763148632018e-06	0.0014747757236088662	0.175	0.3761731614917474	0.000226338959498125	0	0	0	0	0	0	0	0	0	0	0	0	0	0	0	0	0	0	0	0	0	0	0	0	0	0	0	0	0	0	0	0	0	0	0	0	0	0	0	0	0	0
ATP6AP1	98	0.004959514170040486	4.3997155306640485e-05	0.0036669938542828835	0.11887229118451505	0.38985893262306404	0.0002960155991299068	1	0	0	0	1	0	0	1	0	1	0	0	0	0	1	0	0	0	0	0	0	0	0	0	0	0	0	1	0	0	91	1	0	0	65	1	0	88	2	38	2	9
ATP6AP2	277	0.01401821862348178	0.0004071810560150538	0.009033024930449423	0.08386961753780149	0.4172737831274417	0.000308000307670284	1	0	0	0	1	0	0	1	0	1	0	0	0	0	1	0	1	0	1	0	0	0	1	1	1	0	0	0	0	0	257	10	0	0	185	3	0	235	0	81	6	33
ATP6V0A1	133	0.00673076923076923	0.00019812019091835855	0.005089362720937818	0.08373205741626795	0.40612475593464187	0.00030068640425033903	1	0	0	0	1	0	0	1	0	0	0	0	0	0	1	0	0	0	0	0	0	0	0	0	1	0	0	0	0	0	119	5	0	0	95	3	0	116	1	35	3	22
ATP6V0A2	113	0.005718623481781376	0.00012468639720631135	0.0030089155176851756	0.07948798988621998	0.3864280825266452	0.0002981983204905357	1	0	0	0	1	0	0	1	0	0	0	1	0	0	1	0	0	0	0	0	0	0	0	0	1	0	0	1	0	0	98	6	0	0	74	1	0	95	0	33	1	10
ATP6V0A4	27	0.0013663967611336032	3.51298591528854e-06	0.0006889876084311429	0.22507122507122507	0.354522130721065	0.00025542990087074714	1	0	0	0	1	0	0	1	0	0	0	0	0	0	1	0	0	0	1	0	0	0	0	0	0	0	0	0	0	0	26	3	0	0	24	0	0	25	0	9	0	1
ATP6V0B	33	0.0016700404858299594	3.051529772182132e-05	0.0008826058394675058	0.04734848484848485	0.3632486488473841	0.00026436457362905306	1	0	0	0	1	0	0	1	0	0	0	0	0	0	1	0	0	0	0	0	0	0	0	0	1	0	0	0	0	0	31	1	0	0	26	0	0	28	0	12	1	3
ATP6V0C	119	0.006022267206477733	0.0001715423912383216	0.0023015761443006886	0.06509044295684376	0.38532789922193406	0.00029905852745988035	1	0	0	0	1	0	0	1	0	0	0	0	0	0	1	0	1	0	0	0	0	0	0	1	1	0	0	0	0	0	87	6	0	0	69	1	0	84	2	25	0	13
ATP6V0D1	143	0.007236842105263158	8.567272368426229e-05	0.007771657893282103	0.13089727174234217	0.4064589118584799	0.0003017489048343037	1	0	0	0	1	0	0	1	0	1	0	0	0	0	1	0	0	0	0	0	0	0	0	0	1	0	0	1	0	0	129	6	0	0	100	2	0	127	0	39	2	8
ATP6V0D2	57	0.0028846153846153843	2.8800387390025605e-05	0.0010837291289408969	0.10087719298245613	0.3639511539240786	0.000283524465684508	1	0	0	0	1	0	0	1	0	0	0	0	0	0	1	0	0	0	0	0	0	0	0	0	1	0	0	0	0	0	47	3	0	0	39	1	0	43	0	18	0	8
ATP6V0E1	31	0.001568825910931174	1.7812134313129498e-05	0.0003118979405912043	0.06881720430107527	0.34061331080964613	0.00026127052324732744	1	0	0	0	1	0	0	1	0	0	0	0	0	0	1	0	0	0	0	0	0	0	0	0	1	0	0	0	0	0	27	1	0	0	17	0	0	26	0	8	1	4
ATP6V0E2	2	0.00010121457489878542	1.5089569823125886e-07	2.3400849158756514e-05	0	0.29333174989608696	7.484792325102892e-05	1	0	0	0	1	0	0	1	0	0	0	0	0	0	1	0	0	0	0	0	0	0	0	0	1	0	0	0	0	0	2	1	0	0	2	0	0	2	0	0	0	0
ATP6V1A	188	0.009514170040485829	0.00011482420356643404	0.011794235122191505	0.1781203777449084	0.42332576374309094	0.00030481689862519055	1	0	0	0	1	0	0	1	0	0	0	0	0	0	1	0	1	0	0	0	0	0	0	0	1	0	0	1	0	0	176	9	0	0	126	1	0	170	5	57	5	15
ATP6V1B1	106	0.005364372469635627	4.492793507223804e-05	0.0030230181382629212	0.07044025157232704	0.37390251286709053	0.0002972978424280914	1	1	0	0	1	0	0	1	0	1	0	0	0	0	1	0	1	0	1	0	0	0	0	0	1	0	0	0	0	0	103	3	0	0	86	1	0	94	2	24	0	11
ATP6V1B2	186	0.009412955465587044	0.00013845660348259193	0.009333762056221516	0.12060447544318512	0.41485587117633477	0.0003047061837322943	1	0	0	0	1	0	0	1	0	0	0	0	0	0	1	0	1	0	0	0	0	0	0	0	1	0	0	0	0	0	169	7	0	0	124	1	0	160	1	45	3	14
ATP6V1C1	72	0.0036437246963562753	1.7519725736954998e-05	0.0027694273664379074	0.1122848200312989	0.37652439024390244	0.0002896788804302612	1	0	0	0	1	0	0	1	0	0	0	0	0	0	1	0	0	0	0	0	0	0	0	0	1	0	0	0	0	0	70	2	0	0	55	1	0	66	2	21	2	4
ATP6V1C2	40	0.0020242914979757085	1.5237778591797566e-05	0.0007578273341987401	0.07948717948717948	0.3544394618834081	0.0002719455128564712	1	0	0	0	1	0	0	1	0	0	0	0	0	0	1	0	0	0	0	0	0	0	0	1	1	0	0	0	0	0	35	2	0	0	30	0	0	33	0	9	1	5
ATP6V1D	75	0.0037955465587044533	4.233083238768952e-05	0.002448734240770364	0.09225225225225225	0.3798612045598724	0.00029049707382302584	1	0	0	0	1	0	0	1	0	0	0	0	0	0	1	0	0	0	0	0	0	0	0	0	1	0	0	0	0	0	70	3	0	0	55	1	0	66	0	22	1	6
ATP6V1E1	87	0.004402834008097166	2.4618927995803642e-05	0.0034987036271016746	0.1272387062282812	0.38395771801647754	0.0002937614600685492	1	0	0	0	1	0	0	1	0	0	0	0	0	0	1	0	0	0	0	0	0	0	0	0	1	0	0	0	0	0	82	5	0	0	62	1	0	79	0	23	2	12
ATP6V1E2	9	0.0004554655870445344	3.2997520062061204e-07	8.2074350234211e-05	0.4444444444444444	0.3123320582935542	0.0001845937402847331	1	0	0	0	1	0	0	1	0	0	0	0	0	0	1	0	0	0	0	0	0	0	0	0	1	0	0	0	0	0	7	1	0	0	7	0	0	7	0	2	0	0
ATP6V1F	83	0.004200404858299595	2.1936046885886417e-05	0.0028716968247725827	0.12136350279165442	0.3787835221500182	0.00029282421753013894	1	0	0	0	1	0	0	1	0	0	0	0	0	0	1	0	0	0	0	0	0	0	0	0	0	0	0	0	0	0	77	2	0	0	61	1	0	73	2	21	2	10
ATP6V1G1	65	0.003289473684210526	5.2231808772439064e-05	0.002068823422805732	0.08269230769230769	0.39141114016322004	0.0002870309860106969	1	0	0	0	1	0	0	1	0	0	0	0	0	0	1	0	0	0	0	0	0	0	0	0	1	0	0	1	0	0	62	5	0	0	49	0	0	55	0	16	1	7
ATP6V1G2	33	0.0016700404858299594	1.3200194917662425e-05	0.0007956853402320048	0.1856060606060606	0.35047267696564444	0.00026409224067982715	1	0	0	0	1	0	0	1	0	0	0	0	0	0	1	0	0	0	0	0	0	0	0	0	1	0	0	0	0	0	32	2	0	0	28	1	0	31	0	9	1	2
ATP6V1G2_DDX39B	1	5.060728744939271e-05	0.0	0.00024387842451062953	0	0.3346090019304365	4.358759342252945e-05	0	0	0	0	0	0	0	0	0	0	0	0	0	0	0	0	0	0	0	0	0	0	0	0	0	0	0	0	0	0	0	0	0	0	0	0	0	0	0	0	0	0
ATP6V1G3	2	0.00010121457489878542	3.868965124432263e-08	2.3566337796625752e-05	0	0.296145315029075	7.578512996532386e-05	1	0	0	0	0	0	0	1	0	0	0	0	0	0	1	0	0	0	0	0	0	0	0	0	0	0	0	0	0	0	2	0	0	0	2	0	0	2	0	1	0	0
ATP6V1H	103	0.005212550607287449	3.899616275803988e-05	0.004003515931212846	0.059394631639063396	0.38983585858585856	0.00029689118190638733	1	0	0	0	1	0	0	1	0	0	0	0	0	0	1	0	0	0	0	0	0	0	0	0	1	0	0	0	0	0	93	4	0	0	85	2	0	86	0	28	3	12
ATP7A	74	0.0037449392712550606	5.285156747779168e-05	0.00257083342309537	0.06812291743798593	0.3823603397898566	0.0002902797846932328	1	1	0	0	1	0	0	1	1	1	0	1	0	0	1	0	1	0	1	1	0	0	0	1	1	0	1	1	0	0	67	3	0	0	57	0	0	63	1	24	1	19
ATP7B	36	0.0018218623481781376	1.6131119905549325e-05	0.0014386271062086693	0.05396825396825397	0.3769265985045018	0.00026808439328448183	1	0	0	0	1	0	0	1	0	0	0	0	0	0	1	0	1	0	0	0	0	0	0	0	0	0	0	1	0	0	29	3	0	0	26	0	0	27	2	8	0	6
ATP8	39	0.001973684210526316	5.622534760602025e-06	0.0008756830626501134	0.14439946018893388	0.3520461793368847	0.0002712372873815876	0	0	0	0	0	0	0	0	0	0	0	0	0	0	0	0	0	0	0	0	0	0	0	0	0	0	0	0	0	0	0	0	0	0	0	0	0	0	0	0	0	0
ATP8A1	8	0.0004048582995951417	1.6190825625987995e-06	0.0004676045740727724	0.10714285714285714	0.34809569108269034	0.00017648344250387386	1	1	0	0	1	0	0	1	0	0	0	0	0	0	1	0	0	0	1	0	0	0	0	1	1	0	0	0	0	0	7	0	0	0	4	0	0	7	0	0	0	1
ATP8A2	4	0.00020242914979757084	2.960863800367286e-07	0.0004723474825640322	0.16666666666666666	0.33840252089327305	0.0001213919760787633	1	1	0	0	1	0	0	1	0	1	0	0	0	0	1	0	0	0	1	1	0	0	0	1	1	0	0	1	0	0	4	1	0	0	3	0	0	4	0	1	1	1
ATP8B1	6	0.00030364372469635624	3.2520123828888554e-06	0.0005683906834956689	0.2	0.3630084138589852	0.00015430145573700635	1	0	0	0	1	0	0	1	0	1	0	0	0	0	1	0	1	0	1	1	0	0	0	0	1	0	0	0	0	0	5	0	0	0	4	0	0	5	0	1	0	1
ATP8B2	40	0.0020242914979757085	1.6837187931481796e-05	0.0007109722330871771	0.016666666666666666	0.35896597453085544	0.00027187433350116567	1	0	0	0	1	0	0	1	0	0	0	0	0	0	1	0	0	0	0	0	0	0	0	0	0	0	0	0	0	0	37	1	0	0	29	0	0	31	0	18	2	7
ATP8B3	2	0.00010121457489878542	4.674453561131235e-09	0.00019968650473345016	0	0.3275319078402122	7.649045637036907e-05	1	0	0	0	1	0	0	1	0	0	0	0	0	0	1	0	0	0	0	0	0	0	0	0	0	0	1	0	0	0	2	0	0	0	2	0	0	2	0	1	0	0
ATP8B4	5	0.00025303643724696357	8.757336439122263e-07	0.0003915157786583133	0	0.3401501067272602	0.00013891170271802775	1	0	0	0	1	0	0	1	0	0	0	0	0	0	1	0	0	0	0	0	0	0	0	0	0	0	0	0	0	0	5	1	0	0	4	0	0	5	0	2	0	1
ATP9A	67	0.0033906882591093115	2.7247590884194047e-05	0.0022651655237052757	0.07372229760289462	0.3857416155858353	0.0002879263845166864	1	0	0	0	1	0	0	1	0	0	0	0	0	0	1	0	0	0	0	1	0	0	0	0	1	0	0	0	0	0	64	0	0	0	50	0	0	59	0	22	3	8
ATP9B	6	0.00030364372469635624	2.006353569215226e-06	0.0005956624150464649	0.13333333333333333	0.3616729202891919	0.00015381591248701053	1	0	0	0	1	0	0	1	0	0	0	0	0	0	1	0	0	0	0	0	0	0	0	0	0	0	0	0	0	0	5	0	0	0	5	0	0	4	0	1	0	1
ATPAF1	113	0.005718623481781376	1.8151592921498428e-05	0.004999166734769537	0.286346396965866	0.37386714093807355	0.00029845720100588296	1	0	0	0	0	0	0	1	0	0	0	0	0	0	0	0	0	0	0	0	0	0	0	0	0	0	0	0	0	0	101	2	0	0	55	0	0	97	0	15	2	4
ATPAF2	112	0.005668016194331983	0.00011553249675441388	0.0025349526913055003	0.04343629343629344	0.3862316999276793	0.0002981434654166309	1	0	0	0	0	0	0	1	0	0	0	0	0	0	0	0	0	0	0	0	0	0	0	0	0	0	0	0	0	0	94	2	0	0	64	1	0	69	0	20	3	15
ATPIF1	132	0.006680161943319838	0.0001526915380049057	0.005293907667184391	0.11658570437196392	0.3868290200070475	0.0003006256202797088	0	0	0	0	0	0	0	0	0	0	0	0	0	0	0	0	0	0	0	0	0	0	0	0	0	0	0	0	0	0	0	0	0	0	0	0	0	0	0	0	0	0
ATR	180	0.009109311740890687	0.00019180098071860976	0.009011025385220852	0.09013035381750466	0.4207926063161481	0.0003043626766583842	1	0	0	0	1	0	0	1	0	0	0	0	0	0	1	0	1	0	0	1	0	0	0	1	1	0	0	1	0	0	165	14	0	0	144	0	0	156	0	67	10	31
ATRAID	9	0.0004554655870445344	7.51013782206851e-06	0.00025634975461928715	0.05555555555555555	0.3409894907591158	0.00018295905850406114	1	0	0	0	1	0	0	1	0	1	0	0	0	0	0	0	0	0	0	1	0	0	0	1	1	0	0	0	0	0	8	1	0	0	7	0	0	7	1	3	1	1
ATRIP	80	0.004048582995951417	5.0895676068097345e-05	0.0028725903353486325	0.06740506329113924	0.38	0.00029193046012474866	1	0	0	0	1	0	0	1	0	0	0	0	0	0	0	0	1	0	0	1	0	0	0	0	1	0	0	1	0	0	74	2	0	0	58	1	0	67	0	21	3	13
ATRN	48	0.00242914979757085	2.640114321148398e-05	0.0013880753117545446	0.06826241134751773	0.37724322260404736	0.0002783950262159759	1	0	0	0	1	0	0	1	0	1	0	0	0	0	0	1	0	0	0	0	0	0	0	0	1	0	0	1	0	0	43	3	0	0	32	0	0	33	0	11	1	8
ATRNL1	7	0.00035425101214574896	3.811468250804802e-07	0.00024331554678721438	0.047619047619047616	0.3262394954514686	0.00016500435639063638	1	0	0	0	1	0	0	1	0	1	0	0	0	0	0	1	0	0	0	0	0	0	0	0	1	0	0	0	0	0	5	1	0	0	4	0	0	4	0	1	0	1
ATRX	173	0.00875506072874494	0.00011653599559844147	0.009678720580529446	0.1069364161849711	0.41208733915872453	0.0003039479619294751	1	0	0	0	1	0	0	1	0	1	1	0	0	0	1	0	1	0	1	1	0	0	0	1	1	0	1	1	0	0	141	7	0	0	102	1	0	135	0	51	6	20
ATXN1	359	0.018168016194331983	0.0013992094824091534	0.009797502587145865	0.03235243771494375	0.432356738069711	0.00030947616729200256	1	1	0	0	1	0	0	1	0	1	0	0	0	1	1	0	1	0	1	1	0	0	0	0	1	0	0	0	0	0	322	12	0	0	257	1	0	283	1	118	5	27
ATXN10	95	0.004807692307692307	2.8576838107389024e-05	0.006093878723860827	0.08891377379619261	0.40328999734677634	0.0002955150311678722	1	0	0	0	0	0	0	1	0	1	0	0	0	0	0	0	0	0	0	0	0	0	0	0	0	0	0	0	0	0	89	2	0	0	73	0	0	83	1	34	3	11
ATXN1L	99	0.005010121457489879	0.00010425790976391918	0.0026729737297592334	0.05029890744176459	0.3921412978765628	0.0002960328588972995	1	1	0	0	1	0	0	1	0	1	0	0	0	1	0	0	0	0	1	1	0	0	0	1	1	0	0	0	0	0	86	5	0	0	62	0	0	68	0	35	1	6
ATXN2	206	0.010425101214574899	0.00019253671853875466	0.011816179299633967	0.17698318730760124	0.41769716955207475	0.00030567054120510885	1	0	0	0	1	0	0	1	0	0	0	0	0	0	1	0	1	0	0	1	0	0	0	0	1	0	0	0	0	0	179	7	0	0	142	0	0	161	0	68	6	25
ATXN2L	194	0.009817813765182187	8.600112502475241e-05	0.013933306101633581	0.16890123390844505	0.41045241161563706	0.0003051336041414157	1	0	0	0	0	0	0	1	0	0	0	0	0	0	0	0	1	0	0	0	0	0	0	0	0	0	0	0	0	0	148	7	0	0	129	0	0	138	0	60	8	22
ATXN3	427	0.021609311740890688	0.0005040059878142746	0.025228660587641952	0.08391331596134183	0.4457880250868565	0.0003104402759615229	1	0	0	0	1	0	0	1	0	1	0	0	0	0	1	0	1	0	0	0	0	0	0	1	1	0	0	1	0	1	391	12	0	0	289	1	0	383	5	136	9	43
ATXN3L	11	0.0005566801619433198	4.827596124259029e-07	0.00046730780625334764	0.16363636363636364	0.34013254152680955	0.00020069638496076508	1	0	0	0	0	0	0	1	0	0	0	0	0	0	0	0	1	0	0	0	0	0	0	0	0	0	0	0	0	0	11	0	0	0	9	0	0	11	0	3	1	1
ATXN7	99	0.005010121457489879	5.1191493127449795e-05	0.003950279432092583	0.11482168625025768	0.39740160489109666	0.00029612860296698574	1	0	0	0	1	0	0	1	0	0	0	0	0	0	0	0	1	0	1	1	0	0	0	1	1	0	0	0	0	0	94	2	0	0	87	0	0	90	0	36	7	9
ATXN7L1	74	0.0037449392712550606	3.849680503172661e-05	0.001592891141716212	0.023694927804516847	0.3728583289304853	0.00029019700400557974	0	0	0	0	0	0	0	0	0	0	0	0	0	0	0	0	0	0	0	0	0	0	0	0	0	0	0	0	0	0	0	0	0	0	0	0	0	0	0	0	0	0
ATXN7L2	53	0.0026821862348178137	1.56195659107522e-05	0.001512892019330429	0.19158200290275762	0.3682445024226612	0.00028146363389061217	0	0	0	0	0	0	0	0	0	0	0	0	0	0	0	0	0	0	0	0	0	0	0	0	0	0	0	0	0	0	0	0	0	0	0	0	0	0	0	0	0	0
ATXN7L3	46	0.0023279352226720645	1.3365745152716796e-05	0.0019428217723085337	0.30531400966183575	0.380424319433214	0.0002768825756452136	1	0	0	0	1	0	0	1	0	0	0	0	0	0	0	0	1	0	0	0	0	0	0	1	1	0	0	0	0	0	36	3	0	0	31	0	0	35	0	12	5	2
ATXN7L3B	11	0.0005566801619433198	1.1780805924154463e-06	0.000902153540011119	0.2909090909090909	0.3639176396920697	0.0002004813637772647	1	0	0	0	1	0	0	0	0	0	0	0	0	0	0	0	0	0	0	0	0	0	0	0	1	0	0	0	0	0	11	1	0	0	9	0	0	10	0	3	1	1
AUH	291	0.014726720647773278	8.571176239916164e-05	0.011070300698978196	0.2023225500651736	0.39037496542731837	0.00030832773730944847	1	0	0	0	0	0	0	1	0	0	0	0	0	0	0	0	1	0	0	0	0	0	0	0	0	0	0	0	0	0	266	2	0	0	90	0	0	258	1	31	1	4
AUNIP	13	0.0006578947368421052	2.733715626603676e-06	0.0006996129245050135	0.07692307692307693	0.356010377630441	0.00021251776997400842	1	0	0	0	1	0	0	1	0	0	0	0	0	0	0	0	1	0	0	1	0	0	0	0	1	0	0	1	0	0	12	0	0	0	10	0	0	11	0	4	2	3
AUP1	187	0.009463562753036437	0.00011357624278465112	0.010459126550114254	0.154390201828532	0.4150824493225502	0.0003047813269958773	1	0	0	0	1	0	0	1	0	0	0	0	1	0	1	0	1	0	0	0	0	0	0	0	0	0	0	1	0	0	173	13	0	0	134	2	0	164	1	61	5	29
AURKA	448	0.022672064777327933	0.0010972078199938137	0.02097261607644826	0.06034276126558006	0.4403538876384463	0.0003106038194726213	1	0	0	0	1	0	0	1	0	1	1	0	0	0	1	0	1	0	1	1	0	0	0	1	1	0	1	1	0	0	419	12	0	0	340	0	0	390	1	159	14	53
AURKAIP1	274	0.013866396761133602	6.659567678887765e-05	0.013802714034728375	0.11160129408304591	0.3872080263364164	0.00030794760193119026	1	0	0	0	1	0	0	1	0	0	0	0	0	0	0	0	1	0	0	1	0	0	0	1	1	0	0	0	0	0	253	4	0	0	92	0	0	247	1	52	2	8
AURKB	629	0.03183198380566801	0.0011979592427319192	0.03911246452156903	0.09121241886322441	0.4521532195322869	0.0003118720812664989	1	0	0	0	1	0	0	1	0	1	0	0	0	0	1	0	1	0	0	1	0	0	0	1	1	0	0	1	0	0	577	14	0	0	410	0	0	541	1	194	12	60
AURKC	34	0.001720647773279352	7.877417530366915e-06	0.0016820854889577977	0.13725490196078433	0.36456219327700085	0.00026588026329756433	1	0	0	0	1	0	0	1	0	1	0	0	0	0	0	0	1	0	0	0	0	0	0	1	1	0	1	0	0	0	32	1	0	0	22	0	0	31	0	14	4	2
AUTS2	29	0.0014676113360323885	3.50174844865773e-06	0.0018176100480014517	0.3103448275862069	0.3675321776653523	0.0002589240467938177	1	0	0	0	1	0	0	1	0	0	1	0	0	0	0	1	0	0	0	0	0	0	0	1	1	0	0	0	0	0	26	1	0	0	22	0	0	22	0	11	1	2
AVEN	13	0.0006578947368421052	3.314577090819862e-07	0.00102757762596468	0.15384615384615385	0.3516014234875445	0.00021268874623998714	1	0	0	0	1	0	0	1	0	0	0	0	0	0	0	0	0	0	0	1	0	0	0	0	1	0	0	0	0	0	12	1	0	0	11	0	0	11	0	6	2	2
AVIL	33	0.0016700404858299594	3.968146543159166e-06	0.0006277772239359193	0.013257575757575758	0.3432164382609904	0.00026434441198641635	1	0	0	0	1	0	0	1	0	1	0	0	0	0	0	0	0	0	0	1	0	0	0	1	1	0	0	0	0	0	31	1	0	0	21	0	0	30	0	13	0	1
AVL9	15	0.0007591093117408907	3.934272827902956e-06	0.0011010430818999936	0.0761904761904762	0.3639779697544622	0.0002218353755814219	1	0	0	0	0	0	0	1	0	0	0	0	0	0	0	1	0	0	0	0	0	0	0	0	0	0	0	0	0	0	13	1	0	0	11	0	0	11	0	4	0	2
AVP	25	0.0012651821862348178	1.108297974107056e-05	0.0005368075571417245	0.03	0.3498335811911338	0.0002511594808846187	1	1	0	0	1	0	0	1	0	0	0	0	1	1	1	0	1	0	1	1	0	0	0	1	1	0	1	1	0	1	25	1	0	0	17	0	0	25	1	13	0	1
AVPI1	46	0.0023279352226720645	2.146555350066273e-05	0.001068531289459291	0.0927536231884058	0.37169406719085063	0.00027711054606318247	1	0	0	0	1	0	0	1	0	0	0	0	0	0	0	0	0	0	0	0	0	0	0	1	1	0	0	0	0	0	31	1	0	0	20	0	0	27	0	11	1	2
AVPR1A	3	0.00015182186234817812	2.430035934224615e-08	0.0001333364280860273	0	0.3193070906857992	0.00010215755658912285	1	1	0	0	1	0	0	1	0	1	0	0	0	1	1	0	1	0	1	1	0	0	0	1	1	0	1	1	0	0	3	0	0	0	3	0	0	3	0	2	0	0
AVPR1B	28	0.0014170040485829958	4.183418832339607e-06	0.00035409014769280383	0.0291005291005291	0.33625457330043396	0.0002569676808597029	1	0	0	0	1	0	0	1	0	1	0	0	1	0	1	0	0	0	1	0	0	0	0	1	1	0	0	1	0	0	25	0	0	0	22	1	0	24	0	15	1	5
AVPR2	121	0.006123481781376518	6.117367830056324e-05	0.002003419327669002	0.018457300275482095	0.3705231576973561	0.00029936415331198083	1	0	0	0	1	0	0	1	0	1	0	0	0	0	0	0	0	0	1	1	0	0	0	1	1	0	0	1	0	0	113	5	0	0	74	0	0	108	0	26	3	8
AWAT2	4	0.00020242914979757084	2.383109249033327e-07	0.00024328037075254535	0	0.33400946585530766	0.00012255919457714775	1	0	0	0	1	0	0	1	0	0	0	0	0	0	0	0	1	0	0	0	0	0	0	0	0	0	0	0	0	0	3	2	0	0	2	0	0	3	0	2	1	0
AXDND1	10	0.0005060728744939271	2.2982531511881964e-06	0.00033146590191509765	0.022222222222222223	0.33121019108280253	0.0001922429760506917	0	0	0	0	0	0	0	0	0	0	0	0	0	0	0	0	0	0	0	0	0	0	0	0	0	0	0	0	0	0	0	0	0	0	0	0	0	0	0	0	0	0
AXIN1	131	0.006629554655870445	7.59076477278738e-05	0.005879375865544284	0.09512624779800352	0.4110158915051169	0.0003006042657309175	1	0	0	0	1	0	0	1	0	1	0	0	0	0	1	0	1	0	1	1	0	0	0	1	1	0	0	0	0	0	120	7	0	0	108	2	0	111	0	57	6	14
AXIN2	65	0.003289473684210526	0.00012395661832509608	0.0017138250235184762	0.06826923076923076	0.3646227372538889	0.0002866683228868241	1	0	0	0	1	1	0	1	0	1	0	0	0	0	1	0	1	0	1	1	0	0	0	1	1	0	0	1	0	0	57	0	0	0	42	0	0	46	1	23	3	3
AXL	103	0.005212550607287449	9.91723890580612e-05	0.004203159299764054	0.06815153245764326	0.4005432469138305	0.0002968007278121664	1	0	0	0	1	0	0	1	0	1	0	1	1	0	1	1	1	0	1	1	0	0	0	1	1	0	1	1	1	0	95	3	0	0	73	0	0	89	0	33	6	20
AZGP1	114	0.005769230769230769	0.00010489898498615995	0.004600055251525224	0.08818506443098897	0.3954689188648281	0.0002984554901239799	1	0	0	0	1	0	0	1	0	0	0	1	0	0	1	0	1	0	0	1	0	0	0	0	1	0	0	1	0	0	101	2	0	0	82	2	0	86	0	38	2	13
AZI2	29	0.0014676113360323885	1.9854124786140072e-06	0.0008020348101161466	0.1896551724137931	0.35140133731683026	0.00025886554985896066	1	0	0	0	1	0	0	1	0	1	0	1	1	0	0	0	0	0	0	0	0	0	0	0	1	0	0	1	0	0	28	0	0	0	25	0	0	27	0	5	1	8
AZIN1	21	0.001062753036437247	5.1860714711989085e-06	0.0007082699999627132	0.08571428571428572	0.3530904347515323	0.0002417927294802634	1	0	0	0	1	0	0	1	0	0	0	0	0	0	0	0	1	0	0	1	0	0	0	1	1	0	0	0	0	0	19	0	0	0	14	0	0	19	1	6	0	3
AZIN2	13	0.0006578947368421052	1.0815943168061016e-06	0.00027739132840727147	0.038461538461538464	0.33156587690449024	0.00021142641181826877	1	0	0	0	1	0	0	1	0	1	0	0	0	0	0	0	1	0	0	1	0	0	0	1	1	0	1	0	0	0	13	0	0	0	12	0	0	12	0	2	0	0
AZU1	20	0.0010121457489878543	2.6629285749304276e-06	0.00036954250122964123	0.021052631578947368	0.3391983520727834	0.0002395428319931139	1	0	0	0	1	0	0	1	0	0	0	1	1	0	0	1	1	0	1	1	0	0	0	1	1	0	0	1	0	0	16	1	0	0	15	0	0	14	0	8	2	1
B2M	55	0.002783400809716599	2.1840863454502533e-05	0.0014229809233506428	0.07542087542087542	0.3627684964200477	0.00028236162093583066	1	1	0	0	1	0	0	1	0	1	0	1	0	0	1	0	1	0	1	1	0	0	0	1	1	0	0	1	0	0	53	0	0	0	40	0	0	46	0	12	0	17
B3GALNT1	28	0.0014170040485829958	6.187256570031931e-06	0.000494859848684956	0.023809523809523808	0.34414894543427904	0.0002571240751489867	1	0	0	0	0	0	0	1	0	0	0	0	0	0	0	0	1	0	0	0	0	0	0	0	0	0	0	0	0	0	25	0	0	0	18	0	0	16	0	7	0	1
B3GALNT2	23	0.0011639676113360323	2.0614446717735786e-05	0.0009686670832450039	0.07509881422924901	0.368436754176611	0.00024652154947294987	1	0	0	0	0	0	0	1	0	0	0	0	0	0	0	0	1	0	0	0	0	0	0	0	0	0	0	0	0	0	22	2	0	0	18	0	0	20	0	9	0	4
B3GALT1	2	0.00010121457489878542	1.1018085758951543e-07	0.00016674802405425708	0	0.3262772035269641	7.511115186569713e-05	1	0	0	0	0	0	0	1	0	0	0	0	0	0	0	0	1	0	0	0	0	0	0	0	0	0	0	0	0	0	2	0	0	0	0	0	0	2	0	0	0	0
B3GALT2	11	0.0005566801619433198	6.239597482060762e-07	0.00013121395740835405	0.01818181818181818	0.3221704111911827	0.00019959316510067505	1	0	0	0	0	0	0	1	0	0	0	0	0	0	0	0	1	0	0	0	0	0	0	0	0	0	0	0	0	0	11	1	0	0	5	0	0	10	0	3	0	0
B3GALT4	31	0.001568825910931174	4.260482986174372e-06	0.0005828333675943792	0.021505376344086023	0.3469040220501747	0.00026176927683492745	1	0	0	0	0	0	0	1	0	0	0	0	0	0	0	0	1	0	0	0	0	0	0	0	0	0	0	0	0	0	28	4	0	0	21	0	0	25	0	6	1	5
B3GALT5	25	0.0012651821862348178	0.00010595109147166137	0.00025165304062205494	0.03	0.3332546294734712	0.0002488792550140433	1	0	0	0	0	0	0	1	0	0	0	0	0	0	0	0	1	0	0	0	0	0	0	0	0	0	0	0	0	0	23	2	0	0	17	0	0	22	1	6	1	2
B3GALT6	20	0.0010121457489878543	4.769583787614031e-06	0.0010336361651002146	0.08947368421052632	0.3660682858148539	0.00023975011383669945	1	0	0	0	0	0	0	1	0	0	0	0	0	0	0	0	1	0	0	0	0	0	0	0	0	0	0	0	0	0	19	1	0	0	17	0	0	17	0	8	0	1
B3GALTL	30	0.0015182186234817814	1.5318033717655788e-05	0.0008913958476008999	0.041379310344827586	0.3571234931593501	0.00025957574106184774	0	0	0	0	0	0	0	0	0	0	0	0	0	0	0	0	0	0	0	0	0	0	0	0	0	0	0	0	0	0	0	0	0	0	0	0	0	0	0	0	0	0
B3GAT1	376	0.019028340080971658	0.0002605676806905499	0.009967758902175064	0.07280851063829787	0.41255193435914567	0.0003098040613602093	1	0	0	0	0	0	0	1	0	0	0	0	0	0	0	0	1	0	0	0	0	0	0	0	0	0	0	0	0	0	353	10	0	0	241	6	0	328	1	130	8	29
B3GAT2	18	0.0009109311740890688	1.7989901745972154e-06	0.0003553643433018513	0.013071895424836602	0.33890165677631806	0.00023333796409258053	1	0	0	0	0	0	0	1	0	0	0	0	0	0	0	0	1	0	0	0	0	0	0	0	0	0	0	0	0	0	16	3	0	0	12	0	0	16	0	6	0	1
B3GAT3	90	0.004554655870445344	5.8101774650554686e-05	0.001926031212607381	0.07290886392009988	0.3776902786803777	0.00029432913130411235	1	0	0	0	1	0	0	1	0	0	0	0	0	0	0	0	1	0	0	0	0	0	0	1	1	0	0	0	0	0	79	6	0	0	59	0	0	74	1	22	2	11
B3GNT2	140	0.00708502024291498	9.838302333056825e-05	0.0036937574637254224	0.06012332990750257	0.3880978100756162	0.0003014367221157688	1	0	0	0	0	0	0	1	0	0	0	0	0	0	0	0	1	0	1	0	0	0	0	0	0	0	0	1	0	0	130	7	0	0	93	0	0	120	1	45	2	18
B3GNT3	83	0.004200404858299595	2.6809903693914805e-05	0.0015766516122930924	0.07522774022920953	0.3680730185340412	0.00029276688111599144	1	0	0	0	0	0	0	1	0	0	0	0	0	0	0	0	1	0	0	0	0	0	0	0	0	0	0	0	0	0	77	4	0	0	40	0	0	70	0	20	0	12
B3GNT4	3	0.00015182186234817812	1.058283627772604e-07	0.00013195577961315285	0	0.31608413980644645	0.00010205707107300409	1	0	0	0	0	0	0	1	0	0	0	0	0	0	0	0	1	0	0	0	0	0	0	0	0	0	0	0	0	0	3	0	0	0	2	0	0	3	0	1	0	0
B3GNT5	5	0.00025303643724696357	3.0984154260689363e-06	0.00020119806741964073	0	0.3377027327260609	0.00013908732377381758	1	0	0	0	0	0	0	1	0	1	0	0	0	0	0	0	1	0	0	0	0	0	0	0	0	0	0	0	0	0	5	0	0	0	4	0	0	5	0	2	0	1
B3GNT7	23	0.0011639676113360323	2.9141018283957304e-06	0.0007238972439150865	0.06719367588932806	0.3457204842886136	0.0002472643393043197	1	0	0	0	0	0	0	1	0	0	0	0	0	0	0	0	1	0	0	0	0	0	0	0	0	0	0	0	0	0	20	0	0	0	13	0	0	18	0	5	1	2
B3GNT8	21	0.001062753036437247	1.1004772471354908e-06	0.0003612003430507622	0.023809523809523808	0.3341563229275882	0.0002424147982189668	1	0	0	0	0	0	0	1	0	0	0	0	0	0	0	0	1	0	0	0	0	0	0	0	0	0	0	0	0	0	20	0	0	0	14	0	0	18	0	3	0	1
B3GNT9	2	0.00010121457489878542	2.555476691901507e-08	0.00012977671914316053	0	0.3173940279807893	7.649552899611057e-05	1	0	0	0	0	0	0	1	0	0	0	0	0	0	0	0	1	0	0	0	0	0	0	0	0	0	0	0	0	0	2	0	0	0	2	0	0	2	0	2	0	0
B3GNTL1	3	0.00015182186234817812	1.0705842981099866e-07	0.00020642586614504803	0	0.3339868839158948	0.00010217314751903324	0	0	0	0	0	0	0	0	0	0	0	0	0	0	0	0	0	0	0	0	0	0	0	0	0	0	0	0	0	0	0	0	0	0	0	0	0	0	0	0	0	0
B4GALNT1	20	0.0010121457489878543	4.329924372413675e-06	0.0003740501833452402	0.021052631578947368	0.34562977733466266	0.0002396467010217351	1	0	0	0	0	0	0	1	0	1	0	0	0	0	1	0	1	0	0	0	0	0	0	0	0	0	1	0	0	0	18	1	0	0	12	0	0	13	0	3	0	7
B4GALNT2	5	0.00025303643724696357	1.005175611080149e-06	0.00019079546661283052	0	0.33184986144932405	0.00013973429499756585	1	0	0	0	1	0	0	1	0	0	0	0	0	0	0	0	1	0	0	1	0	0	0	0	1	0	0	0	0	0	5	0	0	0	4	0	0	5	0	4	0	0
B4GALNT3	15	0.0007591093117408907	1.3842310245802403e-06	0.00021022439724374708	0.009523809523809525	0.3286759813705922	0.000221927921898078	0	0	0	0	0	0	0	0	0	0	0	0	0	0	0	0	0	0	0	0	0	0	0	0	0	0	0	0	0	0	0	0	0	0	0	0	0	0	0	0	0	0
B4GALNT4	7	0.00035425101214574896	1.997617957016682e-07	3.393707390409506e-05	0.047619047619047616	0.3035237012687782	0.00016524070079518207	0	0	0	0	0	0	0	0	0	0	0	0	0	0	0	0	0	0	0	0	0	0	0	0	0	0	0	0	0	0	0	0	0	0	0	0	0	0	0	0	0	0
B4GALT1	77	0.0038967611336032386	7.904854760189865e-05	0.003222718370145806	0.14080656185919344	0.4003728167929651	0.0002910718719247629	1	0	0	0	1	0	0	1	0	1	0	1	0	0	0	1	1	0	1	1	0	0	0	1	1	0	1	1	0	0	76	8	0	0	58	0	0	71	0	31	4	14
B4GALT1_AS1	1	5.060728744939271e-05	0.0	0.00024387842451062953	0	0.3346090019304365	4.358759342252946e-05	0	0	0	0	0	0	0	0	0	0	0	0	0	0	0	0	0	0	0	0	0	0	0	0	0	0	0	0	0	0	0	0	0	0	0	0	0	0	0	0	0	0
B4GALT2	118	0.00597165991902834	5.619784450860365e-05	0.0031622186004446017	0.030711284948573083	0.37837734331616335	0.0002990152428235996	1	1	0	0	0	0	0	1	0	1	0	0	0	0	0	0	1	0	1	0	0	0	0	0	0	0	0	1	0	0	112	1	0	0	82	0	0	104	0	34	2	9
B4GALT3	102	0.005161943319838057	6.32884315983538e-05	0.002860716747613584	0.08211997670355271	0.3885174990169092	0.00029670816303511787	1	0	0	0	0	0	0	1	0	0	0	0	0	0	0	0	1	0	0	0	0	0	0	0	0	0	0	0	0	0	92	6	0	0	55	0	0	82	0	33	4	22
B4GALT4	33	0.0016700404858299594	1.0213706832943116e-05	0.0008613785688086308	0.08333333333333333	0.3612101270450599	0.000264562136169899	1	0	0	0	0	0	0	1	0	0	0	0	0	0	0	0	1	0	0	0	0	0	0	0	0	0	0	0	0	0	30	1	0	0	23	0	0	21	0	8	0	8
B4GALT5	54	0.0027327935222672063	7.629231693188581e-05	0.0009504041661073367	0.03424178895877009	0.37000280872577473	0.00028163262147613057	1	0	0	0	1	0	0	1	0	1	0	0	0	0	0	0	1	0	0	0	0	0	0	1	1	0	0	0	0	0	50	3	0	0	31	0	0	40	0	14	0	13
B4GALT6	22	0.0011133603238866396	0.00010579387109026646	0.00014129590639548194	0.06060606060606061	0.3243811149780025	0.0002409895030306965	1	0	0	0	0	0	0	1	0	1	0	0	0	0	0	0	1	0	0	0	0	0	0	0	0	0	0	0	0	0	19	1	0	0	12	0	0	15	0	6	0	2
B4GALT7	64	0.0032388663967611335	4.244057834849766e-05	0.002254361451661064	0.046130952380952384	0.39071459643294976	0.00028684905449828256	1	0	0	0	1	0	0	1	0	0	0	0	0	0	0	0	1	0	0	1	0	0	0	0	1	0	0	0	0	0	54	5	0	0	40	1	0	51	0	23	1	13
B4GAT1	98	0.004959514170040486	4.579341599413503e-05	0.0019927024203481077	0.047128129602356406	0.3713168971737823	0.00029591784120723894	1	0	0	0	0	0	0	1	0	0	0	0	0	0	0	0	1	0	0	0	0	0	0	0	0	0	0	0	0	0	87	3	0	0	62	3	0	81	0	29	3	12
B9D1	28	0.0014170040485829958	5.448231901813733e-06	0.0010226280552034736	0.1984126984126984	0.34078954176224063	0.00025679350706866365	1	0	0	0	1	0	0	1	0	1	0	0	0	0	0	0	0	0	1	0	0	0	0	0	1	0	0	0	0	0	28	0	0	0	23	0	0	27	0	10	0	3
B9D2	72	0.0036437246963562753	1.1671273637938711e-05	0.0022115676784343684	0.05203442879499218	0.3598091700353254	0.0002896819083486895	1	0	0	0	0	0	0	1	0	0	0	0	0	0	0	0	0	0	0	0	0	0	0	0	0	0	0	0	0	0	67	1	0	0	53	0	0	60	0	25	0	3
BAALC	14	0.0007085020242914979	1.0328795351861392e-06	0.0003756447911597327	0.01098901098901099	0.33577460959404576	0.00021730213929037681	0	0	0	0	0	0	0	0	0	0	0	0	0	0	0	0	0	0	0	0	0	0	0	0	0	0	0	0	0	0	0	0	0	0	0	0	0	0	0	0	0	0
BAALC_AS2	1	5.060728744939271e-05	0.0	0.0001625257907351944	0	0.3314713233690638	4.358689942115886e-05	0	0	0	0	0	0	0	0	0	0	0	0	0	0	0	0	0	0	0	0	0	0	0	0	0	0	0	0	0	0	0	0	0	0	0	0	0	0	0	0	0	0
BAAT	26	0.0013157894736842105	6.695017669020507e-06	0.000982662483610713	0.036923076923076927	0.3553189959001654	0.00025302794895832936	1	0	0	0	0	0	0	1	0	1	0	0	0	0	0	0	1	0	0	0	0	0	0	0	0	0	0	0	0	0	25	2	0	0	20	0	0	25	0	15	4	5
BABAM1	84	0.004251012145748988	5.17548114942588e-05	0.0047863743982403915	0.11044176706827309	0.40252597270319823	0.00029301658320456743	1	0	0	0	1	0	0	1	0	0	0	0	0	0	0	0	1	0	0	1	0	0	0	1	1	0	0	1	0	0	74	6	0	0	50	0	0	66	2	16	3	4
BACE1	31	0.001568825910931174	1.936657197822559e-05	0.0011474144665176355	0.07741935483870968	0.3685604506285672	0.00026146068072110896	1	0	0	0	1	0	0	1	0	0	0	0	0	0	0	0	1	0	0	1	0	0	0	1	1	0	0	1	0	0	29	3	0	0	26	0	0	28	0	10	1	4
BACE2	76	0.003846153846153846	3.503998356013157e-05	0.0015430384823271995	0.0343859649122807	0.3703842549203374	0.00029085892933840594	1	0	0	0	1	0	0	1	0	0	0	0	0	0	0	0	1	0	0	1	0	0	0	0	1	0	0	0	0	0	70	2	0	0	45	1	0	67	0	19	1	9
BACH1	85	0.00430161943319838	5.233544204281127e-05	0.003678522426788923	0.08123249299719888	0.3921646456427253	0.0002932071369591238	1	0	0	0	1	0	0	1	0	0	0	0	0	0	0	0	1	0	0	1	0	0	0	1	1	0	0	1	0	0	77	5	0	0	66	0	0	69	1	31	3	10
BACH2	82	0.004149797570850202	3.7716299061481474e-05	0.0017221426492455406	0.03974706413730804	0.36640089004264786	0.00029232047076246427	1	0	0	0	1	0	0	1	0	0	0	1	0	0	1	0	0	0	0	1	0	0	0	0	1	0	0	1	0	0	75	2	0	0	66	0	0	59	0	26	1	8
BAD	100	0.005060728744939271	2.5101874778079156e-05	0.004842382496765562	0.10262626262626262	0.3922035647651939	0.0002964217270647362	1	0	0	0	1	0	0	1	0	1	0	0	0	0	0	0	1	0	0	0	0	0	0	1	1	0	1	1	0	0	94	6	0	0	76	0	0	92	2	42	3	14
BAG1	151	0.007641700404858299	0.00010947689675655438	0.005846652643727699	0.08423841059602649	0.3984111942254572	0.00030233403862934763	1	0	0	0	1	0	0	1	0	0	0	0	0	0	0	0	0	0	0	1	0	0	0	0	1	0	0	0	0	0	139	10	0	0	115	0	0	128	2	52	7	12
BAG2	557	0.02818825910931174	0.0009079297996027907	0.02510330950894803	0.05493199695181018	0.45134764732754684	0.00031148494570858463	1	0	0	0	1	0	0	1	0	0	0	0	0	0	0	0	1	0	0	1	0	0	0	1	1	0	0	0	0	0	513	30	0	0	414	1	0	478	1	213	17	61
BAG3	580	0.029352226720647773	0.0033667199264614924	0.018275673747982977	0.03277350961824787	0.4408549373075722	0.0003115267738621751	1	0	0	0	1	0	0	1	0	1	0	0	0	0	1	0	1	0	0	1	0	0	0	1	1	0	0	1	0	0	538	22	0	0	400	2	0	489	7	195	22	55
BAG4	203	0.01027327935222672	0.0002996894749367554	0.007683836741778023	0.05877188704092084	0.4141689373297003	0.00030547958373865837	1	0	0	0	1	0	0	1	0	0	0	0	0	0	1	0	0	0	0	1	0	0	0	1	1	0	0	1	0	0	182	2	0	0	141	1	0	157	0	76	5	18
BAG5	304	0.015384615384615384	0.00030897067242426356	0.015542521266242674	0.07827427479590064	0.42311727800261234	0.0003086137904029074	1	0	0	0	1	0	0	1	0	0	0	0	0	0	0	0	0	0	0	1	0	0	0	0	1	0	0	0	0	0	282	9	0	0	200	0	0	265	2	98	6	29
BAG6	377	0.019078947368421053	0.001113672826940147	0.01476737265641212	0.048761216772955585	0.4469374830362797	0.0003097961961031162	1	0	0	0	1	0	0	1	0	1	0	1	0	0	1	0	1	0	0	1	0	0	0	1	1	0	1	1	0	0	350	21	0	0	278	6	0	331	1	132	15	53
BAGE	1	5.060728744939271e-05	0.0	0.00016308375378628817	0	0.32893313135684915	4.3582154302734005e-05	0	0	0	0	0	0	0	0	0	0	0	0	0	0	0	0	0	0	0	0	0	0	0	0	0	0	0	0	0	0	0	0	0	0	0	0	0	0	0	0	0	0
BAGE2	69	0.003491902834008097	3.232386986413013e-05	0.00161755184127168	0.03580562659846547	0.36730672714091867	0.0002885084780544078	0	0	0	0	0	0	0	0	0	0	0	0	0	0	0	0	0	0	0	0	0	0	0	0	0	0	0	0	0	0	0	0	0	0	0	0	0	0	0	0	0	0
BAHCC1	21	0.001062753036437247	3.68453454368651e-06	0.0011292751760865018	0.2619047619047619	0.3657295156304947	0.00024239323012047067	0	0	0	0	0	0	0	0	0	0	0	0	0	0	0	0	0	0	0	0	0	0	0	0	0	0	0	0	0	0	0	0	0	0	0	0	0	0	0	0	0	0
BAHD1	61	0.0030870445344129555	2.479368154215152e-05	0.002391536013544365	0.13333333333333333	0.3869956913435174	0.0002856033282929812	1	0	0	0	1	0	0	1	0	0	0	0	0	0	0	0	0	0	0	1	0	0	0	0	1	0	0	0	0	0	44	2	0	0	38	0	0	36	0	19	1	6
BAI1	30	0.0015182186234817814	1.0972765803201246e-05	0.0007202205982749655	0.05747126436781609	0.3511328298533985	0.00025984351654347325	0	0	0	0	0	0	0	0	0	0	0	0	0	0	0	0	0	0	0	0	0	0	0	0	0	0	0	0	0	0	0	0	0	0	0	0	0	0	0	0	0	0
BAI2	9	0.0004554655870445344	2.0667943913824404e-06	0.0005369294730596511	0.05555555555555555	0.3397816180895882	0.0001851789320773662	0	0	0	0	0	0	0	0	0	0	0	0	0	0	0	0	0	0	0	0	0	0	0	0	0	0	0	0	0	0	0	0	0	0	0	0	0	0	0	0	0	0
BAI3	11	0.0005566801619433198	0.0001039161117477972	8.461342733323268e-05	0	0.3189257238774654	0.00019191180970119247	0	0	0	0	0	0	0	0	0	0	0	0	0	0	0	0	0	0	0	0	0	0	0	0	0	0	0	0	0	0	0	0	0	0	0	0	0	0	0	0	0	0
BAIAP2	126	0.006376518218623482	9.705592742941256e-05	0.0061945033322960445	0.12393650793650794	0.4179622226452609	0.00030002876081068125	1	0	0	0	1	0	0	1	0	1	0	0	1	0	1	0	0	0	0	0	0	0	0	1	1	0	0	1	0	0	118	14	0	0	103	0	0	114	0	56	7	19
BAIAP2L1	73	0.003694331983805668	2.268241648058767e-05	0.004015573115870682	0.121765601217656	0.39432459938935566	0.0002901015626176796	1	0	0	0	1	0	0	1	0	0	0	0	1	0	0	0	0	0	0	0	0	0	0	1	1	0	0	1	0	0	68	8	0	0	60	0	0	68	0	34	3	13
BAIAP2L2	6	0.00030364372469635624	1.8221889934814484e-07	3.265156369710188e-05	0	0.3027146271217599	0.0001526840351513915	1	0	0	0	1	0	0	1	0	0	0	0	0	0	0	0	0	0	0	0	0	0	0	1	1	0	0	0	0	0	6	0	0	0	2	0	0	6	0	2	0	0
BAIAP3	5	0.00025303643724696357	1.7937485718708477e-06	0.0005754109286511184	0.3	0.35257382460522796	0.00013974198615061866	1	0	0	0	1	0	0	1	0	1	0	0	0	0	1	0	0	0	0	0	0	0	0	1	1	0	0	0	0	0	3	0	0	0	2	0	0	3	0	1	0	0
BAK1	34	0.001720647773279352	8.35115623658766e-06	0.0017958351016304764	0.1265597147950089	0.3765387400434468	0.00026580683965661295	1	0	0	0	1	0	0	1	0	1	0	1	1	0	1	0	1	0	1	1	0	0	0	1	1	0	1	1	0	0	31	3	0	0	24	0	0	29	0	16	3	4
BAMBI	11	0.0005566801619433198	4.622058433870458e-07	8.33489868564776e-05	0.2727272727272727	0.3152872847956855	0.00019930091502132655	1	0	0	0	1	0	0	1	0	0	0	0	0	0	0	1	0	0	0	1	0	0	0	1	1	0	0	0	0	0	10	0	0	0	10	0	0	10	0	9	2	3
BANF1	136	0.006882591093117408	4.858786681120837e-05	0.010621155435642026	0.15664488017429193	0.4035370759899524	0.00030112044076168533	1	0	0	0	1	0	0	1	0	0	0	0	1	0	0	0	1	0	0	1	0	0	0	0	1	0	0	1	0	0	125	6	0	0	106	0	0	114	1	59	3	14
BANF2	21	0.001062753036437247	2.611356071556391e-06	0.00030636750427102575	0.05714285714285714	0.33707481832759034	0.00024224224309608985	1	0	0	0	0	0	0	1	0	0	0	0	0	0	0	0	0	0	0	0	0	0	0	0	0	0	0	0	0	0	16	0	0	0	15	0	0	11	0	6	0	1
BANK1	7	0.00035425101214574896	3.2778329757149486e-07	0.000383862825393011	0.14285714285714285	0.3394314180194108	0.00016632089151018807	1	0	0	0	1	0	0	1	0	0	0	1	1	0	0	0	0	0	0	1	0	0	0	1	1	0	0	1	0	0	7	0	0	0	6	0	0	7	0	6	0	3
BANP	270	0.013663967611336031	0.0011355902954255767	0.006188176068807709	0.027426683188764973	0.41832500635108816	0.0003076347898422492	1	0	0	0	1	0	0	1	0	0	0	0	0	0	1	0	0	0	0	1	0	0	0	0	1	0	0	0	0	0	212	7	0	0	170	1	0	180	1	77	7	27
BAP1	122	0.006174089068825911	0.00014879893257262883	0.006052614355903356	0.0956509958000271	0.39689872654963243	0.0002994327919416811	1	0	0	0	1	0	0	1	0	0	0	1	0	0	0	0	1	0	0	1	0	0	0	1	1	0	0	1	0	0	112	5	0	0	94	0	0	103	0	49	6	13
BARD1	303	0.015334008097165992	0.0003589019577210558	0.015391891633246776	0.07763425349157432	0.4270862601854454	0.00030857442782252544	1	0	0	0	1	0	0	1	0	0	0	0	0	0	1	0	1	0	0	1	0	0	0	1	1	0	0	1	0	0	276	7	0	0	202	3	0	261	1	82	7	26
BARHL1	3	0.00015182186234817812	1.2909447944840836e-08	3.169391964556335e-05	0.3333333333333333	0.2988641347913547	0.00010145147535659708	1	0	0	0	1	0	0	1	0	1	0	0	0	0	0	1	0	0	1	1	0	0	0	1	1	0	0	0	0	0	3	0	0	0	3	0	0	3	0	3	0	0
BARHL2	2	0.00010121457489878542	8.568331964007328e-09	3.69181213333796e-05	0	0.3048206710374084	7.634570428016525e-05	1	0	0	0	1	0	0	1	0	1	0	0	0	0	0	1	0	0	0	0	0	0	0	1	1	0	0	0	0	0	2	0	0	0	1	0	0	1	0	0	0	1
BARX1	8	0.0004048582995951417	7.33729072204234e-07	0.00034370682396617545	0.03571428571428571	0.335905891952538	0.00017506295668808994	1	0	0	0	1	0	0	1	0	1	0	0	0	0	0	0	0	0	1	1	0	0	0	0	1	0	0	0	0	1	8	1	0	0	7	0	0	8	0	5	0	0
BARX2	3	0.00015182186234817812	2.132260713177478e-08	0.00023096838401639853	0.3333333333333333	0.3282119425296902	0.00010226644542697625	1	0	0	0	1	0	0	1	0	1	0	0	0	0	0	0	0	0	0	1	0	0	0	1	1	0	0	0	0	0	3	0	0	0	3	0	0	3	0	3	0	0
BASP1	172	0.008704453441295546	7.623273242258235e-05	0.011102708642190345	0.15891472868217055	0.4249005483281368	0.0003039438404455705	1	0	0	0	1	0	0	1	0	1	0	0	0	0	0	0	0	0	1	1	0	0	0	1	1	0	1	0	0	0	162	7	0	0	136	0	0	156	3	61	5	21
BATF	19	0.0009615384615384615	1.3747708633512565e-06	0.0003244002460915763	0.3508771929824561	0.3336654227385556	0.00023604645813732385	1	0	0	0	1	0	0	1	0	1	0	1	1	0	0	0	1	0	0	0	0	0	0	1	1	0	0	1	0	0	19	0	0	0	17	1	0	18	0	14	0	7
BATF2	29	0.0014676113360323885	7.308043571311663e-06	0.0005597650415377774	0.11576354679802955	0.35267450784415216	0.00025858020775292425	1	0	0	0	1	0	0	1	0	1	0	1	1	0	0	0	0	0	0	0	0	0	0	0	1	0	0	1	0	0	28	4	0	0	25	1	0	21	0	19	1	5
BATF3	52	0.002631578947368421	1.0761677358492918e-05	0.0009006403313285426	0.11010558069381599	0.349641688047421	0.0002807637988728429	1	0	0	0	1	0	0	1	0	1	0	1	1	0	0	0	0	0	0	1	0	0	0	0	1	0	0	1	0	0	44	4	0	0	42	1	0	39	0	19	0	8
BAX	105	0.005313765182186235	7.288641423265251e-05	0.005267636793803671	0.09743589743589744	0.4080621179580373	0.0002971881649045771	1	0	0	0	1	0	0	1	0	1	0	1	1	0	1	1	1	0	1	1	0	0	0	1	1	0	1	1	0	0	97	6	0	0	81	0	0	92	4	41	6	23
BAZ1A	91	0.004605263157894736	1.9415664687595562e-05	0.006190118354207135	0.17606837606837608	0.3941908713692946	0.0002947063711462233	1	0	0	0	1	0	0	1	0	0	0	0	0	0	0	0	1	0	0	0	0	0	0	1	1	0	0	0	0	0	83	5	0	0	65	0	0	78	0	38	4	7
BAZ1B	125	0.006325910931174089	6.523120579364773e-05	0.012222373469072834	0.2503225806451613	0.4126984126984127	0.00029996990902118333	1	0	0	0	1	0	0	1	0	0	0	0	0	0	0	0	1	0	0	1	0	0	0	1	1	0	0	1	0	0	109	3	0	0	94	1	0	105	0	49	4	13
BAZ2A	54	0.0027327935222672063	5.905541426903256e-06	0.005000237649738061	0.28581411600279527	0.3890146667979132	0.0002823009085898662	1	0	0	0	1	0	0	1	0	0	0	0	0	0	0	0	1	0	0	1	0	0	0	0	1	0	0	0	0	0	42	1	0	0	34	0	0	40	0	17	1	4
BAZ2B	34	0.001720647773279352	1.425488532573197e-05	0.0019721176865126486	0.08199643493761141	0.3785730707333895	0.00026576931808622236	1	0	0	0	1	0	0	1	0	0	0	0	0	0	0	0	0	0	0	0	0	0	0	0	1	0	0	0	0	0	28	1	0	0	23	1	0	24	0	10	1	2
BBC3	29	0.0014676113360323885	6.4811571051101385e-06	0.0016131033386316267	0.13054187192118227	0.37188993864568826	0.00025895938094006537	1	0	0	0	1	0	0	1	0	0	0	0	0	0	0	0	0	0	0	0	0	0	0	1	1	0	0	1	0	0	28	5	0	0	26	0	0	24	1	13	4	5
BBIP1	4	0.00020242914979757084	6.62730679187205e-07	0.00018757286978411544	0.16666666666666666	0.3204618802808907	0.00012070459411726953	1	1	0	0	0	0	0	1	0	0	0	0	0	0	1	0	0	0	1	0	0	0	0	0	0	0	0	0	0	0	3	0	0	0	2	0	0	3	0	2	1	0
BBOX1	24	0.001214574898785425	3.114168015709738e-06	0.0005232978864581899	0.06884057971014493	0.3414785884630007	0.0002492139985770015	1	0	0	0	0	0	0	1	0	0	0	0	0	0	0	0	1	0	0	0	0	0	0	0	0	0	0	0	0	0	20	1	0	0	14	0	0	19	0	6	0	5
BBS1	108	0.005465587044534413	7.0965349003748e-05	0.002449417345902958	0.029595015576323987	0.37800818762673605	0.000297496588828591	1	0	0	0	0	0	0	1	0	0	0	0	0	0	1	0	0	0	1	0	0	0	0	0	0	0	0	0	0	0	95	7	0	0	72	1	0	92	1	31	2	7
BBS10	20	0.0010121457489878543	3.112184586311654e-06	0.0008050615487733355	0.08947368421052632	0.35438225219247116	0.00023936752102401027	1	0	0	0	1	0	0	1	0	0	0	0	0	0	0	0	0	0	1	0	0	0	0	0	1	0	0	0	0	0	17	2	0	0	17	0	0	17	0	10	1	3
BBS12	7	0.00035425101214574896	1.2258384210445142e-06	0.00022727419428296102	0.19047619047619047	0.33196136077278454	0.0001654376276505297	1	1	0	0	1	0	0	1	0	0	0	0	0	0	1	0	0	0	1	1	0	0	0	0	1	0	0	0	0	0	7	1	0	0	4	0	0	7	0	3	0	0
BBS2	49	0.002479757085020243	2.1518655525948376e-05	0.0008592744324741092	0.07227891156462585	0.35762764012813786	0.00027877891402306744	1	1	0	0	1	0	0	1	0	1	0	0	0	0	1	0	0	0	1	1	0	0	0	0	1	0	1	0	0	0	41	2	0	0	31	0	0	40	0	19	2	1
BBS4	39	0.001973684210526316	1.3231487411975541e-05	0.0010144099488645112	0.10661268556005399	0.35580524344569286	0.0002705844494908169	1	1	0	0	1	0	0	1	0	1	0	0	0	1	1	1	0	0	1	1	0	0	0	1	1	0	1	0	0	0	36	5	0	0	29	0	0	35	0	19	3	2
BBS5	16	0.0008097165991902834	1.0514486307837375e-05	0.00019410642249804112	0.25833333333333336	0.33592302330720974	0.00022386158866975726	1	0	0	0	0	0	0	1	0	1	0	0	0	0	1	0	0	0	1	0	0	0	0	0	0	0	0	0	0	0	16	3	0	0	9	0	0	16	0	9	1	1
BBS7	80	0.004048582995951417	4.550356482116664e-05	0.0019671491619277044	0.04651898734177215	0.37549407114624506	0.0002918491525221291	1	0	0	0	1	0	0	1	0	1	0	0	0	0	1	0	0	0	1	0	0	0	0	1	1	0	0	0	0	0	72	4	0	0	48	0	0	69	0	23	3	3
BBS9	17	0.000860323886639676	4.53471408763848e-06	0.00046962941972968693	0.25735294117647056	0.3481570230460216	0.00022875190122619376	1	0	0	0	0	0	0	1	0	1	0	0	0	0	1	0	0	0	1	0	0	0	0	0	0	0	0	0	0	0	15	2	0	0	7	0	0	14	0	6	1	1
BBX	89	0.004504048582995951	3.8831831606754225e-05	0.007674424303029323	0.20582226762002043	0.4102734464215269	0.0002942831215662234	1	0	0	0	1	0	0	0	0	1	0	0	0	0	0	0	0	0	0	0	0	0	0	0	1	0	0	0	0	0	75	4	0	0	54	0	0	68	0	23	5	10
BCAM	39	0.001973684210526316	1.5075453995949494e-05	0.0012187377368269058	0.03643724696356275	0.36827881837666576	0.0002712002283136618	1	0	0	0	1	0	0	1	0	0	0	0	0	0	0	0	0	0	0	0	0	0	0	0	1	0	0	0	0	0	37	0	0	0	27	0	0	33	0	15	0	4
BCAN	31	0.001568825910931174	1.1832172939539196e-05	0.00041416056374082557	0.023655913978494623	0.34102480023471343	0.00026090279178222716	1	0	0	0	0	0	0	1	0	1	0	0	0	0	0	0	0	0	0	0	0	0	0	0	0	0	0	0	0	0	30	1	0	0	23	1	0	29	0	13	1	1
BCAP29	29	0.0014676113360323885	6.329183661793881e-06	0.0018863513278960019	0.2512315270935961	0.3730343017877707	0.0002589430397466494	1	0	0	0	0	0	0	1	0	1	0	0	0	0	1	0	0	0	0	0	0	0	0	0	0	0	0	0	0	0	27	1	0	0	20	0	0	24	0	7	0	0
BCAP31	446	0.02257085020242915	0.0005044981766755215	0.018003023457945123	0.13681664735224466	0.44447443597183794	0.0003106246144486599	1	0	0	0	1	0	0	1	0	1	0	0	0	0	1	0	0	0	0	0	0	0	0	1	1	0	1	1	0	0	412	15	0	0	290	4	0	389	1	143	9	46
BCAR1	511	0.025860323886639676	0.0019006713282454322	0.012292589085794673	0.018610183799547216	0.44224614489380276	0.00031110929326410436	1	0	0	0	1	0	0	1	0	0	0	1	0	0	0	1	0	0	0	0	0	0	0	1	1	0	0	1	0	0	464	19	0	0	321	1	0	431	3	150	13	51
BCAR3	60	0.003036437246963563	2.8898192747661267e-05	0.002262576682979872	0.06440677966101695	0.39351575257896204	0.00028501766708265993	1	0	0	0	1	0	0	1	0	1	0	0	0	0	0	0	0	0	0	0	0	0	0	1	1	0	0	1	0	0	54	5	0	0	48	0	0	47	0	24	2	10
BCAS1	5	0.00025303643724696357	1.991509922597789e-07	0.0004519905282385057	0.1	0.3418093755405639	0.0001395384064116463	1	0	0	0	0	0	0	1	0	0	0	0	0	0	0	0	0	0	0	0	0	0	0	0	0	0	0	0	0	0	5	1	0	0	4	0	0	5	0	2	0	0
BCAS2	213	0.010779352226720646	0.00019546776499120363	0.01362794965262299	0.13504296217556913	0.41643835616438357	0.0003059691772916949	1	0	0	0	0	0	0	1	0	0	0	0	0	0	0	0	1	0	0	0	0	0	0	0	0	0	0	0	0	0	190	5	0	0	136	2	0	181	1	63	5	13
BCAS3	53	0.0026821862348178137	2.8204557089646867e-05	0.002867327479956741	0.08563134978229318	0.39543726235741444	0.0002816163901921105	1	0	0	0	1	0	0	1	0	1	0	0	0	0	0	0	1	0	0	1	0	0	0	1	1	0	0	1	0	0	46	2	0	0	37	0	0	42	0	19	5	6
BCAS4	16	0.0008097165991902834	2.7539359602006473e-06	0.0002716435059189446	0.23333333333333334	0.3373625623164652	0.00022482466749330294	0	0	0	0	0	0	0	0	0	0	0	0	0	0	0	0	0	0	0	0	0	0	0	0	0	0	0	0	0	0	0	0	0	0	0	0	0	0	0	0	0	0
BCAT1	59	0.00298582995951417	2.2800579167486334e-05	0.0016702989713092318	0.03798947983635301	0.36608184967671414	0.0002844857205507571	1	0	0	0	0	0	0	1	0	0	0	0	0	0	0	0	1	0	0	0	0	0	0	0	0	0	0	0	0	0	51	2	0	0	41	0	0	46	1	13	2	4
BCAT2	32	0.0016194331983805667	3.6676186965815835e-05	0.0012349567191159668	0.0625	0.3773080521662752	0.00026270013276354765	1	0	0	0	1	0	0	1	0	0	0	0	0	0	0	0	1	0	0	0	0	0	0	0	0	0	0	1	0	0	31	1	0	0	22	0	0	30	2	9	1	8
BCCIP	102	0.005161943319838057	6.702833886907455e-05	0.007399707499347864	0.13434284604931082	0.4035947712418301	0.00029672390150371075	1	0	0	0	1	0	0	1	0	1	0	0	0	0	0	0	1	0	0	0	0	0	0	0	1	0	0	1	0	0	94	6	0	0	71	1	0	91	0	40	6	13
BCDIN3D	7	0.00035425101214574896	3.7142433572778014e-06	0.0004931074574478917	0.09523809523809523	0.34972213372977945	0.0001650525085722063	1	0	0	0	1	0	0	1	0	0	0	0	0	0	0	0	1	0	0	1	0	0	0	0	1	0	0	0	0	0	7	0	0	0	6	0	0	5	0	2	0	0
BCHE	59	0.00298582995951417	3.529328578008198e-05	0.0009236966141158015	0.02396259497369959	0.3530778164924506	0.0002843255568601929	1	1	0	0	1	0	0	1	0	1	0	0	0	0	0	0	1	0	1	1	0	0	0	0	1	0	0	1	0	0	47	2	0	0	35	0	0	42	0	13	0	5
BCKDHA	159	0.00804655870445344	8.132564636426165e-05	0.0070635502078069895	0.1890773027625189	0.3930695629687096	0.00030299983614012174	1	0	0	0	0	0	0	1	0	0	0	0	0	0	0	0	1	0	0	0	0	0	0	0	0	0	0	0	0	0	139	3	0	0	71	1	0	126	2	31	3	8
BCKDHB	61	0.0030870445344129555	1.0476398701425129e-05	0.0028164320857511672	0.20327868852459016	0.37364798426745327	0.0002856232963481192	1	0	0	0	0	0	0	1	0	0	0	0	0	0	0	0	1	0	0	0	0	0	0	0	0	0	0	1	0	0	58	1	0	0	36	0	0	53	0	16	1	12
BCKDK	86	0.004352226720647773	5.87662644153168e-05	0.0032375685468317467	0.0694938440492476	0.38995895168929584	0.0002934469330096133	1	0	0	0	1	0	0	1	0	0	0	0	0	0	0	0	1	0	0	1	0	0	0	0	1	0	0	0	0	0	76	3	0	0	49	0	0	73	0	20	4	11
BCL10	76	0.003846153846153846	3.306725257177612e-05	0.0026657262105388847	0.09614035087719298	0.3819390753053966	0.00029082988824908213	1	0	0	0	1	0	0	1	0	1	0	1	1	0	0	0	0	0	0	1	0	0	0	1	1	0	0	1	0	0	69	2	0	0	60	1	0	67	0	28	2	22
BCL11A	91	0.004605263157894736	3.1073726427149654e-05	0.0034790493060207284	0.2905982905982906	0.38008771254904977	0.00029459666633877566	1	0	0	0	1	0	0	1	0	0	0	0	0	0	0	0	1	0	0	1	0	0	0	1	1	0	0	1	0	0	86	6	0	0	77	1	0	75	0	40	2	11
BCL11B	64	0.0032388663967611335	1.6379343615531753e-05	0.0028655531306996168	0.2986111111111111	0.3738812889065486	0.00028675137390567017	1	0	0	0	1	0	0	1	0	1	0	1	0	0	0	1	1	0	0	1	0	0	0	1	1	0	0	0	0	0	61	5	0	0	58	0	0	55	0	28	3	6
BCL2	132	0.006680161943319838	0.0002295021479690278	0.005662523627655531	0.08061531343974092	0.4140127388535032	0.0003005599425321344	1	1	0	0	1	0	0	1	0	1	1	1	1	0	1	0	1	0	1	1	0	0	0	1	1	0	1	1	0	0	128	11	0	0	116	1	0	127	1	62	4	19
BCL2A1	20	0.0010121457489878543	6.124966066213058e-06	0.0006624081974225686	0.07368421052631578	0.35487231062102653	0.00023860058913640107	1	0	0	0	1	0	0	1	0	0	0	0	0	0	0	0	0	0	0	1	0	0	0	0	1	0	0	1	0	0	20	1	0	0	18	0	0	20	0	12	1	7
BCL2L1	195	0.009868421052631578	0.00026014434913353775	0.008370124736297141	0.06508062384351045	0.4165349185269504	0.0003051243088425325	1	0	0	0	1	0	0	1	0	1	0	0	1	0	1	0	0	0	1	1	0	0	0	1	1	0	1	1	0	0	188	12	0	0	169	1	0	184	2	83	10	28
BCL2L10	13	0.0006578947368421052	8.779304547198549e-07	0.00020734587819038803	0.1282051282051282	0.3290371998534652	0.000211807547334831	1	0	0	0	1	0	0	1	0	1	0	0	0	0	0	0	0	0	0	1	0	0	0	1	1	0	1	1	0	0	12	1	0	0	12	0	0	12	1	8	1	4
BCL2L11	64	0.0032388663967611335	6.098773132024839e-05	0.0022649419540253556	0.06845238095238096	0.38570396830044307	0.0002866965305060556	1	0	0	0	1	0	0	1	0	1	0	1	0	0	0	0	0	0	1	0	0	0	1	1	1	0	1	1	0	0	59	3	0	0	50	0	0	57	0	25	4	10
BCL2L12	37	0.0018724696356275303	1.52697931101595e-05	0.0012347349866080447	0.05405405405405406	0.3660479419065614	0.0002690714946512119	1	0	0	0	1	0	0	1	0	0	0	0	0	0	0	0	0	0	0	1	0	0	0	1	1	0	0	0	0	0	35	2	0	0	22	1	0	31	0	9	2	4
BCL2L13	102	0.005161943319838057	0.00018709789848018974	0.002786944635073941	0.08076101727819841	0.39325730889406335	0.0002964748988142547	1	0	0	0	1	0	0	1	0	0	0	0	0	0	0	0	0	0	0	0	0	0	0	1	1	0	0	0	0	0	91	5	0	0	65	0	0	80	2	33	5	12
BCL2L14	118	0.00597165991902834	3.086505469409207e-05	0.004387541012292598	0.048529624800811244	0.3834882682865294	0.0002990847288119137	1	0	0	0	1	0	0	1	0	0	0	0	0	0	0	0	0	0	0	0	0	0	0	0	1	0	0	0	0	0	103	0	0	0	62	0	0	100	0	28	3	6
BCL2L15	10	0.0005060728744939271	6.237684878162175e-07	0.0002062327771187671	0.06666666666666667	0.33255915715776363	0.00019366106992977868	1	0	0	0	1	0	0	1	0	0	0	0	0	0	0	0	0	0	0	0	0	0	0	0	1	0	0	0	0	0	9	0	0	0	9	0	0	8	0	6	0	2
BCL2L2	72	0.0036437246963562753	8.213604994277825e-05	0.0019178885604523997	0.03912363067292645	0.3824565478264236	0.00028945543757426706	1	0	0	0	1	0	0	1	0	1	0	0	0	0	0	0	0	0	0	1	0	0	0	0	1	0	1	1	0	0	62	3	0	0	51	0	0	56	2	27	1	9
BCL2L2_PABPN1	10	0.0005060728744939271	3.7718982841318135e-06	0.0009501421882832835	0.17777777777777778	0.36246239636070143	0.00019306560594605312	0	0	0	0	0	0	0	0	0	0	0	0	0	0	0	0	0	0	0	0	0	0	0	0	0	0	0	0	0	0	0	0	0	0	0	0	0	0	0	0	0	0
BCL3	49	0.002479757085020243	5.011815312576981e-06	0.0031288634716832467	0.22023809523809523	0.38003654197518993	0.00027934099561056203	1	0	0	0	1	0	0	1	0	1	0	1	1	0	1	0	0	0	0	1	0	0	0	1	1	0	0	1	0	0	48	6	0	0	43	0	0	48	0	30	5	14
BCL6	161	0.008147773279352226	0.00024911242446906917	0.004476234073914153	0.05124223602484472	0.3946553755816973	0.0003029560816134433	1	0	0	0	1	0	0	1	0	1	0	1	0	0	1	0	0	0	0	1	0	0	0	1	1	0	1	1	0	0	143	8	0	0	130	2	0	129	0	69	5	26
BCL6B	31	0.001568825910931174	5.017192824692217e-06	0.0005977268890192106	0.11827956989247312	0.3474774473772135	0.0002619704687486556	1	0	0	0	1	0	0	0	0	0	0	1	0	0	0	0	0	0	0	1	0	0	0	0	1	0	0	1	0	0	19	1	0	0	16	0	0	17	0	9	0	6
BCL7A	68	0.003441295546558704	1.2216945266587626e-05	0.00226300379578776	0.23222124670763827	0.3651213067499399	0.0002881948348370033	1	0	0	0	1	0	0	1	0	0	0	0	0	0	0	0	0	0	0	1	0	0	0	1	1	0	0	0	0	0	60	1	0	0	54	0	0	57	0	35	2	2
BCL7B	74	0.0037449392712550606	3.791437649052529e-05	0.0025802114779305313	0.11995557201036654	0.3803510933169079	0.00029025706961800335	1	0	0	0	1	0	0	1	0	1	0	0	0	0	0	0	0	0	0	1	0	0	0	1	1	0	0	0	0	0	70	1	0	0	59	0	0	65	0	32	0	4
BCL7C	76	0.003846153846153846	1.7316472522040018e-05	0.00281757407494206	0.21368421052631578	0.37604430319523474	0.0002908225461690518	1	0	0	0	1	0	0	1	0	0	0	0	0	0	0	0	0	0	0	1	0	0	0	1	1	0	0	0	0	0	71	1	0	0	64	0	0	69	0	36	1	4
BCL9	29	0.0014676113360323885	1.1364724648778501e-05	0.0019123082769167406	0.26108374384236455	0.3818431274034281	0.00025863407943416686	1	0	0	0	1	0	0	1	0	1	0	0	0	0	0	0	0	0	1	0	0	0	0	1	1	0	0	0	0	0	28	0	0	0	27	0	0	23	0	11	5	3
BCL9L	25	0.0012651821862348178	6.462815889792783e-06	0.0018570822870898056	0.32	0.37093352856150624	0.0002512782971350329	1	0	0	0	1	0	0	1	0	0	0	0	0	0	0	0	0	0	0	1	0	0	0	1	1	0	0	0	0	0	23	0	0	0	23	0	0	19	0	17	4	3
BCLAF1	199	0.010070850202429149	9.181082050483288e-05	0.017365077842511182	0.17623470889802548	0.42522972304116724	0.00030538188001619666	1	0	0	0	1	0	0	1	0	0	0	0	0	0	0	0	0	0	0	1	0	0	0	1	1	0	0	1	0	0	188	7	0	0	162	0	0	177	1	78	9	15
BCO1	2	0.00010121457489878542	2.1188204387525072e-09	3.961723656834329e-05	0	0.3016793893129771	7.600328621721639e-05	1	0	0	0	1	0	0	1	0	0	0	0	0	0	0	0	1	0	0	0	0	0	0	0	0	0	0	0	0	0	2	0	0	0	1	0	0	2	0	1	0	0
BCOR	194	0.009817813765182187	0.00014304789551811432	0.008863857006705798	0.0974841087548742	0.41383065613939557	0.00030509179897676686	1	0	0	0	1	0	0	1	0	1	0	0	0	0	0	0	1	0	1	1	0	0	0	0	1	0	0	0	0	0	176	1	0	0	138	0	0	163	0	56	6	12
BCORL1	58	0.002935222672064777	1.1931382274821112e-05	0.003783177617771937	0.31820931639443434	0.3905678651196806	0.0002842817967221706	1	0	0	0	1	0	0	1	0	0	0	0	0	0	0	0	0	0	0	1	0	0	0	0	1	0	0	0	0	0	50	1	0	0	41	0	0	45	0	20	0	2
BCR	128	0.006477732793522267	0.0001783445841500976	0.007500768799063928	0.12536909448818898	0.4227732728556452	0.0003002297004383799	1	0	0	0	1	0	0	1	0	1	0	0	0	0	1	0	1	0	1	1	0	0	0	1	1	0	0	1	0	0	123	6	0	0	105	0	0	117	0	59	6	24
BCS1L	96	0.0048582995951417	3.222319695628569e-05	0.004444625981038937	0.25526315789473686	0.3772504247885603	0.00029565015827025254	1	0	0	0	0	0	0	1	0	0	0	0	0	0	1	0	0	0	0	0	0	0	0	0	0	0	0	0	0	0	86	2	0	0	42	0	0	80	0	13	1	5
BDH1	50	0.0025303643724696357	3.157863147075395e-05	0.0021909876381590553	0.05142857142857143	0.39087690146974463	0.0002798267465399416	1	0	0	0	0	0	0	0	0	0	0	0	0	0	0	0	1	0	0	0	0	0	0	0	0	0	0	0	0	0	46	3	0	0	35	0	0	41	1	17	3	7
BDH2	32	0.0016194331983805667	6.275212176356896e-06	0.0005629837765374078	0.008064516129032258	0.3408483259448364	0.0002626510403269679	1	0	0	0	1	0	0	1	0	1	0	0	0	0	0	0	1	0	0	0	0	0	0	0	0	0	0	0	0	0	27	2	0	0	23	0	0	24	0	9	0	1
BDKRB1	32	0.0016194331983805667	1.0881586477298849e-05	0.0008010377961935737	0.03225806451612903	0.35075885328836426	0.00026238393463037855	1	0	0	0	1	0	0	1	0	0	0	0	0	0	0	1	0	0	1	1	0	0	0	1	1	0	0	1	0	0	30	3	0	0	23	0	0	26	0	11	1	2
BDKRB2	27	0.0013663967611336032	5.955290931713034e-06	0.0006720859556376913	0.017094017094017096	0.34836571347977857	0.00025516731195071373	1	0	0	0	1	0	0	1	0	0	0	0	0	0	1	0	0	0	1	1	0	0	0	0	1	0	0	1	0	0	25	1	0	0	14	0	0	25	0	10	0	2
BDNF	40	0.0020242914979757085	2.605419542695632e-05	0.0009927218251242064	0.03333333333333333	0.3741999015263417	0.0002720570586916404	1	1	0	0	1	0	0	1	0	1	1	0	0	0	0	0	0	0	1	1	0	0	0	1	1	0	0	0	0	0	37	5	0	0	31	0	0	31	0	16	1	10
BDNF_AS	1	5.060728744939271e-05	0.0	0.00016126033470775382	0	0.3257715642310736	4.357524855744752e-05	0	0	0	0	0	0	0	0	0	0	0	0	0	0	0	0	0	0	0	0	0	0	0	0	0	0	0	0	0	0	0	0	0	0	0	0	0	0	0	0	0	0
BDP1	44	0.002226720647773279	7.507360551071138e-06	0.002670208093691249	0.11839323467230443	0.37644548589281973	0.0002756327143215276	1	0	0	0	0	0	0	1	0	0	0	0	0	0	0	0	0	0	0	0	0	0	0	0	0	0	0	0	0	0	42	0	0	0	28	0	0	40	0	15	0	3
BEAN1	2	0.00010121457489878542	0.0	0.00019516184416178175	1.0	0.3317495760791095	7.653481989693916e-05	0	0	0	0	0	0	0	0	0	0	0	0	0	0	0	0	0	0	0	0	0	0	0	0	0	0	0	0	0	0	0	0	0	0	0	0	0	0	0	0	0	0
BECN1	179	0.009058704453441296	0.00014703664660302117	0.007995219241273808	0.0971690414914318	0.41481232681165503	0.0003042881403942919	1	0	0	0	1	0	0	1	0	1	0	0	1	0	1	0	1	0	0	1	0	0	0	1	1	0	0	1	0	0	170	11	0	0	155	0	0	163	0	79	10	32
BECN1P1	9	0.0004554655870445344	2.1157090641974525e-06	0.0001896801256610872	0.05555555555555555	0.3219709313693541	0.00018120205836028797	0	0	0	0	0	0	0	0	0	0	0	0	0	0	0	0	0	0	0	0	0	0	0	0	0	0	0	0	0	0	0	0	0	0	0	0	0	0	0	0	0	0
BEGAIN	54	0.0027327935222672063	2.171527882295359e-05	0.001217000582287784	0.06429070580013976	0.3731540582392265	0.00028207495673834236	1	0	0	0	1	0	0	0	0	0	0	0	0	0	0	0	0	0	0	0	0	0	0	0	1	0	0	0	0	0	43	4	0	0	37	0	0	33	0	16	2	5
BEND2	11	0.0005566801619433198	1.7658022242619305e-06	0.000292939861223055	0.2727272727272727	0.3414254859611231	0.00020030687184453938	0	0	0	0	0	0	0	0	0	0	0	0	0	0	0	0	0	0	0	0	0	0	0	0	0	0	0	0	0	0	0	0	0	0	0	0	0	0	0	0	0	0
BEND3	77	0.0038967611336032386	4.870358551727237e-05	0.004047127174413657	0.10218728639781272	0.38838004638547113	0.00029123361308903305	1	0	0	0	1	0	0	1	0	0	0	0	0	0	0	0	1	0	0	1	0	0	0	1	1	0	0	0	0	0	70	2	0	0	46	0	0	61	0	27	1	7
BEND3P3	1	5.060728744939271e-05	0.0	0.00028865485566555437	0	0.33846048439587545	4.359075494859616e-05	0	0	0	0	0	0	0	0	0	0	0	0	0	0	0	0	0	0	0	0	0	0	0	0	0	0	0	0	0	0	0	0	0	0	0	0	0	0	0	0	0	0
BEND4	1	5.060728744939271e-05	0.0	4.400738884233424e-05	0	0.3046702746041291	4.3475977336137584e-05	0	0	0	0	0	0	0	0	0	0	0	0	0	0	0	0	0	0	0	0	0	0	0	0	0	0	0	0	0	0	0	0	0	0	0	0	0	0	0	0	0	0
BEND5	29	0.0014676113360323885	6.633107716875053e-06	0.0007989571194900925	0.04433497536945813	0.3607682757613379	0.0002587667634587331	1	0	0	0	1	0	0	0	0	0	0	0	0	0	0	0	0	0	0	1	0	0	0	0	1	0	0	0	0	0	26	4	0	0	22	0	0	20	0	9	1	2
BEND6	4	0.00020242914979757084	2.9138825307572727e-07	3.914115752204243e-05	0.3333333333333333	0.3075294923273259	0.00012088971006305364	1	0	0	0	1	0	0	0	0	1	0	0	0	0	0	0	0	0	0	1	0	0	0	1	1	0	0	0	0	0	3	0	0	0	3	0	0	3	0	0	0	0
BEND7	93	0.004706477732793522	3.426474607638031e-05	0.0034926939100866734	0.06661991584852735	0.37566539923954373	0.00029502344184673097	0	0	0	0	0	0	0	0	0	0	0	0	0	0	0	0	0	0	0	0	0	0	0	0	0	0	0	0	0	0	0	0	0	0	0	0	0	0	0	0	0	0
BEST1	7	0.00035425101214574896	2.2220279558391754e-06	0.0003827883183511095	0.047619047619047616	0.3410012597718605	0.00016604657031615857	1	0	0	0	1	0	0	1	0	0	0	0	0	0	1	0	0	0	1	0	0	0	0	0	1	0	0	1	0	0	6	0	0	0	5	0	0	6	0	2	0	0
BEST2	16	0.0008097165991902834	6.200524397492867e-07	0.00013799369989291377	0.041666666666666664	0.3226543875118383	0.00022565813685383306	1	0	0	0	1	0	0	1	0	0	0	0	0	0	1	0	0	0	1	0	0	0	0	0	0	0	0	0	0	0	14	0	0	0	10	0	0	11	0	3	1	1
BEST3	1	5.060728744939271e-05	0.0	4.638450489785952e-06	0	0.2692538289638633	4.296135817950027e-05	1	0	0	0	1	0	0	1	0	0	0	0	0	0	1	0	0	0	0	1	0	0	0	0	1	0	0	0	0	0	1	0	0	0	1	0	0	0	0	1	0	0
BET1	367	0.018572874493927125	0.00042016401862234704	0.01195072108021503	0.07330146960289453	0.4187239092199784	0.00030969610900982616	1	0	0	0	0	0	0	1	0	0	0	0	0	0	1	0	0	0	0	0	0	0	0	0	0	0	0	0	0	0	332	11	0	0	213	0	0	308	4	99	6	28
BET1L	32	0.0016194331983805667	9.896434078840367e-07	0.0013222139927693193	0.36088709677419356	0.3602486736796047	0.00026350655523666014	1	0	0	0	1	0	0	1	0	0	0	0	0	0	1	0	0	0	0	0	0	0	0	0	1	0	0	0	0	0	30	1	0	0	18	0	0	27	0	8	1	3
BEX1	50	0.0025303643724696357	3.080853486621972e-05	0.001654687027050156	0.03918367346938775	0.37001666573038966	0.0002796696956094828	1	0	0	0	1	0	0	1	0	1	0	0	0	0	0	0	0	0	0	0	0	0	0	1	1	0	0	0	0	0	45	2	0	0	37	1	0	44	0	30	5	5
BEX2	103	0.005212550607287449	6.870698992283854e-05	0.001662834192927567	0.04397487150199886	0.3755939935373503	0.0002968332976610285	1	0	0	0	1	0	0	1	0	0	0	0	0	0	0	0	0	0	0	0	0	0	0	0	1	0	0	0	0	0	80	1	0	0	56	1	0	69	0	36	4	7
BEX4	16	0.0008097165991902834	1.8193710035280406e-06	0.00022269014875443463	0	0.32864318264976883	0.0002256063539286322	1	0	0	0	1	0	0	1	0	0	0	0	0	0	0	0	0	0	0	1	0	0	0	0	1	0	0	0	0	0	13	0	0	0	10	0	0	13	0	5	0	1
BEX5	26	0.0013157894736842105	5.857124379833165e-06	0.00041520003836376215	0.024615384615384615	0.3409953751639401	0.0002532292788874164	1	0	0	0	1	0	0	1	0	0	0	0	0	0	0	0	0	0	0	0	0	0	0	0	1	0	0	0	0	0	24	0	0	0	16	0	0	21	0	8	0	3
BFAR	29	0.0014676113360323885	3.874266434026896e-06	0.0007523260606485971	0.07881773399014778	0.34837799717912554	0.00025866395149120127	1	0	0	0	1	0	0	1	0	0	0	0	0	0	0	0	1	0	0	1	0	0	0	0	1	0	0	0	0	0	27	1	0	0	21	1	0	27	0	11	2	5
BFSP1	46	0.0023279352226720645	8.574488623116384e-06	0.0013072776706920912	0.13526570048309178	0.36495945920987016	0.00027714511603745657	1	0	0	0	0	0	0	1	0	1	0	0	0	0	0	0	0	0	0	0	0	0	0	0	0	0	0	0	0	0	41	2	0	0	28	0	0	36	0	15	0	1
BFSP2	67	0.0033906882591093115	2.676362334853573e-05	0.0011067620732513588	0.060153776571687016	0.3622497616777884	0.00028776041981710585	1	0	0	0	0	0	0	1	0	1	0	0	0	0	0	0	0	0	1	0	0	0	0	0	0	0	0	0	0	0	56	0	0	0	41	1	0	50	0	22	0	2
BGLAP	7	0.00035425101214574896	5.25792384213345e-07	0.00029551471262453466	0.047619047619047616	0.33446740804685254	0.00016587196405201234	1	0	0	0	1	1	0	1	0	1	0	0	0	0	0	0	0	0	0	0	0	0	0	0	1	0	0	1	0	0	7	0	0	0	6	0	0	7	0	2	0	1
BGLT3	74	0.0037449392712550606	7.313449174665618e-05	0.006815354954835092	0.1725286930766383	0.3899820403007756	0.0002903994544428795	0	0	0	0	0	0	0	0	0	0	0	0	0	0	0	0	0	0	0	0	0	0	0	0	0	0	0	0	0	0	0	0	0	0	0	0	0	0	0	0	0	0
BGN	16	0.0008097165991902834	0.00010680483565694866	0.00038204891287462925	0.10833333333333334	0.3450805071426077	0.0002209033418057785	1	0	0	0	0	0	0	1	0	1	0	0	0	0	0	0	1	0	0	0	0	0	0	0	0	0	0	0	0	0	15	3	0	0	13	1	0	13	0	13	2	3
BHLHA15	66	0.003340080971659919	6.9979901317504784e-06	0.0036130293138400688	0.13846153846153847	0.35676241717370505	0.00028763210258593634	1	0	0	0	1	0	0	1	0	1	0	0	0	0	1	0	0	0	0	1	0	0	0	1	1	0	0	1	0	1	58	1	0	0	37	0	0	53	0	16	0	5
BHLHA9	12	0.0006072874493927125	7.564032185418564e-07	0.00016661158436045233	0.030303030303030304	0.326806033342154	0.00020640800548481325	1	0	0	0	1	0	0	0	0	0	0	0	0	0	0	0	0	0	0	0	0	0	0	0	1	0	0	0	0	0	11	0	0	0	8	1	0	10	0	4	0	1
BHLHB9	60	0.003036437246963563	1.192914259380239e-05	0.0013719686462094153	0.04689265536723164	0.3685673250890642	0.00028517404927963703	1	1	0	0	1	0	0	0	0	0	0	0	0	0	0	0	0	0	1	1	0	0	0	1	1	0	0	0	0	0	47	3	0	0	37	0	0	38	0	11	1	2
BHLHE23	20	0.0010121457489878543	2.1638532898907877e-06	0.0006157172168469474	0.10526315789473684	0.3416498089458305	0.00023967580886501412	1	0	0	0	1	0	0	1	0	1	0	0	0	0	0	0	0	0	0	0	0	0	0	0	1	0	0	0	0	0	17	1	0	0	14	0	0	16	0	8	1	4
BHLHE40	103	0.005212550607287449	0.00014660706485040823	0.00352947545129861	0.09423186750428326	0.40227194071781924	0.00029674539640060527	1	0	0	0	1	0	0	0	0	0	0	0	0	0	0	0	0	0	1	1	0	0	0	0	1	0	0	1	1	0	84	5	0	0	73	1	0	68	0	33	2	7
BHLHE41	37	0.0018724696356275303	2.8326933296392404e-06	0.0014451341227364153	0.17117117117117117	0.3562350141520489	0.00026921141531928726	1	0	0	0	1	0	0	0	0	0	0	0	0	0	0	0	0	0	1	1	0	0	0	0	1	0	0	0	1	0	36	3	0	0	32	0	0	34	0	20	1	6
BHMT	11	0.0005566801619433198	7.935293945583126e-07	0.00017748877558962153	0.09090909090909091	0.3287033186392747	0.00019878022958331017	1	0	0	0	1	0	0	1	0	0	0	0	0	0	0	0	1	0	0	0	0	0	0	0	1	0	0	0	0	0	11	2	0	0	5	0	0	11	0	4	0	0
BHMT2	7	0.00035425101214574896	2.940410901246787e-06	0.0003268500923260793	0.14285714285714285	0.34317471344216743	0.00016504830480373558	1	0	0	0	0	0	0	1	0	0	0	0	0	0	0	0	1	0	0	0	0	0	0	0	0	0	0	0	0	0	7	1	0	0	6	0	0	7	0	3	1	1
BICC1	17	0.000860323886639676	1.113562333887983e-06	0.0009152032156945583	0.5294117647058824	0.35556195343146074	0.00023018611296863454	1	0	0	0	1	0	0	0	0	1	0	0	0	0	0	0	0	0	1	1	0	0	0	0	1	0	0	0	0	0	13	1	0	0	10	0	0	13	0	8	0	1
BICD1	219	0.011082995951417004	0.0002784814171784282	0.007096313363454753	0.06866071802605672	0.41619276296389907	0.00030612865253381254	1	0	0	0	1	0	0	1	0	1	0	0	0	0	1	0	1	0	0	1	0	0	0	1	1	0	0	0	0	0	199	9	0	0	156	0	0	181	1	80	7	14
BICD2	387	0.019585020242914978	0.000506382984531763	0.010893311339901164	0.037461006011433776	0.42392516948425296	0.00030994687773005315	1	0	0	0	1	0	0	1	0	0	0	0	0	0	1	0	0	0	0	0	0	0	0	0	1	0	0	0	0	0	347	16	0	0	254	1	0	314	0	113	8	20
BID	74	0.0037449392712550606	4.1677946523784895e-05	0.003457175476387378	0.11403184005923732	0.39623814393711526	0.0002902890295230627	1	0	0	0	1	0	0	1	0	0	0	0	0	0	1	0	1	0	0	1	0	0	0	1	1	0	0	1	0	0	69	4	0	0	62	0	0	63	0	30	1	17
BIK	99	0.005010121457489879	8.022791313410883e-05	0.001157872789638515	0.07111935683364255	0.37101013894104395	0.00029598000297561427	1	0	0	0	1	0	0	1	0	1	0	0	0	0	0	0	0	0	0	0	0	0	0	1	1	0	1	0	0	0	81	5	0	0	60	0	0	72	2	27	3	8
BIN1	83	0.004200404858299595	4.36797494284583e-05	0.0040745935638621745	0.08286805759623861	0.399248378558584	0.00029278731193943666	1	0	0	0	1	0	0	1	0	0	0	0	0	0	1	0	0	0	1	1	0	0	0	1	1	0	0	0	0	1	81	3	0	0	74	0	0	75	0	35	3	24
BIN2	8	0.0004048582995951417	3.923502540015118e-07	0.00014670007741092727	0.17857142857142858	0.3235684226039398	0.00017646299746474267	1	0	0	0	0	0	0	1	0	0	0	0	0	0	0	1	0	0	0	0	0	0	0	0	0	0	0	0	0	0	8	0	0	0	5	0	0	8	0	1	0	0
BIN3	37	0.0018724696356275303	1.1070518913848035e-05	0.0013618239862159933	0.05105105105105105	0.3655468403137487	0.0002688703800022624	1	0	0	0	1	0	0	1	0	1	1	0	0	0	1	1	0	0	0	0	0	0	0	0	1	0	0	0	0	0	36	1	0	0	25	0	0	35	0	9	0	3
BIN3_IT1	1	5.060728744939271e-05	0.0	0.0001625257907351944	0	0.3314713233690638	4.358689942115886e-05	0	0	0	0	0	0	0	0	0	0	0	0	0	0	0	0	0	0	0	0	0	0	0	0	0	0	0	0	0	0	0	0	0	0	0	0	0	0	0	0	0	0
BIRC2	210	0.01062753036437247	0.00041399240902265566	0.006653289918452851	0.06306675780359991	0.4147339699863574	0.00030575615022540245	1	0	0	0	1	0	0	1	0	1	0	0	0	0	0	0	1	0	0	1	0	0	0	1	1	0	1	1	0	0	195	4	0	0	162	2	0	182	2	74	4	45
BIRC3	1319	0.06675101214574898	0.0028322786814326977	0.070581738585903	0.053776887580948916	0.47058823529411764	0.0003135071922201674	1	0	0	0	1	0	0	1	0	1	0	0	0	0	0	0	1	0	0	1	0	0	0	1	1	0	1	0	0	0	1236	27	0	0	831	0	0	1191	13	352	13	113
BIRC5	87	0.004402834008097166	5.242113835219202e-05	0.004873152086674484	0.11333867949746057	0.3960237293570627	0.000293729562576482	1	0	0	0	1	0	0	1	0	0	0	0	0	0	1	0	1	0	1	1	0	0	0	1	1	0	0	0	0	0	80	2	0	0	72	0	0	75	1	37	4	11
BIRC6	179	0.009058704453441296	0.0004146972519249879	0.006956064047530995	0.04224468018329044	0.41434262948207173	0.00030419213124701716	1	0	0	0	1	0	0	1	0	1	0	0	0	0	0	0	1	0	0	1	0	0	0	1	1	0	1	0	0	0	148	8	0	0	103	0	0	140	1	55	5	20
BIRC7	56	0.0028340080971659917	0.00011286034484190647	0.0013913676688211646	0.06103896103896104	0.3641523690175626	0.0002826263007596827	1	0	0	0	1	0	0	1	0	1	0	0	0	0	0	0	1	0	0	1	0	0	0	1	1	0	0	0	0	0	48	3	0	0	33	0	0	46	0	18	0	2
BIRC8	30	0.0015182186234817814	1.6304692294087787e-06	0.0007159733074194432	0.05517241379310345	0.34548474517003236	0.00026051620100260553	1	0	0	0	1	0	0	1	0	0	0	0	0	0	0	0	1	0	0	1	0	0	0	1	1	0	0	0	0	0	30	3	0	0	21	0	0	28	0	6	0	2
BIVM	11	0.0005566801619433198	1.7600762240876898e-06	0.0004870802572700543	0.10909090909090909	0.3468248674834135	0.0001995151867970947	0	0	0	0	0	0	0	0	0	0	0	0	0	0	0	0	0	0	0	0	0	0	0	0	0	0	0	0	0	0	0	0	0	0	0	0	0	0	0	0	0	0
BLCAP	21	0.001062753036437247	3.4668227995556734e-05	0.0008570707886269703	0.09523809523809523	0.3734361416638319	0.00024172477501256795	1	0	0	0	0	0	0	1	0	0	0	0	0	0	0	0	0	0	0	0	0	0	0	0	0	0	0	0	0	0	13	1	0	0	10	0	0	11	0	3	0	3
BLID	11	0.0005566801619433198	3.694716548308167e-07	0.0006056065746993021	0.18181818181818182	0.34498411257376305	0.000200596973498482	1	0	0	0	1	0	0	1	0	0	0	0	0	0	0	0	0	0	0	0	0	0	0	1	1	0	0	0	0	0	11	1	0	0	11	0	0	11	0	10	2	3
BLK	160	0.008097165991902834	0.0003312408865877928	0.005526129929304948	0.046776729559748424	0.40035659291676795	0.0003029558251297128	1	0	0	0	1	0	0	1	0	1	0	1	1	0	1	0	1	0	0	1	0	0	0	1	1	0	0	1	0	0	136	9	0	0	115	0	0	121	0	61	6	29
BLM	191	0.009665991902834008	0.00015692945764808196	0.012279193028117181	0.12758335629650042	0.41397804407944355	0.00030494849832878853	1	0	0	0	1	0	0	1	0	0	0	0	0	0	0	0	1	0	0	1	0	0	0	1	1	0	0	1	0	0	170	7	0	0	129	0	0	166	0	65	8	26
BLMH	103	0.005212550607287449	5.0787087869673736e-05	0.0058948723750808256	0.13287645155149438	0.406793618116315	0.00029688572115451635	1	0	0	0	0	0	0	1	0	0	0	0	0	0	0	0	1	0	0	0	0	0	0	0	0	0	0	1	0	0	96	2	0	0	73	0	0	93	0	47	1	15
BLNK	39	0.001973684210526316	1.129189025839918e-05	0.0015106983307453484	0.23616734143049933	0.3677647496742974	0.00027119095541313054	1	0	0	0	1	0	0	1	0	1	0	1	0	0	0	0	0	0	0	0	0	0	0	1	1	0	0	1	0	0	38	2	0	0	36	0	0	38	0	20	1	14
BLOC1S1	45	0.002277327935222672	1.6977818766655173e-05	0.00150822961646431	0.1919191919191919	0.37319634358238274	0.0002760980750984994	1	0	0	0	1	0	0	1	0	0	0	0	0	0	1	0	1	0	0	0	0	0	0	0	0	0	0	0	0	0	37	5	0	0	27	1	0	34	0	16	4	2
BLOC1S2	66	0.003340080971659919	2.70392435848807e-05	0.0008528066537819796	0.11375291375291376	0.36400478953670445	0.0002873634955958377	1	0	0	0	1	0	0	1	0	0	0	0	0	0	1	0	0	0	0	0	0	0	0	0	1	0	0	0	0	0	53	2	0	0	38	0	0	47	1	20	1	5
BLOC1S3	15	0.0007591093117408907	4.96214686548518e-06	0.0005535997909953766	0.26666666666666666	0.3518643826347092	0.0002212097739538403	1	0	0	0	1	0	0	1	0	1	0	0	0	0	1	0	0	0	0	0	0	0	0	1	1	0	0	1	0	0	12	0	0	0	9	0	0	11	0	4	0	1
BLOC1S4	17	0.000860323886639676	3.3554069357078404e-06	0.0004496396815687397	0.3602941176470588	0.3466727486447131	0.00022965503686552333	1	0	0	0	0	0	0	1	0	0	0	0	0	0	1	0	0	0	1	0	0	0	0	0	0	0	0	0	0	0	15	0	0	0	12	0	0	15	0	6	0	1
BLOC1S5	40	0.0020242914979757085	1.3817563237214757e-05	0.0010948326439041397	0.14487179487179488	0.36769631559359883	0.00027193534070266715	1	0	0	0	1	0	0	1	0	0	0	0	0	0	1	0	0	0	0	0	0	0	0	1	1	0	0	0	0	0	34	1	0	0	25	0	0	32	0	17	1	2
BLOC1S5_TXNDC5	6	0.00030364372469635624	2.1696823535866646e-07	7.342821520335247e-05	0	0.31125462707726237	0.00015162058086312527	0	0	0	0	0	0	0	0	0	0	0	0	0	0	0	0	0	0	0	0	0	0	0	0	0	0	0	0	0	0	0	0	0	0	0	0	0	0	0	0	0	0
BLOC1S6	74	0.0037449392712550606	4.863247159525129e-05	0.0019360100352705982	0.09700111069974084	0.3922424916132362	0.00029020859763508484	1	0	0	0	1	0	0	1	0	1	0	0	0	0	1	0	0	0	1	0	0	0	0	1	1	0	0	0	0	0	65	3	0	0	45	0	0	62	0	23	2	7
BLVRA	52	0.002631578947368421	5.559831228441394e-05	0.003454602392731782	0.08597285067873303	0.39116319581914644	0.00028071943108001285	1	0	0	0	0	0	0	1	0	0	0	0	0	0	0	0	1	0	0	0	0	0	0	0	0	0	0	0	0	0	47	7	0	0	33	0	0	43	0	16	2	6
BLVRB	26	0.0013157894736842105	6.722796328784293e-06	0.00131037107681756	0.04923076923076923	0.36316186065317674	0.00025327804253889033	1	0	0	0	0	0	0	1	0	0	0	0	0	0	0	0	1	0	0	0	0	0	0	0	0	0	0	0	0	0	23	1	0	0	19	0	0	21	0	7	1	2
BLZF1	121	0.006123481781376518	8.855304778525206e-05	0.002346502941763221	0.06652892561983471	0.38818167531038816	0.00029940699744682934	1	0	0	0	0	0	0	1	0	0	0	0	0	0	1	0	0	0	0	0	0	0	0	0	0	0	0	0	0	0	111	2	0	0	90	0	0	95	0	38	3	18
BMF	29	0.0014676113360323885	1.2664626114770337e-05	0.0007626792798255209	0.08374384236453201	0.3613422327877846	0.0002583767621943528	1	0	0	0	1	0	0	1	0	0	0	0	0	0	0	0	0	0	0	1	0	0	0	1	1	0	0	1	0	0	25	1	0	0	22	1	0	24	0	15	1	6
BMI1	460	0.023279352226720645	0.0005613435432406689	0.02333061485431214	0.07161125319693094	0.4409631563678561	0.0003107467206575762	1	0	0	0	1	0	0	1	0	1	0	0	0	0	0	0	1	0	1	1	0	0	0	1	1	0	0	0	0	0	420	14	0	0	339	2	0	392	2	158	19	39
BMP1	94	0.004757085020242914	5.845643666628461e-05	0.0018017771752031544	0.05307709906199954	0.3752088713352575	0.0002951412092809368	1	0	0	0	1	0	0	1	0	1	0	0	0	0	0	0	1	0	1	0	0	0	0	1	1	0	0	0	0	0	86	3	0	0	60	0	0	75	0	25	3	17
BMP10	59	0.00298582995951417	3.0222715143327545e-05	0.00046024907596031717	0.046756282875511396	0.3414962929678724	0.00028421221239374354	1	0	0	0	1	0	0	1	0	1	0	0	0	0	0	0	1	0	0	1	0	0	0	1	1	0	0	0	0	0	51	0	0	0	32	0	0	47	2	20	2	11
BMP15	5	0.00025303643724696357	2.798105301065125e-07	0.00015960601512124612	0.1	0.31878680325885295	0.00013958501005816192	1	0	0	0	1	0	0	1	0	1	0	0	0	0	0	0	0	0	0	0	0	0	0	1	1	0	1	0	0	0	5	0	0	0	4	0	0	5	0	1	0	1
BMP2	15	0.0007591093117408907	1.4322844399187766e-05	0.00021933567399984162	0.10476190476190476	0.3286267857439838	0.0002191483556239577	1	0	0	0	1	1	0	1	0	1	0	0	1	0	0	0	1	0	1	1	0	0	0	1	1	0	0	1	0	1	15	1	0	0	14	0	0	15	0	10	2	2
BMP2K	72	0.0036437246963562753	1.2350271537651834e-05	0.005046800770826009	0.2656494522691706	0.3980019336126329	0.0002897978847942041	1	0	0	0	1	0	0	1	0	0	0	0	0	0	0	0	1	0	0	0	0	0	0	1	1	0	0	0	0	0	69	5	0	0	57	0	0	66	0	28	4	6
BMP3	3	0.00015182186234817812	2.836320845357439e-08	0.0001775500046414414	0	0.32410444823513973	0.00010220719226706256	1	0	0	0	1	0	0	1	0	1	0	0	0	0	0	0	0	0	0	0	0	0	0	1	1	0	0	0	0	1	3	0	0	0	3	0	0	3	0	1	0	0
BMP4	123	0.006224696356275304	0.00012867044562509718	0.009034341261072555	0.19752099160335865	0.3775170990791334	0.00029965009729459945	1	0	0	0	1	0	0	1	0	1	1	0	0	0	1	1	1	0	1	1	0	0	0	1	1	0	1	1	0	1	119	1	0	0	82	0	0	111	1	38	4	12
BMP5	4	0.00020242914979757084	2.036614292109473e-07	0.00010408988303045835	0	0.3195446165788027	0.0001228531639619301	1	0	0	0	1	0	0	1	0	1	0	0	0	0	0	0	0	0	1	1	0	0	0	1	1	0	1	0	0	0	2	0	0	0	2	0	0	1	1	1	0	0
BMP6	14	0.0007085020242914979	8.024430040353794e-06	0.0004258643520027684	0.26373626373626374	0.350709049926344	0.0002172221120514122	1	0	0	0	1	0	0	1	0	1	0	1	0	0	0	0	0	0	1	1	0	0	0	1	1	0	1	1	0	0	14	0	0	0	10	0	0	14	0	9	3	2
BMP7	74	0.0037449392712550606	6.475609545426072e-05	0.0014843881532475142	0.05405405405405406	0.3788198305279706	0.0002902793754265828	1	0	0	0	1	0	0	1	0	1	0	0	0	0	1	0	0	0	1	1	0	0	0	1	1	0	1	1	0	0	59	2	0	0	46	0	0	50	0	29	4	13
BMP8A	17	0.000860323886639676	3.6233919175298095e-06	0.0001962360610249893	0.03676470588235294	0.331671618241939	0.00022996595472947755	1	0	0	0	1	0	0	1	0	1	0	0	0	0	0	0	1	0	1	1	0	0	0	1	1	0	0	0	0	0	16	2	0	0	10	0	0	11	0	2	0	4
BMP8B	19	0.0009615384615384615	4.4456398705167615e-06	0.0007843538913368158	0.07602339181286549	0.3558949605561759	0.00023679018573454606	1	0	0	0	1	0	0	1	0	1	0	0	0	0	0	0	0	0	1	0	0	0	0	1	1	0	0	0	0	0	17	0	0	0	14	0	0	15	0	4	0	3
BMPER	1	5.060728744939271e-05	0.0	3.66046981274705e-05	0	0.29763070295672606	4.349476949589139e-05	1	0	0	0	1	0	0	1	0	1	0	0	0	0	0	0	1	0	0	1	0	0	0	1	1	0	0	0	0	0	1	0	0	0	1	0	0	1	0	1	1	1
BMPR1A	186	0.009412955465587044	0.000356674600286854	0.005827109452857391	0.04394071490845684	0.4072799225013913	0.0003045945860203474	1	0	0	0	1	0	0	1	0	1	1	1	0	0	0	0	1	0	1	1	0	0	0	1	1	0	1	1	0	0	166	3	0	0	138	2	0	154	1	71	8	35
BMPR1B	25	0.0012651821862348178	2.9754510623042245e-05	0.0007545396260232545	0.17666666666666667	0.36154057268319456	0.00025018638440386503	1	0	0	0	1	0	0	1	0	1	1	0	0	0	0	0	1	0	1	1	0	0	0	1	1	0	1	1	1	0	25	1	0	0	24	1	0	23	0	15	3	6
BMPR2	57	0.0028846153846153843	7.339695971295602e-05	0.0016414332246173428	0.08270676691729323	0.3822346022903126	0.0002832294675779906	1	0	0	0	1	0	0	1	0	1	0	0	0	0	0	0	1	0	1	1	0	0	0	1	1	0	1	1	0	0	52	3	0	1	47	1	0	51	0	36	3	9
BMS1	178	0.009008097165991902	3.437975522175953e-05	0.017302679651374206	0.29626102964514694	0.41281912004345467	0.0003043080485498492	1	0	0	0	0	0	0	1	0	0	0	0	0	0	0	0	1	0	0	0	0	0	0	0	0	0	0	0	0	0	150	5	0	0	108	0	0	136	0	45	5	15
BMS1P5	6	0.00030364372469635624	2.8559879053381797e-07	0.0003180265074840697	0.06666666666666667	0.34325221046780274	0.000154363774425698	0	0	0	0	0	0	0	0	0	0	0	0	0	0	0	0	0	0	0	0	0	0	0	0	0	0	0	0	0	0	0	0	0	0	0	0	0	0	0	0	0	0
BMX	70	0.00354251012145749	1.8169780882170637e-05	0.0037755648941428387	0.1349896480331263	0.38885390428211586	0.00028907478683189906	1	0	0	0	1	0	0	1	0	1	0	1	0	0	0	0	1	0	0	0	0	0	0	1	1	0	0	1	0	0	67	4	0	0	56	0	0	65	0	28	8	16
BNC1	5	0.00025303643724696357	7.928458805516855e-08	0.00027988364157475424	0	0.3315491870668971	0.0001400404348139406	1	0	0	0	1	0	0	1	0	1	0	0	0	0	0	0	0	0	0	0	0	0	0	1	1	0	1	0	0	0	5	0	0	0	5	0	0	4	1	2	0	1
BNC2	7	0.00035425101214574896	4.74582633001699e-06	0.0006191212726503828	0.14285714285714285	0.35613228800576735	0.00016510619094505403	1	0	0	0	1	0	0	0	0	1	1	0	0	0	0	0	0	0	1	0	0	0	0	0	1	0	0	0	0	0	6	1	0	0	6	0	0	5	0	3	1	1
BNIP1	114	0.005769230769230769	6.748774799244549e-05	0.003201249816676846	0.11131811830461108	0.39422232862501	0.0002985272515200558	1	0	0	0	1	0	0	1	0	0	0	0	0	0	1	0	0	0	0	1	0	0	0	0	1	0	0	0	0	0	101	5	0	0	74	0	0	92	0	28	3	12
BNIP2	67	0.0033906882591093115	5.249391409552787e-05	0.001961246920798955	0.05110809588421529	0.37903782705440037	0.00028778978421005843	1	0	0	0	1	0	0	1	0	0	0	0	0	0	0	0	0	0	0	1	0	0	0	0	1	0	0	1	0	0	62	2	0	0	45	0	0	55	1	23	1	7
BNIP3	92	0.004655870445344129	0.00021067368105962401	0.0024172114046841255	0.06880076445293837	0.38421902039705225	0.0002945312639366883	1	0	0	0	1	0	0	1	0	1	0	0	1	0	1	0	1	0	0	1	0	0	0	1	1	0	0	1	0	0	82	4	0	0	63	0	0	74	0	33	1	8
BNIP3L	57	0.0028846153846153843	2.2488320619584043e-05	0.001767100591042095	0.07769423558897243	0.36950464685752754	0.00028362611099576064	1	0	0	0	1	0	0	1	0	0	0	0	1	0	0	0	1	0	0	1	0	0	0	1	1	0	0	1	0	0	54	3	0	0	42	1	0	49	0	19	2	5
BNIP3P6	1	5.060728744939271e-05	0.0	2.3922413716971745e-05	0	0.29527353147741364	4.333582713193144e-05	0	0	0	0	0	0	0	0	0	0	0	0	0	0	0	0	0	0	0	0	0	0	0	0	0	0	0	0	0	0	0	0	0	0	0	0	0	0	0	0	0	0
BNIPL	13	0.0006578947368421052	7.243763803322913e-07	0.00028723166642648104	0.0641025641025641	0.332447255964198	0.0002124168666854989	1	0	0	0	1	0	0	1	0	0	0	0	0	0	0	0	0	0	0	1	0	0	0	0	1	0	0	0	0	0	13	1	0	0	13	0	0	13	1	6	2	3
BOC	21	0.001062753036437247	5.000749211342315e-06	0.00042692631536131394	0.05714285714285714	0.3423067595191075	0.00024177211989225171	1	0	0	0	1	0	0	1	0	1	0	0	0	0	0	0	0	0	0	0	0	0	0	1	1	0	0	0	0	0	20	0	0	0	14	0	0	16	0	8	1	1
BOD1	23	0.0011639676113360323	9.610278081907407e-06	0.0008819858218832613	0.08695652173913043	0.36068266861367165	0.000246998688932641	1	0	0	0	1	0	0	1	0	0	0	0	0	0	1	0	1	0	0	1	0	0	0	0	1	0	0	0	0	0	22	1	0	0	16	0	0	20	0	9	2	1
BOD1L1	96	0.0048582995951417	4.720006500580275e-05	0.005076443440718981	0.12390350877192982	0.3969066988048609	0.0002955925456575612	1	0	0	0	1	0	0	1	0	0	0	0	0	0	0	0	1	0	0	1	0	0	0	0	1	0	0	1	0	0	90	1	0	0	68	1	0	88	1	34	5	8
BOD1L2	13	0.0006578947368421052	3.9429626063484095e-06	0.0001658084822729441	0.0641025641025641	0.3323018969460514	0.00021031216358813668	1	0	0	0	1	0	0	1	0	0	0	0	0	0	0	0	0	0	0	1	0	0	0	0	1	0	0	0	0	0	12	1	0	0	10	0	0	11	0	6	0	0
BOK	9	0.0004554655870445344	4.225295966692004e-06	0.000741307083588282	0.08333333333333333	0.3570202540336423	0.00018384902655195007	1	0	0	0	1	0	0	1	0	1	0	0	0	0	0	0	0	0	0	1	0	0	0	1	1	0	1	1	0	0	8	0	0	0	7	0	0	8	0	3	0	2
BOLA1	31	0.001568825910931174	9.324597547629688e-06	0.0007391458847783597	0.08172043010752689	0.3536718512287233	0.0002615790245372031	1	0	0	0	1	0	0	1	0	0	0	0	0	0	0	0	1	0	0	0	0	0	0	0	1	0	0	0	0	0	29	1	0	0	19	0	0	25	1	6	1	1
BOLA2	98	0.004959514170040486	5.6623198420216425e-05	0.006915257715546752	0.08457816116137176	0.3957302785732882	0.0002959907939785586	1	0	0	0	1	0	0	1	0	0	0	0	0	0	0	0	1	0	0	0	0	0	0	0	1	0	0	0	0	0	85	6	0	0	75	0	0	68	2	31	2	7
BOLA2B	50	0.0025303643724696357	1.7261470902095854e-05	0.001865954981752178	0.04816326530612245	0.37055789967182373	0.0002796321603285734	0	0	0	0	0	0	0	0	0	0	0	0	0	0	0	0	0	0	0	0	0	0	0	0	0	0	0	0	0	0	0	0	0	0	0	0	0	0	0	0	0	0
BOLA2_SMG1P6	1	5.060728744939271e-05	0.0	1.360899951445065e-05	0	0.2862399142439123	4.334246242411849e-05	0	0	0	0	0	0	0	0	0	0	0	0	0	0	0	0	0	0	0	0	0	0	0	0	0	0	0	0	0	0	0	0	0	0	0	0	0	0	0	0	0	0
BOLA3	36	0.0018218623481781376	1.2481960352720985e-05	0.0006525960596259433	0.06031746031746032	0.3491412820694042	0.000267647144961969	1	0	0	0	1	0	0	1	0	0	0	0	0	0	0	0	1	0	0	0	0	0	0	0	1	0	0	0	0	0	29	0	0	0	18	0	0	24	0	8	2	2
BOLL	40	0.0020242914979757085	1.1358997757429925e-05	0.0005927975217385209	0.07307692307692308	0.3438195991091314	0.0002717150057305557	1	0	0	0	1	0	0	1	0	1	0	0	0	0	0	0	0	0	0	1	0	0	0	1	1	0	1	0	0	0	35	1	0	0	28	0	0	27	0	11	0	3
BOP1	137	0.006933198380566801	4.929654004151811e-05	0.013452420727048586	0.2654572778016316	0.40490973545624065	0.00030120587263898264	1	0	0	0	1	0	0	1	0	0	0	0	0	0	0	0	1	0	0	0	0	0	0	0	1	0	0	0	0	0	125	4	0	0	87	1	0	118	0	54	6	20
BORA	45	0.002277327935222672	1.4327964342681096e-05	0.0016148431813467318	0.05454545454545454	0.3686085772380473	0.0002762062950537665	1	0	0	0	1	0	0	1	0	0	0	0	0	0	0	0	0	0	0	0	0	0	0	1	1	0	0	0	0	0	40	0	0	0	29	1	0	39	0	16	1	3
BPGM	27	0.0013663967611336032	5.411555412869932e-05	0.0003790699294342497	0.014245014245014245	0.3375123834249991	0.00025334643874747536	1	0	0	0	0	0	0	1	0	1	0	0	0	0	0	0	1	0	1	0	0	0	0	0	0	0	0	0	0	0	26	2	0	0	22	0	0	23	0	8	0	2
BPHL	41	0.002074898785425101	9.29070618854413e-06	0.000895954625621023	0.04024390243902439	0.3527248710305064	0.0002730096206699415	1	0	0	0	0	0	0	1	0	0	0	0	0	0	0	0	1	0	0	0	0	0	0	0	0	0	0	1	0	0	37	0	0	0	19	0	0	36	1	12	1	3
BPI	6	0.00030364372469635624	2.792960168687419e-07	0.00029581173563770715	0	0.32976202396448717	0.00015387845260959944	1	0	0	0	1	0	0	1	0	0	0	1	1	0	0	0	0	0	0	1	0	0	0	0	1	0	0	1	0	0	5	0	0	0	3	0	0	4	0	3	0	0
BPIFA1	95	0.004807692307692307	0.0001030730929945934	0.0017889465661145123	0.020828667413213885	0.377610884977737	0.00029515427731806315	1	0	0	0	1	0	0	0	0	0	0	1	1	0	0	0	0	0	1	1	0	0	0	0	1	0	0	1	0	0	80	1	0	0	55	0	0	69	1	24	1	5
BPIFA2	23	0.0011639676113360323	5.995350897140944e-06	0.0003517838659798925	0.011857707509881422	0.3340715819371418	0.0002463880472657395	1	0	0	0	0	0	0	0	0	0	0	0	1	0	0	0	0	0	0	0	0	0	0	0	0	0	0	1	0	0	21	2	0	0	14	1	0	18	1	7	1	5
BPIFA3	1	5.060728744939271e-05	0.0	4.912936767945496e-05	0	0.3100240048951159	4.3553782331728724e-05	0	0	0	0	0	0	0	0	0	0	0	0	0	0	0	0	0	0	0	0	0	0	0	0	0	0	0	0	0	0	0	0	0	0	0	0	0	0	0	0	0	0
BPIFB1	49	0.002479757085020243	1.7847604325006067e-05	0.0010938203396303595	0.016156462585034014	0.36068266861367165	0.0002788667113896289	1	0	0	0	1	0	0	0	0	0	0	1	1	0	0	0	0	0	0	1	0	0	0	0	1	0	0	1	0	0	43	0	0	0	28	1	0	37	1	14	0	1
BPIFB2	9	0.0004554655870445344	4.707939298218462e-07	0.00014831399579900653	0	0.3203995265351126	0.00018536553543650665	0	0	0	0	0	0	0	0	0	0	0	0	0	0	0	0	0	0	0	0	0	0	0	0	0	0	0	0	0	0	0	0	0	0	0	0	0	0	0	0	0	0
BPIFB3	5	0.00025303643724696357	1.0691467697684975e-06	0.0001026306196556224	0	0.31848879003271924	0.00013815481013513962	1	0	0	0	0	0	0	0	0	0	0	1	1	0	0	0	0	0	0	0	0	0	0	0	0	0	0	1	0	0	4	0	0	0	4	0	0	2	0	2	0	2
BPIFB4	1	5.060728744939271e-05	0.0	2.503783080082464e-05	0	0.291174867011479	4.343179289482598e-05	0	0	0	0	0	0	0	0	0	0	0	0	0	0	0	0	0	0	0	0	0	0	0	0	0	0	0	0	0	0	0	0	0	0	0	0	0	0	0	0	0	0
BPIFB6	1	5.060728744939271e-05	0.0	0.00015132303688581873	0	0.3241150805366926	4.3566797272514205e-05	0	0	0	0	0	0	0	0	0	0	0	0	0	0	0	0	0	0	0	0	0	0	0	0	0	0	0	0	0	0	0	0	0	0	0	0	0	0	0	0	0	0
BPIFC	2	0.00010121457489878542	7.569061862740671e-09	5.265323634189473e-05	0	0.30668467042262265	7.497629443581484e-05	0	0	0	0	0	0	0	0	0	0	0	0	0	0	0	0	0	0	0	0	0	0	0	0	0	0	0	0	0	0	0	0	0	0	0	0	0	0	0	0	0	0
BPNT1	66	0.003340080971659919	1.8365739056551155e-05	0.0013694987529406003	0.04522144522144522	0.3580488511995361	0.00028746037284459695	1	0	0	0	0	0	0	1	0	1	0	0	0	0	0	0	1	0	0	0	0	0	0	0	0	0	0	0	0	0	58	1	0	0	31	0	0	51	1	7	0	2
BPTF	121	0.006123481781376518	4.5155617259735625e-05	0.007545830957313323	0.2741046831955923	0.4071121000473865	0.00029944156425603595	1	0	0	0	1	0	0	1	0	1	0	0	0	0	0	0	0	0	1	1	0	0	0	1	1	0	1	0	0	0	106	6	0	0	93	0	0	96	1	41	4	8
BPY2	3	0.00015182186234817812	9.220359323450917e-09	0.00013327964906517355	0.3333333333333333	0.3186428652056827	0.0001020017772858121	1	0	0	0	0	0	0	0	0	1	0	0	0	0	0	0	0	0	0	0	0	0	0	0	0	0	1	0	0	0	3	1	0	0	3	0	0	3	0	2	1	1
BRAF	160	0.008097165991902834	9.956217909176569e-05	0.008808561126013493	0.1089622641509434	0.41759124241847884	0.0003030896598965658	1	0	0	0	1	0	0	1	0	1	0	0	0	0	1	0	1	0	0	1	0	0	0	1	1	0	0	1	0	0	155	10	0	0	134	1	0	150	1	66	10	21
BRAP	62	0.003137651821862348	0.00015814369604430996	0.0022087622670759074	0.05711263881544157	0.3747534516765286	0.0002851158374326913	1	0	0	0	1	0	0	1	0	0	0	0	0	0	0	0	1	0	0	1	0	0	0	0	1	0	0	0	0	0	57	0	0	0	50	0	0	51	0	19	1	7
BRAT1	82	0.004149797570850202	3.871716041751932e-05	0.0032195635567974315	0.04998494429388738	0.38814355025633973	0.00029259670109961516	1	0	0	0	1	0	0	1	0	0	0	0	0	0	1	1	1	0	0	0	0	0	0	1	1	0	0	1	0	0	75	7	0	0	64	0	0	68	1	22	4	15
BRCA1	1111	0.0562246963562753	0.003911680223762893	0.05484068802305051	0.05627427607625628	0.47276120295715	0.0003132244357692856	1	0	0	0	1	0	0	1	0	1	0	0	0	0	0	0	1	0	1	1	0	0	0	1	1	0	0	1	0	0	1031	27	0	0	785	2	0	979	3	349	35	99
BRCA2	227	0.011487854251012146	0.0009628347080445798	0.007216904795664836	0.044754590464309386	0.4107766505903875	0.0003062217030626579	1	0	0	0	1	0	0	1	0	1	0	0	0	0	1	0	1	0	0	1	0	0	0	1	1	0	1	1	0	0	202	6	0	0	148	0	0	191	1	76	10	14
BRCA3	1	5.060728744939271e-05	0.0	2.9172535871094207e-05	0	0.2904643607873113	4.341584993062459e-05	0	0	0	0	0	0	0	0	0	0	0	0	0	0	0	0	0	0	0	0	0	0	0	0	0	0	0	0	0	0	0	0	0	0	0	0	0	0	0	0	0	0
BRCC3	83	0.004200404858299595	4.2086350591630654e-05	0.005696533917861527	0.16015280634734058	0.39961171331499756	0.0002928126569574028	1	0	0	0	1	0	0	1	0	0	0	0	0	0	0	0	1	0	0	1	0	0	0	1	1	0	0	1	0	0	74	3	0	0	58	0	0	71	0	26	4	7
BRD1	334	0.016902834008097164	0.0004934809213592296	0.012418091327683737	0.04216791641941343	0.4301356146193866	0.00030916397829590245	1	0	0	0	1	0	0	1	0	1	0	0	0	0	0	0	1	0	0	0	0	0	0	1	1	0	0	1	0	0	298	11	0	0	227	1	0	259	0	100	9	28
BRD2	259	0.013107287449392713	0.0004482585253269008	0.011586813454600253	0.09607614258777049	0.40839103027797874	0.0003074172004217637	1	0	0	0	1	0	0	1	0	1	0	0	0	0	0	0	1	0	0	0	0	0	0	0	1	0	1	0	0	0	225	9	0	0	189	1	0	212	0	78	11	13
BRD3	226	0.011437246963562752	0.00036675206114198343	0.01161171224539519	0.10493608652900688	0.42767785641625	0.00030639050441244803	1	0	0	0	1	0	0	1	0	0	0	0	0	0	0	0	0	0	0	0	0	0	0	0	1	0	0	0	0	0	198	9	0	0	160	1	0	179	1	59	7	16
BRD4	1386	0.0701417004048583	0.0036426021920609748	0.06927289816296535	0.057697136397497406	0.4777447353787384	0.0003135794652241363	1	0	0	0	1	0	0	1	0	0	0	0	0	0	0	0	0	0	0	0	0	0	0	1	1	0	0	1	0	0	1278	30	0	0	968	3	0	1215	9	396	35	118
BRD7	560	0.02834008097165992	0.0005458965134488247	0.03507337652502773	0.08432788142090468	0.4438654027584348	0.0003115081199746755	1	0	0	0	1	0	0	1	0	0	0	0	0	0	0	0	0	0	0	1	0	0	0	1	1	0	0	0	0	0	517	11	0	0	363	0	0	488	0	170	8	54
BRD8	118	0.00597165991902834	6.366532557934167e-05	0.00515509393908388	0.11849920324496596	0.39486831061907995	0.0002989631484488419	1	0	0	0	1	0	0	1	0	0	0	0	0	0	0	0	1	0	0	0	0	0	0	1	1	0	0	1	0	0	99	4	0	0	79	0	0	91	0	40	6	5
BRD9	77	0.0038967611336032386	1.4221829276410247e-05	0.004554345251900367	0.23615857826384143	0.3833989794136479	0.00029121334332613685	1	0	0	0	1	0	0	1	0	0	0	0	0	0	0	0	0	0	0	1	0	0	0	1	1	0	0	0	0	0	71	1	0	0	64	0	0	68	0	35	3	2
BRDT	9	0.0004554655870445344	1.5339445591796323e-07	0.0007465643530839576	0.1388888888888889	0.3402086705003271	0.00018585488025435652	1	0	0	0	1	0	0	1	0	0	0	0	0	0	0	0	1	0	0	0	0	0	0	1	1	0	1	0	0	0	9	0	0	0	9	0	0	9	0	5	0	1
BRE	68	0.003441295546558704	5.911325136184487e-05	0.004720475525580852	0.16330114135206322	0.40390826213155634	0.000288115123221498	0	0	0	0	0	0	0	0	0	0	0	0	0	0	0	0	0	0	0	0	0	0	0	0	0	0	0	0	0	0	0	0	0	0	0	0	0	0	0	0	0	0
BRE_AS1	1	5.060728744939271e-05	0.0	0.0001317530144667747	0	0.3251336898395722	4.358090929760601e-05	0	0	0	0	0	0	0	0	0	0	0	0	0	0	0	0	0	0	0	0	0	0	0	0	0	0	0	0	0	0	0	0	0	0	0	0	0	0	0	0	0	0
BRF1	78	0.003947368421052632	2.9954918056178823e-05	0.0047847496159434755	0.1018981018981019	0.39625403573505524	0.0002915401415075951	1	0	0	0	1	0	0	1	0	0	0	0	0	0	0	0	1	0	0	0	0	0	0	1	1	0	0	0	0	0	73	3	0	0	57	1	0	66	1	35	3	13
BRF2	37	0.0018724696356275303	1.910431817343709e-06	0.0015607203202210574	0.04054054054054054	0.357213876385198	0.0002693646159126891	1	0	0	0	1	0	0	1	0	0	0	0	0	0	0	0	1	0	0	0	0	0	0	0	1	0	0	1	0	0	33	1	0	0	19	0	0	32	0	5	0	3
BRI3	4	0.00020242914979757084	1.1812784479345989e-06	7.260897377411934e-05	0	0.3171138785466684	0.00012222830234879712	0	0	0	0	0	0	0	0	0	0	0	0	0	0	0	0	0	0	0	0	0	0	0	0	0	0	0	0	0	0	0	0	0	0	0	0	0	0	0	0	0	0
BRI3BP	104	0.005263157894736842	7.312943861333544e-05	0.004588902865775866	0.10567587752053771	0.397969870297269	0.00029703676789670725	0	0	0	0	0	0	0	0	0	0	0	0	0	0	0	0	0	0	0	0	0	0	0	0	0	0	0	0	0	0	0	0	0	0	0	0	0	0	0	0	0	0
BRICD5	193	0.009767206477732793	0.0002713298365642162	0.002430182504202511	0.02266839378238342	0.3873598369011213	0.0003049848891514006	1	0	0	0	1	0	0	0	0	0	0	0	0	0	0	0	0	0	0	0	0	0	0	0	1	0	0	0	0	0	168	7	0	0	118	1	0	149	2	67	7	32
BRINP1	31	0.001568825910931174	8.013053871849836e-06	0.001590425513801594	0.08817204301075268	0.36248234366114507	0.0002618449501693577	1	1	0	0	1	0	0	1	0	0	0	0	0	1	0	0	0	0	1	1	0	0	0	1	1	0	1	1	0	0	29	1	0	0	29	0	0	28	0	16	1	3
BRINP2	24	0.001214574898785425	4.266337823793309e-06	0.0006122960874748156	0.04710144927536232	0.3463446269258409	0.00024936368256973	1	0	0	0	1	0	0	1	0	1	0	0	0	0	0	0	0	0	0	1	0	0	0	1	1	0	0	1	0	0	22	1	0	0	14	0	0	20	0	8	0	2
BRINP3	24	0.001214574898785425	4.053794158625893e-06	0.0004920864128745369	0.08333333333333333	0.34386148090141827	0.0002496005883507981	1	0	0	0	1	0	0	1	0	1	0	0	0	0	0	0	0	0	0	1	0	0	0	1	1	0	0	1	0	0	20	0	0	0	16	0	0	19	0	7	1	1
BRIP1	71	0.0035931174089068826	4.045131868760636e-05	0.0027595923873814736	0.09818913480885312	0.3819243109513317	0.0002893191640018087	1	0	0	0	1	0	0	1	0	1	0	0	0	0	0	0	1	0	0	1	0	0	0	0	1	0	1	1	0	0	59	1	0	0	44	1	0	55	0	22	3	9
BRIX1	247	0.012499999999999999	5.9596678628030164e-05	0.02339710523629913	0.299430565155854	0.4162979817132263	0.00030721474998572526	1	0	0	0	0	0	0	1	0	0	0	0	0	0	0	0	1	0	0	0	0	0	0	0	0	0	0	0	0	0	222	5	0	0	167	0	0	206	0	78	5	29
BRK1	108	0.005465587044534413	6.345705458349572e-05	0.0018851775480632754	0.07061266874350987	0.3729568532709222	0.0002975161179732226	1	0	0	0	1	0	0	1	0	1	0	0	0	0	0	1	0	0	1	0	0	0	0	1	1	0	0	0	0	0	98	4	0	0	70	0	0	95	0	44	7	8
BRMS1	79	0.003997975708502024	3.33393470858084e-05	0.003813388221695938	0.16033755274261605	0.3924918065349091	0.00029173743278907755	1	0	0	0	1	0	0	1	0	0	0	0	0	0	0	0	1	0	0	1	0	0	0	1	1	0	0	0	0	0	77	4	0	0	69	0	0	68	0	37	4	12
BRMS1L	89	0.004504048582995951	1.3094413227856759e-05	0.003091832528648809	0.33146067415730335	0.3651685393258427	0.00029412403497582594	1	0	0	0	1	0	0	1	0	0	0	0	0	0	0	0	1	0	0	1	0	0	0	1	1	0	0	0	0	0	82	4	0	0	74	0	0	70	0	35	0	6
BROX	16	0.0008097165991902834	1.1406978685466128e-06	0.0009804142343010891	0.14166666666666666	0.3492770530632446	0.00022617527451601098	0	0	0	0	0	0	0	0	0	0	0	0	0	0	0	0	0	0	0	0	0	0	0	0	0	0	0	0	0	0	0	0	0	0	0	0	0	0	0	0	0	0
BRPF1	57	0.0028846153846153843	2.0486176056694248e-05	0.0027743095381292295	0.15538847117794485	0.38580939922291424	0.0002837290106639971	1	0	0	0	1	0	0	1	0	0	0	0	0	0	0	0	1	0	0	0	0	0	0	1	1	0	0	0	0	0	50	1	0	0	44	0	0	45	1	19	0	4
BRPF3	161	0.008147773279352226	0.00012389435742474468	0.00561251296316937	0.05100931677018634	0.40134050979993907	0.0003030610225221587	1	0	0	0	1	0	0	1	0	0	0	0	0	0	0	0	1	0	0	0	0	0	0	1	1	0	0	0	0	0	144	3	0	0	117	0	0	126	1	43	4	13
BRSK1	9	0.0004554655870445344	6.471301477377826e-07	0.0005164674622765379	0.027777777777777776	0.33973488300122073	0.00018549529955333923	1	1	0	0	1	0	0	1	0	1	0	0	0	0	1	0	1	0	1	1	0	0	0	0	1	0	0	1	0	0	8	2	0	0	7	0	0	8	0	5	0	3
BRSK2	16	0.0008097165991902834	1.1981290768589067e-06	0.001486503132222407	0.16666666666666666	0.37613019891500904	0.00022656532610953133	1	0	0	0	1	0	0	1	0	1	0	0	0	0	1	0	1	0	0	0	0	0	0	0	1	0	0	1	0	0	16	3	0	0	15	0	0	16	0	8	1	6
BRWD1	29	0.0014676113360323885	5.301476698320152e-06	0.0018201455204209804	0.15270935960591134	0.3801827801827802	0.0002591024539231975	1	0	0	0	1	0	0	1	0	0	0	0	0	0	0	0	0	0	0	0	0	0	0	0	1	0	0	0	0	0	28	3	0	0	23	0	0	27	0	13	2	5
BRWD3	39	0.001973684210526316	0.00012406304739561553	0.0021195184382188682	0.10526315789473684	0.3805561975194515	0.00026966059971974865	1	0	0	0	1	0	0	1	0	0	0	0	0	0	0	0	0	0	0	0	0	0	0	0	1	0	0	0	0	0	31	0	0	0	29	0	0	26	0	6	0	2
BSCL2	184	0.009311740890688258	0.00035877971452474784	0.0022571734726062886	0.025184129246851983	0.3882655767983809	0.0003044249647942199	1	0	0	0	1	0	0	1	0	1	0	0	0	0	1	0	1	0	0	1	0	0	0	1	1	0	0	0	0	0	158	8	0	0	97	0	0	139	0	48	2	17
BSDC1	19	0.0009615384615384615	1.4307423295364552e-06	0.0007157934369419307	0.08771929824561403	0.35273116744019994	0.00023697997495993595	0	0	0	0	0	0	0	0	0	0	0	0	0	0	0	0	0	0	0	0	0	0	0	0	0	0	0	0	0	0	0	0	0	0	0	0	0	0	0	0	0	0
BSG	547	0.027682186234817812	0.0008569536250561608	0.022238134318411592	0.06515726808231379	0.44981674975528696	0.0003114237445445413	1	0	0	0	1	0	0	1	0	1	0	1	1	0	1	1	0	0	0	0	0	0	0	0	1	0	1	1	0	0	523	23	0	0	360	0	0	502	4	167	10	57
BSN	14	0.0007085020242914979	4.069080828489724e-06	0.0009670351141519515	0.07692307692307693	0.3605049989053492	0.0002164090721215395	1	0	0	0	1	0	0	1	0	0	0	0	0	0	1	0	0	0	0	0	0	0	0	0	1	0	0	0	0	1	13	3	0	0	12	0	0	13	0	6	1	2
BSND	63	0.003188259109311741	2.763235285531966e-05	0.0013396554272427528	0.029697900665642603	0.37223321088819816	0.00028635276078050833	1	0	0	0	0	0	0	1	0	0	0	0	0	0	1	0	0	0	0	0	0	0	0	0	0	0	0	0	0	0	54	2	0	0	42	0	0	50	0	22	3	5
BSPRY	34	0.001720647773279352	5.889813087579833e-06	0.0008403500861700732	0.030303030303030304	0.35668513872091556	0.00026569598882735256	1	0	0	0	0	0	0	1	0	0	0	0	0	0	1	0	1	0	0	0	0	0	0	0	0	0	0	1	0	0	29	1	0	0	20	0	0	28	0	13	0	7
BST1	13	0.0006578947368421052	9.659806974070576e-06	9.599317686250126e-05	0.02564102564102564	0.3188948421664192	0.00020925684703030186	1	0	0	0	1	0	0	1	0	0	0	1	0	0	0	0	0	0	0	0	0	0	0	1	1	0	0	1	0	0	11	1	0	0	7	0	0	10	0	6	0	2
BST2	42	0.002125506072874494	6.596092890446047e-06	0.0031431675382760805	0.15795586527293845	0.3837638376383764	0.0002741272217489532	1	0	0	0	1	0	0	1	0	0	0	1	1	0	0	0	0	0	0	1	0	0	0	1	1	0	0	1	0	0	40	0	0	0	29	1	0	39	1	14	0	6
BSX	1	5.060728744939271e-05	0.0	0.00020085291265447208	0	0.3191266008817972	4.3560842139048854e-05	1	1	0	0	1	0	0	0	0	0	0	0	0	0	0	0	0	0	1	0	0	0	0	1	1	0	0	0	0	0	1	0	0	0	1	0	0	1	0	0	0	0
BTAF1	113	0.005718623481781376	8.009055085993945e-05	0.004666160815105642	0.042509481668773705	0.40375970576215775	0.0002984258413449534	1	0	0	0	1	0	0	1	0	0	0	0	0	0	0	0	0	0	0	1	0	0	0	0	1	0	0	0	0	0	106	12	0	0	96	1	0	97	0	40	3	24
BTBD1	102	0.005161943319838057	0.0001286536562938675	0.002518589124816407	0.048728402251989905	0.3849375645296398	0.0002964669624396615	1	0	0	0	1	0	0	1	0	1	0	0	0	0	0	0	1	0	0	0	0	0	0	0	0	0	0	0	0	0	91	1	0	0	65	0	0	73	0	24	0	12
BTBD10	12	0.0006072874493927125	2.4950458512009933e-07	0.0008739464573794933	0.15151515151515152	0.34985216267417363	0.00020713981804969462	1	0	0	0	1	0	0	1	0	0	0	0	0	0	0	0	0	0	0	1	0	0	0	1	1	0	0	0	0	0	12	0	0	0	12	0	0	12	0	7	0	1
BTBD11	4	0.00020242914979757084	1.4960498100229454e-07	0.00011564139111843313	0.16666666666666666	0.3192142418661756	0.00012236712757617533	1	0	0	0	1	0	0	1	0	0	0	0	0	0	0	0	0	0	0	0	0	0	0	0	1	0	0	0	0	0	4	0	0	0	2	0	0	4	0	0	0	0
BTBD16	2	0.00010121457489878542	5.70912284343835e-08	5.3402490724416914e-05	0	0.3029791931799016	7.598021716234617e-05	0	0	0	0	0	0	0	0	0	0	0	0	0	0	0	0	0	0	0	0	0	0	0	0	0	0	0	0	0	0	0	0	0	0	0	0	0	0	0	0	0	0
BTBD17	1	5.060728744939271e-05	0.0	3.22242266991823e-05	0	0.2847836739399879	4.3386696183621854e-05	1	0	0	0	1	0	0	0	0	0	0	0	1	0	0	0	0	0	0	1	0	0	0	0	1	0	0	1	0	0	1	0	0	0	1	0	0	1	0	1	0	0
BTBD18	4	0.00020242914979757084	6.578280934252356e-07	0.0004118255654772386	0.16666666666666666	0.348292029470864	0.00012309953391356095	1	0	0	0	1	0	0	1	0	1	0	0	0	0	0	0	1	0	0	1	0	0	0	1	1	0	1	0	0	0	4	1	0	0	2	0	0	4	0	1	0	0
BTBD2	66	0.003340080971659919	2.6169866976517053e-05	0.0029610863350603197	0.09463869463869463	0.38751176655161595	0.00028762039012676703	1	0	0	0	0	0	0	1	0	1	0	0	0	0	0	0	0	0	0	0	0	0	0	0	0	0	0	0	0	0	58	2	0	0	47	1	0	52	0	21	4	13
BTBD3	15	0.0007591093117408907	5.9251932790700195e-06	0.0012771717998766266	0.1523809523809524	0.3721981540779808	0.00022160370402355838	1	0	0	0	0	0	0	1	0	1	0	0	0	0	0	0	0	0	0	0	0	0	0	0	0	0	0	0	0	0	14	0	0	0	12	0	0	13	0	7	0	1
BTBD6	19	0.0009615384615384615	6.322889314139913e-06	0.0009889923064827634	0.08187134502923976	0.35442674702252835	0.00023628103445376506	1	0	0	0	0	0	0	1	0	1	0	0	0	0	0	0	0	0	0	0	0	0	0	0	0	0	0	0	0	0	15	0	0	0	12	0	0	15	0	7	0	0
BTBD7	8	0.0004048582995951417	3.292133523315914e-07	0.0012516494057754528	0.35714285714285715	0.3634691437505748	0.00017690110015242838	1	0	0	0	1	0	0	0	0	1	0	0	0	0	0	0	0	0	1	0	0	0	0	0	1	0	0	0	0	0	6	0	0	0	4	0	0	6	0	4	0	0
BTBD8	4	0.00020242914979757084	9.531001838920584e-08	0.0005343936769601187	0.16666666666666666	0.3466240987948848	0.00012270029619720478	0	0	0	0	0	0	0	0	0	0	0	0	0	0	0	0	0	0	0	0	0	0	0	0	0	0	0	0	0	0	0	0	0	0	0	0	0	0	0	0	0	0
BTBD9	49	0.002479757085020243	2.0969559197755245e-05	0.002042746753820445	0.07908163265306123	0.37826145217174906	0.0002790939175634299	1	1	0	0	1	0	0	1	0	0	0	0	0	0	0	0	1	0	1	0	0	0	0	0	1	0	0	0	1	0	43	0	0	0	34	0	0	41	0	9	2	3
BTC	23	0.0011639676113360323	4.425346756385746e-06	0.0003313140612499648	0.06324110671936758	0.3376277210128832	0.0002472550385813105	1	0	0	0	1	0	0	1	0	0	0	0	0	0	0	0	0	0	0	1	0	0	0	1	1	0	0	0	0	0	19	0	0	0	13	0	0	16	0	8	0	5
BTD	22	0.0011133603238866396	7.132471405542171e-06	0.0005726141612497765	0.03463203463203463	0.3483718552211703	0.0002446141099186019	1	0	0	0	0	0	0	1	0	1	0	0	0	0	0	0	1	0	0	0	0	0	0	0	0	0	0	0	0	0	18	1	0	0	14	0	0	15	0	1	0	0
BTF3	750	0.03795546558704453	0.0015146043247609262	0.04581147717908945	0.07773208722741433	0.46214654910307085	0.00031238222718412567	1	0	0	0	1	0	0	0	0	1	0	0	0	0	1	0	0	0	1	1	0	0	0	0	1	0	0	0	0	0	688	20	0	0	507	0	0	665	3	239	14	78
BTF3L4	78	0.003947368421052632	2.9709842782845973e-05	0.003478317967252075	0.07226107226107226	0.3864734299516908	0.00029143834475119963	0	0	0	0	0	0	0	0	0	0	0	0	0	0	0	0	0	0	0	0	0	0	0	0	0	0	0	0	0	0	0	0	0	0	0	0	0	0	0	0	0	0
BTG1	21	0.001062753036437247	2.1558481739407155e-06	0.0010344018672654072	0.1380952380952381	0.3537794965445626	0.0002424385250055898	1	0	0	0	1	0	0	1	0	1	0	0	0	0	0	1	1	0	0	1	0	0	0	1	1	0	1	1	0	0	21	1	0	0	19	0	0	21	0	10	0	5
BTG2	19	0.0009615384615384615	4.106705817708852e-06	0.0008839579630218214	0.19298245614035087	0.3583995356767149	0.00023663555509621784	1	1	0	0	1	0	0	1	0	1	0	0	0	0	0	0	1	0	1	1	0	0	0	1	1	0	0	1	0	0	19	0	0	0	18	0	0	19	0	9	0	3
BTG3	21	0.001062753036437247	2.5485162370041616e-06	0.000521130092875858	0.36666666666666664	0.3404665908542679	0.00024213954118110795	1	0	0	0	1	0	0	0	0	0	0	0	0	0	0	0	0	0	0	1	0	0	0	0	1	0	0	0	0	0	17	1	0	0	16	0	0	16	0	6	0	0
BTG4	1	5.060728744939271e-05	0.0	6.906732242334767e-06	0	0.27353645537728927	4.312755511687038e-05	1	0	0	0	1	0	0	1	0	1	0	0	0	0	0	0	0	0	0	1	0	0	0	0	1	0	0	0	0	0	1	0	0	0	1	0	0	1	0	0	0	1
BTK	99	0.005010121457489879	9.107827392358035e-05	0.0054692829295432096	0.11461554318697176	0.4084754521963824	0.00029613713376725625	1	0	0	0	1	0	0	1	0	1	0	1	1	0	1	0	1	0	0	1	0	0	0	1	1	0	0	1	0	0	95	6	0	0	88	0	0	92	0	55	6	34
BTLA	30	0.0015182186234817814	7.222110026510617e-06	0.00044914051552789766	0.04367816091954023	0.34259162939075555	0.00025996088645442077	1	0	0	0	1	0	0	1	0	0	0	1	0	0	0	0	0	0	0	0	0	0	0	0	1	0	0	1	0	0	26	1	0	0	15	0	0	24	0	11	2	4
BTN1A1	13	0.0006578947368421052	3.7264731243407077e-06	0.0008167506288016063	0.08974358974358974	0.3511328298533985	0.00021194072163148957	1	0	0	0	1	0	0	1	0	0	0	1	0	0	0	0	0	0	0	0	0	0	0	1	1	0	0	0	0	0	13	1	0	0	12	0	0	11	0	6	0	4
BTN2A1	59	0.00298582995951417	2.923106570947242e-05	0.0011279527505611163	0.028053769725306838	0.369449378330373	0.00028459764663000934	1	0	0	0	1	0	0	1	0	0	0	1	0	0	0	0	1	0	0	0	0	0	0	1	1	0	0	0	0	0	49	2	0	0	38	0	0	42	0	15	0	5
BTN2A2	85	0.00430161943319838	5.279165885445008e-05	0.0007176429479788805	0.04593837535014006	0.35348837209302325	0.00029313294069642563	1	0	0	0	1	0	0	1	0	0	0	1	0	0	0	0	0	0	0	1	0	0	0	1	1	0	0	0	0	0	79	2	0	0	49	0	0	69	1	31	1	13
BTN2A3P	6	0.00030364372469635624	4.060182577156346e-07	0.0003533271312094364	0.06666666666666667	0.34299600763756294	0.00015399253743591807	1	0	0	0	1	0	0	1	0	0	0	1	0	0	0	0	0	0	0	0	0	0	0	1	1	0	0	0	0	0	5	0	0	0	3	0	0	4	0	1	0	0
BTN3A1	21	0.001062753036437247	7.168967683737885e-06	0.000443004058262487	0.01904761904761905	0.34377174669450244	0.0002414234801531492	1	0	0	0	1	0	0	1	0	0	0	1	0	0	0	0	0	0	0	0	0	0	0	1	1	0	0	1	0	0	20	0	0	0	17	0	0	20	0	7	0	4
BTN3A2	18	0.0009109311740890688	9.156951106314356e-06	0.0005405871785416624	0.08496732026143791	0.3539442573618973	0.00023282592992085823	1	0	0	0	1	0	0	1	0	0	0	1	0	0	0	0	0	0	0	0	0	0	0	1	1	0	0	1	0	0	15	2	0	0	10	0	0	13	0	3	0	6
BTN3A3	23	0.0011639676113360323	1.6057208522143482e-06	0.0007455003852296734	0.16996047430830039	0.3417502594258042	0.0002473043508252049	1	0	0	0	1	0	0	1	0	0	0	1	0	0	0	0	0	0	0	0	0	0	0	1	1	0	0	1	0	0	21	1	0	0	12	0	0	19	0	6	0	6
BTNL2	153	0.0077429149797570845	0.0001761060792319032	0.0015780040401752455	0.028379772961816305	0.3666252296046162	0.00030236557683636727	1	0	0	0	1	0	0	1	0	0	0	1	0	0	0	0	0	0	0	0	0	0	0	1	1	0	0	0	0	0	137	4	0	0	93	2	0	121	1	64	5	21
BTNL3	30	0.0015182186234817814	4.040385637179207e-06	0.0003708229929365031	0.01839080459770115	0.3360372770096764	0.0002599604109817991	1	0	0	0	1	0	0	1	0	0	0	1	0	0	0	0	0	0	0	0	0	0	0	1	1	0	0	0	0	0	27	3	0	0	17	0	0	25	0	9	1	1
BTNL8	46	0.0023279352226720645	1.1034298297932795e-05	0.0004501253740272443	0.028019323671497585	0.34030241449385185	0.00027673667601424884	1	0	0	0	1	0	0	1	0	0	0	1	0	0	0	0	0	0	0	0	0	0	0	1	1	0	0	1	0	0	43	3	0	0	35	0	0	42	0	19	3	10
BTNL9	152	0.007692307692307692	8.459589730632377e-05	0.0027668195270003876	0.015946322760543745	0.37659615018105586	0.00030243647353800384	1	0	0	0	1	0	0	1	0	0	0	1	0	0	0	0	0	0	0	0	0	0	0	1	1	0	0	0	0	0	140	0	0	0	97	1	0	126	1	32	1	16
BTRC	448	0.022672064777327933	0.0010994657289145444	0.016542538482325335	0.04652045381911154	0.44040295979317107	0.00031060160785893244	1	0	0	0	1	0	0	1	0	1	0	0	0	0	0	0	1	0	1	1	0	0	0	1	1	0	0	1	0	0	420	11	0	0	336	2	0	395	2	171	19	45
BUB1	108	0.005465587044534413	5.608010064200502e-05	0.0033435373906229517	0.05192107995846314	0.38596011485047954	0.00029757948655381944	1	0	0	0	1	0	0	1	0	0	0	0	0	0	0	0	1	0	0	1	0	0	0	0	1	0	1	0	0	0	100	3	0	0	80	0	0	95	2	36	4	9
BUB1B	133	0.00673076923076923	4.861984564026702e-05	0.006545431920263788	0.11323763955342903	0.4004052684903749	0.0003008024894580198	1	0	0	0	1	0	0	1	0	0	0	0	0	0	0	0	1	0	0	1	0	0	0	0	1	0	1	0	0	0	125	3	0	0	105	0	0	120	0	40	2	8
BUB3	173	0.00875506072874494	7.095083166212119e-05	0.015562158562542094	0.1936416184971098	0.42320789873851494	0.0003039883314544228	1	0	0	0	1	0	0	1	0	0	0	0	0	0	1	0	0	0	0	1	0	0	0	0	1	0	1	0	0	0	166	11	0	0	146	0	0	159	0	68	9	11
BUD13	94	0.004757085020242914	7.300070511042129e-06	0.00776563097240478	0.3010752688172043	0.377538737843673	0.0002953329278372481	1	0	0	0	0	0	0	1	0	0	0	0	0	0	0	0	1	0	0	0	0	0	0	0	0	0	0	0	0	0	84	3	0	0	53	0	0	78	0	23	2	12
BUD31	91	0.004605263157894736	0.0001919899098916237	0.006018292500082328	0.16117216117216118	0.40505083633978356	0.0002943509263456123	1	0	0	0	1	0	0	1	0	0	0	0	0	0	0	0	1	0	0	0	0	0	0	1	1	0	0	0	0	0	71	4	0	0	53	0	0	65	0	24	1	9
BVES	12	0.0006072874493927125	6.294194783748735e-06	0.0004519170122365453	0.045454545454545456	0.34818156188328164	0.0002063872855630753	1	0	0	0	1	0	0	1	0	1	0	0	0	0	1	1	0	0	0	0	0	0	0	1	1	0	0	1	0	0	11	1	0	0	7	0	0	11	0	4	0	0
BYSL	263	0.013309716599190283	0.0003265480694287596	0.015751283980724548	0.09531825965808492	0.4272062956717257	0.0003076490831523679	1	0	0	0	1	0	0	1	0	1	0	0	0	0	0	0	1	0	0	0	0	0	0	0	1	0	0	0	0	0	234	3	0	0	170	2	0	200	0	95	6	32
BZRAP1	22	0.0011133603238866396	4.532095284371001e-06	0.0004469847308950433	0.047619047619047616	0.3401969561324978	0.0002444410613567464	0	0	0	0	0	0	0	0	0	0	0	0	0	0	0	0	0	0	0	0	0	0	0	0	0	0	0	0	0	0	0	0	0	0	0	0	0	0	0	0	0	0
BZW1	71	0.0035931174089068826	2.025265331407657e-05	0.00482559242684209	0.11670020120724346	0.39153523024490766	0.0002894418550872089	1	0	0	0	1	0	0	0	0	0	0	0	0	0	0	0	0	0	0	0	0	0	0	0	1	0	0	0	0	0	65	6	0	0	49	1	0	61	0	23	1	15
BZW2	87	0.004402834008097166	3.984185295003625e-05	0.004372355303913199	0.09115209836941994	0.39850761318947264	0.0002937832211847187	1	0	0	0	1	0	0	0	0	0	0	0	0	0	0	0	0	0	0	0	0	0	0	0	1	0	0	0	0	0	79	4	0	0	63	0	0	74	0	25	2	15
C10orf10	7	0.00035425101214574896	5.271164223653649e-08	0.0001259574164212445	0.14285714285714285	0.32156224572823433	0.00016630712180118934	0	0	0	0	0	0	0	0	0	0	0	0	0	0	0	0	0	0	0	0	0	0	0	0	0	0	0	0	0	0	0	0	0	0	0	0	0	0	0	0	0	0
C10orf107	25	0.0012651821862348178	2.5473592021402203e-05	0.00045526746016695936	0.016666666666666666	0.33758734389148004	0.00025123450230324124	0	0	0	0	0	0	0	0	0	0	0	0	0	0	0	0	0	0	0	0	0	0	0	0	0	0	0	0	0	0	0	0	0	0	0	0	0	0	0	0	0	0
C10orf11	5	0.00025303643724696357	8.707321863176345e-08	0.00032283278306379485	0.1	0.3310603649035803	0.0001395232046374901	0	0	0	0	0	0	0	0	0	0	0	0	0	0	0	0	0	0	0	0	0	0	0	0	0	0	0	0	0	0	0	0	0	0	0	0	0	0	0	0	0	0
C10orf12	48	0.00242914979757085	4.309769384640837e-06	0.0022696895789140314	0.18351063829787234	0.3611969217833184	0.0002784983629365702	0	0	0	0	0	0	0	0	0	0	0	0	0	0	0	0	0	0	0	0	0	0	0	0	0	0	0	0	0	0	0	0	0	0	0	0	0	0	0	0	0	0
C10orf120	4	0.00020242914979757084	1.0429951376764893e-07	0.0002149933960746494	0	0.3242480431893143	0.0001229184624061186	0	0	0	0	0	0	0	0	0	0	0	0	0	0	0	0	0	0	0	0	0	0	0	0	0	0	0	0	0	0	0	0	0	0	0	0	0	0	0	0	0	0
C10orf131	3	0.00015182186234817812	1.0396091966145842e-07	0.00012989208543191997	0	0.32191847772962756	0.00010222673053187037	0	0	0	0	0	0	0	0	0	0	0	0	0	0	0	0	0	0	0	0	0	0	0	0	0	0	0	0	0	0	0	0	0	0	0	0	0	0	0	0	0	0
C10orf2	107	0.00541497975708502	2.9967820327772175e-05	0.0060829151583338984	0.1705166637277376	0.383845840051283	0.0002975423056925235	0	0	0	0	0	0	0	0	0	0	0	0	0	0	0	0	0	0	0	0	0	0	0	0	0	0	0	0	0	0	0	0	0	0	0	0	0	0	0	0	0	0
C10orf25	2	0.00010121457489878542	0.0	0.0001499158254926416	1.0	0.3148502230720204	7.64607574894523e-05	0	0	0	0	0	0	0	0	0	0	0	0	0	0	0	0	0	0	0	0	0	0	0	0	0	0	0	0	0	0	0	0	0	0	0	0	0	0	0	0	0	0
C10orf32	27	0.0013663967611336032	3.3153964998685156e-06	0.0005621897860724851	0.358974358974359	0.3456237318967327	0.0002550613844925192	0	0	0	0	0	0	0	0	0	0	0	0	0	0	0	0	0	0	0	0	0	0	0	0	0	0	0	0	0	0	0	0	0	0	0	0	0	0	0	0	0	0
C10orf35	86	0.004352226720647773	6.195475358931723e-05	0.0010923057004397706	0.06867305061559507	0.35893989210005267	0.00029326466870950205	0	0	0	0	0	0	0	0	0	0	0	0	0	0	0	0	0	0	0	0	0	0	0	0	0	0	0	0	0	0	0	0	0	0	0	0	0	0	0	0	0	0
C10orf53	12	0.0006072874493927125	8.047491713286108e-07	0.00010529528512679525	0.030303030303030304	0.31536779609620635	0.00020650292936589783	0	0	0	0	0	0	0	0	0	0	0	0	0	0	0	0	0	0	0	0	0	0	0	0	0	0	0	0	0	0	0	0	0	0	0	0	0	0	0	0	0	0
C10orf54	28	0.0014170040485829958	1.0668349510177034e-05	0.0003683547568600489	0.0026455026455026454	0.3436043680879182	0.00025685580991848287	0	0	0	0	0	0	0	0	0	0	0	0	0	0	0	0	0	0	0	0	0	0	0	0	0	0	0	0	0	0	0	0	0	0	0	0	0	0	0	0	0	0
C10orf55	63	0.003188259109311741	2.2779334716419823e-05	0.0012223406226406757	0.14285714285714285	0.36092642653612916	0.00028617175559600443	0	0	0	0	0	0	0	0	0	0	0	0	0	0	0	0	0	0	0	0	0	0	0	0	0	0	0	0	0	0	0	0	0	0	0	0	0	0	0	0	0	0
C10orf62	13	0.0006578947368421052	4.879655452076648e-07	0.00023104450184586824	0.20512820512820512	0.3307611188296145	0.0002126336488781647	0	0	0	0	0	0	0	0	0	0	0	0	0	0	0	0	0	0	0	0	0	0	0	0	0	0	0	0	0	0	0	0	0	0	0	0	0	0	0	0	0	0
C10orf67	13	0.0006578947368421052	9.21011751852745e-07	0.00015174005834610083	0.02564102564102564	0.3259542740259312	0.00021203980784440023	0	0	0	0	0	0	0	0	0	0	0	0	0	0	0	0	0	0	0	0	0	0	0	0	0	0	0	0	0	0	0	0	0	0	0	0	0	0	0	0	0	0
C10orf71	7	0.00035425101214574896	1.5559482360014312e-07	0.0001704713407482	0.2857142857142857	0.32363731656184486	0.00016586635699623444	0	0	0	0	0	0	0	0	0	0	0	0	0	0	0	0	0	0	0	0	0	0	0	0	0	0	0	0	0	0	0	0	0	0	0	0	0	0	0	0	0	0
C10orf76	27	0.0013663967611336032	7.721892473108307e-06	0.0012066467091204596	0.14245014245014245	0.367320382935217	0.0002553023474727156	0	0	0	0	0	0	0	0	0	0	0	0	0	0	0	0	0	0	0	0	0	0	0	0	0	0	0	0	0	0	0	0	0	0	0	0	0	0	0	0	0	0
C10orf82	14	0.0007085020242914979	9.175468776781402e-07	0.00017202934802690612	0.03296703296703297	0.32766768924633116	0.0002170383626444512	0	0	0	0	0	0	0	0	0	0	0	0	0	0	0	0	0	0	0	0	0	0	0	0	0	0	0	0	0	0	0	0	0	0	0	0	0	0	0	0	0	0
C10orf88	109	0.005516194331983805	6.866705008906939e-05	0.002691804255610594	0.05895344886170574	0.38511762069032723	0.0002977430500844268	0	0	0	0	0	0	0	0	0	0	0	0	0	0	0	0	0	0	0	0	0	0	0	0	0	0	0	0	0	0	0	0	0	0	0	0	0	0	0	0	0	0
C10orf90	8	0.0004048582995951417	4.034545516477876e-06	0.0009644264075466322	0.32142857142857145	0.3612761678398391	0.0001759149111263259	1	0	0	0	1	0	0	1	0	0	0	0	0	0	0	0	1	0	0	0	0	0	0	0	1	0	0	0	0	0	8	2	0	0	6	0	0	8	0	4	1	1
C10orf91	12	0.0006072874493927125	6.185861987803829e-07	0.00014815283756599724	0	0.3249625865443123	0.00020632666185322745	0	0	0	0	0	0	0	0	0	0	0	0	0	0	0	0	0	0	0	0	0	0	0	0	0	0	0	0	0	0	0	0	0	0	0	0	0	0	0	0	0	0
C10orf95	1	5.060728744939271e-05	0.0	5.416274751786397e-05	0	0.30971786833855797	4.356285847180655e-05	0	0	0	0	0	0	0	0	0	0	0	0	0	0	0	0	0	0	0	0	0	0	0	0	0	0	0	0	0	0	0	0	0	0	0	0	0	0	0	0	0	0
C11orf1	42	0.002125506072874494	1.1824387044753661e-05	0.000671333079721844	0.08362369337979095	0.3531977263790083	0.0002739730342890303	1	0	0	0	0	0	0	0	0	0	0	0	0	0	0	0	0	0	0	0	0	0	0	0	0	0	0	0	0	0	36	3	0	0	29	0	0	32	0	20	0	3
C11orf16	14	0.0007085020242914979	1.6495774176497086e-06	0.00030741391946200163	0.18681318681318682	0.337800875273523	0.00021733169040499603	0	0	0	0	0	0	0	0	0	0	0	0	0	0	0	0	0	0	0	0	0	0	0	0	0	0	0	0	0	0	0	0	0	0	0	0	0	0	0	0	0	0
C11orf24	14	0.0007085020242914979	7.685338419138121e-06	0.00041653965685505446	0.054945054945054944	0.3442928580140435	0.00021687106003937456	0	0	0	0	0	0	0	0	0	0	0	0	0	0	0	0	0	0	0	0	0	0	0	0	0	0	0	0	0	0	0	0	0	0	0	0	0	0	0	0	0	0
C11orf30	90	0.004554655870445344	7.543574940391228e-05	0.005292535061509122	0.14382022471910114	0.3993290625063153	0.0002944159858601608	0	0	0	0	0	0	0	0	0	0	0	0	0	0	0	0	0	0	0	0	0	0	0	0	0	0	0	0	0	0	0	0	0	0	0	0	0	0	0	0	0	0
C11orf31	23	0.0011639676113360323	2.1246157210446145e-05	0.0006104011278029777	0.015810276679841896	0.34767920610901926	0.000245114008308775	0	0	0	0	0	0	0	0	0	0	0	0	0	0	0	0	0	0	0	0	0	0	0	0	0	0	0	0	0	0	0	0	0	0	0	0	0	0	0	0	0	0
C11orf42	2	0.00010121457489878542	0.0	3.559427531169028e-05	1.0	0.3010267816337101	7.609849206840976e-05	0	0	0	0	0	0	0	0	0	0	0	0	0	0	0	0	0	0	0	0	0	0	0	0	0	0	0	0	0	0	0	0	0	0	0	0	0	0	0	0	0	0
C11orf45	9	0.0004554655870445344	4.710582670165875e-06	0.0002648835348784067	0.027777777777777776	0.3468126930637461	0.00018543472460783774	0	0	0	0	0	0	0	0	0	0	0	0	0	0	0	0	0	0	0	0	0	0	0	0	0	0	0	0	0	0	0	0	0	0	0	0	0	0	0	0	0	0
C11orf49	66	0.003340080971659919	2.690854498901099e-05	0.0025721844151919905	0.08391608391608392	0.3752658766332422	0.0002874915958539929	0	0	0	0	0	0	0	0	0	0	0	0	0	0	0	0	0	0	0	0	0	0	0	0	0	0	0	0	0	0	0	0	0	0	0	0	0	0	0	0	0	0
C11orf52	310	0.01568825910931174	0.00013139101651674038	0.00858791349325932	0.04772940808017538	0.4130089457403227	0.00030872770242162663	0	0	0	0	0	0	0	0	0	0	0	0	0	0	0	0	0	0	0	0	0	0	0	0	0	0	0	0	0	0	0	0	0	0	0	0	0	0	0	0	0	0
C11orf53	5	0.00025303643724696357	9.863714306212795e-07	0.00019168591803019435	0.1	0.3364778803255798	0.00013926287088919574	0	0	0	0	0	0	0	0	0	0	0	0	0	0	0	0	0	0	0	0	0	0	0	0	0	0	0	0	0	0	0	0	0	0	0	0	0	0	0	0	0	0
C11orf54	38	0.001923076923076923	1.6453547452933002e-05	0.0014327949904842242	0.12660028449502134	0.3724296511299169	0.00027010230525619487	0	0	0	0	0	0	0	0	0	0	0	0	0	0	0	0	0	0	0	0	0	0	0	0	0	0	0	0	0	0	0	0	0	0	0	0	0	0	0	0	0	0
C11orf57	150	0.0075910931174089065	0.0002531537350139949	0.006783108208333625	0.11829977628635346	0.38846403365639803	0.0003022343987235051	0	0	0	0	0	0	0	0	0	0	0	0	0	0	0	0	0	0	0	0	0	0	0	0	0	0	0	0	0	0	0	0	0	0	0	0	0	0	0	0	0	0
C11orf58	58	0.002935222672064777	1.2765040922450974e-05	0.0024445205712899606	0.055051421657592255	0.36693840411505824	0.0002840967609448736	0	0	0	0	0	0	0	0	0	0	0	0	0	0	0	0	0	0	0	0	0	0	0	0	0	0	0	0	0	0	0	0	0	0	0	0	0	0	0	0	0	0
C11orf63	7	0.00035425101214574896	3.532779535075044e-07	0.0006898571107976051	0.2857142857142857	0.36153395784543324	0.00016650768252551748	0	0	0	0	0	0	0	0	0	0	0	0	0	0	0	0	0	0	0	0	0	0	0	0	0	0	0	0	0	0	0	0	0	0	0	0	0	0	0	0	0	0
C11orf65	12	0.0006072874493927125	6.002331243914296e-07	0.00027386760979200054	0.030303030303030304	0.329651996930366	0.00020660927729909483	0	0	0	0	0	0	0	0	0	0	0	0	0	0	0	0	0	0	0	0	0	0	0	0	0	0	0	0	0	0	0	0	0	0	0	0	0	0	0	0	0	0
C11orf68	17	0.000860323886639676	2.612478997972658e-06	0.0007076636080556016	0.07352941176470588	0.35459211140221797	0.00022986840462030223	0	0	0	0	0	0	0	0	0	0	0	0	0	0	0	0	0	0	0	0	0	0	0	0	0	0	0	0	0	0	0	0	0	0	0	0	0	0	0	0	0	0
C11orf70	13	0.0006578947368421052	2.238210170140601e-06	0.0012707164431067445	0.21794871794871795	0.35924660024725474	0.00021276527505383497	0	0	0	0	0	0	0	0	0	0	0	0	0	0	0	0	0	0	0	0	0	0	0	0	0	0	0	0	0	0	0	0	0	0	0	0	0	0	0	0	0	0
C11orf71	7	0.00035425101214574896	1.888089092552521e-06	0.00020995907829795	0	0.3377315922608874	0.00016475897166478746	0	0	0	0	0	0	0	0	0	0	0	0	0	0	0	0	0	0	0	0	0	0	0	0	0	0	0	0	0	0	0	0	0	0	0	0	0	0	0	0	0	0
C11orf72	1	5.060728744939271e-05	0.0	0.0001748095630205737	0	0.3249358679208051	4.358277546804223e-05	0	0	0	0	0	0	0	0	0	0	0	0	0	0	0	0	0	0	0	0	0	0	0	0	0	0	0	0	0	0	0	0	0	0	0	0	0	0	0	0	0	0
C11orf73	16	0.0008097165991902834	1.109315697233304e-05	0.0006621308450526419	0.09166666666666666	0.35900510528515106	0.00022526215176336725	0	0	0	0	0	0	0	0	0	0	0	0	0	0	0	0	0	0	0	0	0	0	0	0	0	0	0	0	0	0	0	0	0	0	0	0	0	0	0	0	0	0
C11orf74	13	0.0006578947368421052	1.0692893597326754e-06	0.000539031608705549	0.15384615384615385	0.33859967785050893	0.0002118969978994758	0	0	0	0	0	0	0	0	0	0	0	0	0	0	0	0	0	0	0	0	0	0	0	0	0	0	0	0	0	0	0	0	0	0	0	0	0	0	0	0	0	0
C11orf80	1	5.060728744939271e-05	0.0	2.503783080082464e-05	0	0.291174867011479	4.343179289482599e-05	0	0	0	0	0	0	0	0	0	0	0	0	0	0	0	0	0	0	0	0	0	0	0	0	0	0	0	0	0	0	0	0	0	0	0	0	0	0	0	0	0	0
C11orf84	45	0.002277327935222672	1.5981103035541167e-05	0.0028996191038077736	0.09292929292929293	0.38101849173752916	0.0002762630445769714	0	0	0	0	0	0	0	0	0	0	0	0	0	0	0	0	0	0	0	0	0	0	0	0	0	0	0	0	0	0	0	0	0	0	0	0	0	0	0	0	0	0
C11orf85	8	0.0004048582995951417	7.56992219695535e-07	9.310087915201596e-05	0	0.3207844283186415	0.00017113121569938737	0	0	0	0	0	0	0	0	0	0	0	0	0	0	0	0	0	0	0	0	0	0	0	0	0	0	0	0	0	0	0	0	0	0	0	0	0	0	0	0	0	0
C11orf87	56	0.0028340080971659917	2.4053487542224388e-05	0.0008720425318833082	0.04285714285714286	0.35614512553394734	0.00028316419479322525	0	0	0	0	0	0	0	0	0	0	0	0	0	0	0	0	0	0	0	0	0	0	0	0	0	0	0	0	0	0	0	0	0	0	0	0	0	0	0	0	0	0
C11orf91	1	5.060728744939271e-05	0.0	1.00796693148375e-05	0	0.2740714028128381	4.328348107069873e-05	0	0	0	0	0	0	0	0	0	0	0	0	0	0	0	0	0	0	0	0	0	0	0	0	0	0	0	0	0	0	0	0	0	0	0	0	0	0	0	0	0	0
C11orf96	1	5.060728744939271e-05	0.0	5.416274751786397e-05	0	0.30971786833855797	4.356285847180655e-05	0	0	0	0	0	0	0	0	0	0	0	0	0	0	0	0	0	0	0	0	0	0	0	0	0	0	0	0	0	0	0	0	0	0	0	0	0	0	0	0	0	0
C11orf98	17	0.000860323886639676	5.808359303178175e-07	0.002298827244144513	0.21323529411764705	0.3634624581539933	0.00023032044142050822	0	0	0	0	0	0	0	0	0	0	0	0	0	0	0	0	0	0	0	0	0	0	0	0	0	0	0	0	0	0	0	0	0	0	0	0	0	0	0	0	0	0
C12orf10	70	0.00354251012145749	8.489014235984116e-05	0.00259917015536026	0.06873706004140787	0.38903764372342103	0.00028880809691373907	0	0	0	0	0	0	0	0	0	0	0	0	0	0	0	0	0	0	0	0	0	0	0	0	0	0	0	0	0	0	0	0	0	0	0	0	0	0	0	0	0	0
C12orf29	4	0.00020242914979757084	1.3386569038310483e-07	0.0006453182449903115	0.3333333333333333	0.35193331789766147	0.0001231363957971095	1	0	0	0	0	0	0	1	0	1	0	0	0	0	0	0	0	0	0	0	0	0	0	0	0	0	0	0	0	0	4	0	0	0	3	0	0	3	0	1	0	1
C12orf4	11	0.0005566801619433198	3.7095818826195476e-06	0.00027809310441059327	0.2727272727272727	0.3408836061897286	0.00019931338898351728	1	0	0	0	1	0	0	0	0	0	0	0	0	0	0	0	0	0	0	0	0	0	0	1	1	0	0	0	0	0	9	0	0	0	8	0	0	8	0	2	1	4
C12orf40	6	0.00030364372469635624	2.1443809383734945e-07	0.0002853331917721562	0.2	0.3338909447288826	0.0001542875226936918	0	0	0	0	0	0	0	0	0	0	0	0	0	0	0	0	0	0	0	0	0	0	0	0	0	0	0	0	0	0	0	0	0	0	0	0	0	0	0	0	0	0
C12orf43	38	0.001923076923076923	6.927138734794178e-06	0.002272286116318263	0.10099573257467995	0.36621075651432594	0.00027023961851563224	0	0	0	0	0	0	0	0	0	0	0	0	0	0	0	0	0	0	0	0	0	0	0	0	0	0	0	0	0	0	0	0	0	0	0	0	0	0	0	0	0	0
C12orf45	18	0.0009109311740890688	1.9143768742380603e-06	0.0011719911113224322	0.11764705882352941	0.3560616981404065	0.00023351726922047635	0	0	0	0	0	0	0	0	0	0	0	0	0	0	0	0	0	0	0	0	0	0	0	0	0	0	0	0	0	0	0	0	0	0	0	0	0	0	0	0	0	0
C12orf49	258	0.01305668016194332	0.0006621461428328911	0.006252777479213726	0.021385696618707206	0.41254332122426823	0.00030734452774799963	0	0	0	0	0	0	0	0	0	0	0	0	0	0	0	0	0	0	0	0	0	0	0	0	0	0	0	0	0	0	0	0	0	0	0	0	0	0	0	0	0	0
C12orf5	41	0.002074898785425101	2.9937596332846826e-05	0.0020093696327018362	0.10609756097560975	0.3847876462913559	0.00027301648628988364	0	0	0	0	0	0	0	0	0	0	0	0	0	0	0	0	0	0	0	0	0	0	0	0	0	0	0	0	0	0	0	0	0	0	0	0	0	0	0	0	0	0
C12orf50	2	0.00010121457489878542	4.437135631824051e-08	7.380175732175994e-05	0	0.3117948717948718	7.63633437316369e-05	1	0	0	0	0	0	0	1	0	0	0	0	0	0	1	0	0	0	0	0	0	0	0	0	0	0	0	0	0	0	2	0	0	0	2	0	0	2	0	0	0	0
C12orf56	1	5.060728744939271e-05	0.0	0.0001748095630205737	0	0.3249358679208051	4.358277546804223e-05	0	0	0	0	0	0	0	0	0	0	0	0	0	0	0	0	0	0	0	0	0	0	0	0	0	0	0	0	0	0	0	0	0	0	0	0	0	0	0	0	0	0
C12orf57	32	0.0016194331983805667	1.4815881927659653e-05	0.001768383307745743	0.09274193548387097	0.37671820486912094	0.00026302644846842806	1	1	0	0	1	0	0	1	0	1	0	0	0	0	0	0	0	0	1	0	0	0	0	0	1	0	0	0	0	0	30	1	0	0	24	1	0	28	0	10	1	1
C12orf60	1	5.060728744939271e-05	0.0	2.7039416500889645e-06	0	0.25634372891910123	4.223748849771076e-05	0	0	0	0	0	0	0	0	0	0	0	0	0	0	0	0	0	0	0	0	0	0	0	0	0	0	0	0	0	0	0	0	0	0	0	0	0	0	0	0	0	0
C12orf65	227	0.011487854251012146	3.990356370902042e-05	0.010330404190708797	0.22634595142489572	0.3959523093878369	0.0003065139942972141	0	0	0	0	0	0	0	0	0	0	0	0	0	0	0	0	0	0	0	0	0	0	0	0	0	0	0	0	0	0	0	0	0	0	0	0	0	0	0	0	0	0
C12orf66	13	0.0006578947368421052	1.794583827025756e-06	0.0004447534939544816	0.47435897435897434	0.3439093583027307	0.00021162767432354837	0	0	0	0	0	0	0	0	0	0	0	0	0	0	0	0	0	0	0	0	0	0	0	0	0	0	0	0	0	0	0	0	0	0	0	0	0	0	0	0	0	0
C12orf73	9	0.0004554655870445344	2.274692070500497e-08	0.0003721266126359091	0.7222222222222222	0.3285393632055865	0.00018583427323149546	0	0	0	0	0	0	0	0	0	0	0	0	0	0	0	0	0	0	0	0	0	0	0	0	0	0	0	0	0	0	0	0	0	0	0	0	0	0	0	0	0	0
C12orf74	128	0.006477732793522267	5.375694741316833e-05	0.0029485830031106977	0.022760826771653545	0.3794891492222009	0.0003001965473876347	0	0	0	0	0	0	0	0	0	0	0	0	0	0	0	0	0	0	0	0	0	0	0	0	0	0	0	0	0	0	0	0	0	0	0	0	0	0	0	0	0	0
C12orf75	23	0.0011639676113360323	7.705683309728161e-06	0.0004754364468981722	0.039525691699604744	0.35468758413957746	0.00024713376460228017	0	0	0	0	0	0	0	0	0	0	0	0	0	0	0	0	0	0	0	0	0	0	0	0	0	0	0	0	0	0	0	0	0	0	0	0	0	0	0	0	0	0
C12orf76	1	5.060728744939271e-05	0.0	0.0001317530144667747	0	0.3251336898395722	4.358090929760601e-05	0	0	0	0	0	0	0	0	0	0	0	0	0	0	0	0	0	0	0	0	0	0	0	0	0	0	0	0	0	0	0	0	0	0	0	0	0	0	0	0	0	0
C14orf1	129	0.00652834008097166	0.00014531252274429136	0.002634200663302136	0.030038759689922482	0.3849525627788276	0.00030026190400551185	0	0	0	0	0	0	0	0	0	0	0	0	0	0	0	0	0	0	0	0	0	0	0	0	0	0	0	0	0	0	0	0	0	0	0	0	0	0	0	0	0	0
C14orf105	32	0.0016194331983805667	8.278460915303218e-06	0.0007478773939952359	0.07661290322580645	0.35707186613419106	0.00026343525855895486	0	0	0	0	0	0	0	0	0	0	0	0	0	0	0	0	0	0	0	0	0	0	0	0	0	0	0	0	0	0	0	0	0	0	0	0	0	0	0	0	0	0
C14orf119	59	0.00298582995951417	9.082770582207856e-05	0.0009706136331849019	0.022209234365867914	0.3619445360296003	0.0002840306838187405	0	0	0	0	0	0	0	0	0	0	0	0	0	0	0	0	0	0	0	0	0	0	0	0	0	0	0	0	0	0	0	0	0	0	0	0	0	0	0	0	0	0
C14orf142	15	0.0007591093117408907	2.5603407350107976e-07	0.00036267549121032856	0.3904761904761905	0.3324192924314049	0.0002218274565780005	0	0	0	0	0	0	0	0	0	0	0	0	0	0	0	0	0	0	0	0	0	0	0	0	0	0	0	0	0	0	0	0	0	0	0	0	0	0	0	0	0	0
C14orf159	16	0.0008097165991902834	1.5810267229773628e-05	0.0005798973956100492	0.05	0.3584190382906169	0.00022602931517306656	0	0	0	0	0	0	0	0	0	0	0	0	0	0	0	0	0	0	0	0	0	0	0	0	0	0	0	0	0	0	0	0	0	0	0	0	0	0	0	0	0	0
C14orf166	156	0.007894736842105263	4.566741902630619e-05	0.014988177499257441	0.2065343258891646	0.4124658191913499	0.0003028535322263737	0	0	0	0	0	0	0	0	0	0	0	0	0	0	0	0	0	0	0	0	0	0	0	0	0	0	0	0	0	0	0	0	0	0	0	0	0	0	0	0	0	0
C14orf169	46	0.0023279352226720645	2.393827840195183e-06	0.005008752298883901	0.2898550724637681	0.38355526223844094	0.00027731889333287076	0	0	0	0	0	0	0	0	0	0	0	0	0	0	0	0	0	0	0	0	0	0	0	0	0	0	0	0	0	0	0	0	0	0	0	0	0	0	0	0	0	0
C14orf178	18	0.0009109311740890688	2.8006834941442404e-07	0.00098731273497912	0.11764705882352941	0.34343715239154615	0.0002336256402837583	0	0	0	0	0	0	0	0	0	0	0	0	0	0	0	0	0	0	0	0	0	0	0	0	0	0	0	0	0	0	0	0	0	0	0	0	0	0	0	0	0	0
C14orf180	45	0.002277327935222672	1.1093362238080027e-05	0.0005587988573651486	0.09393939393939393	0.34524329518651176	0.00027613387272625267	0	0	0	0	0	0	0	0	0	0	0	0	0	0	0	0	0	0	0	0	0	0	0	0	0	0	0	0	0	0	0	0	0	0	0	0	0	0	0	0	0	0
C14orf183	2	0.00010121457489878542	6.130561603548958e-09	0.0003450462736219323	0	0.3343881678032931	7.655258677322434e-05	0	0	0	0	0	0	0	0	0	0	0	0	0	0	0	0	0	0	0	0	0	0	0	0	0	0	0	0	0	0	0	0	0	0	0	0	0	0	0	0	0	0
C14orf2	20	0.0010121457489878543	3.158790397431949e-06	0.0007132939516717687	0.08421052631578947	0.35463665894937096	0.00023977531787341744	0	0	0	0	0	0	0	0	0	0	0	0	0	0	0	0	0	0	0	0	0	0	0	0	0	0	0	0	0	0	0	0	0	0	0	0	0	0	0	0	0	0
C14orf37	9	0.0004554655870445344	2.6450696690403745e-06	0.0006582482492900736	0.2222222222222222	0.35808778224783444	0.00018392639095128851	0	0	0	0	0	0	0	0	0	0	0	0	0	0	0	0	0	0	0	0	0	0	0	0	0	0	0	0	0	0	0	0	0	0	0	0	0	0	0	0	0	0
C14orf39	6	0.00030364372469635624	1.4332302894878984e-06	8.596088787995849e-05	0	0.3148602568596832	0.00015023806160211446	0	0	0	0	0	0	0	0	0	0	0	0	0	0	0	0	0	0	0	0	0	0	0	0	0	0	0	0	0	0	0	0	0	0	0	0	0	0	0	0	0	0
C14orf79	3	0.00015182186234817812	5.994311564117673e-07	0.00035503297951942095	0.3333333333333333	0.3387796389322269	0.00010200302112541621	0	0	0	0	0	0	0	0	0	0	0	0	0	0	0	0	0	0	0	0	0	0	0	0	0	0	0	0	0	0	0	0	0	0	0	0	0	0	0	0	0	0
C14orf80	54	0.0027327935222672063	3.283288972755025e-05	0.0019227474993280679	0.0440251572327044	0.3826194717682596	0.00028188812390650403	0	0	0	0	0	0	0	0	0	0	0	0	0	0	0	0	0	0	0	0	0	0	0	0	0	0	0	0	0	0	0	0	0	0	0	0	0	0	0	0	0	0
C14orf93	7	0.00035425101214574896	3.1833942132730395e-07	0.0006560065463143475	0.14285714285714285	0.3552742767759219	0.00016610822042354166	1	0	0	0	1	0	0	1	0	1	0	0	0	0	0	0	0	0	0	0	0	0	0	1	1	0	0	0	0	0	5	1	0	0	4	0	0	4	0	2	1	1
C15orf26	13	0.0006578947368421052	4.961453327521842e-07	0.00022810538479268316	0.10256410256410256	0.3214105629564567	0.0002113162412642062	0	0	0	0	0	0	0	0	0	0	0	0	0	0	0	0	0	0	0	0	0	0	0	0	0	0	0	0	0	0	0	0	0	0	0	0	0	0	0	0	0	0
C15orf27	14	0.0007085020242914979	1.1632100913403806e-06	0.0005692746012063078	0.06593406593406594	0.35075885328836426	0.0002173929130009845	0	0	0	0	0	0	0	0	0	0	0	0	0	0	0	0	0	0	0	0	0	0	0	0	0	0	0	0	0	0	0	0	0	0	0	0	0	0	0	0	0	0
C15orf32	12	0.0006072874493927125	6.796763999189177e-07	9.034342591269571e-05	0.045454545454545456	0.31921939871730665	0.00020533494394585634	0	0	0	0	0	0	0	0	0	0	0	0	0	0	0	0	0	0	0	0	0	0	0	0	0	0	0	0	0	0	0	0	0	0	0	0	0	0	0	0	0	0
C15orf38_AP3S2	1	5.060728744939271e-05	0.0	0.00024387842451062953	0	0.3346090019304365	4.358759342252945e-05	0	0	0	0	0	0	0	0	0	0	0	0	0	0	0	0	0	0	0	0	0	0	0	0	0	0	0	0	0	0	0	0	0	0	0	0	0	0	0	0	0	0
C15orf39	46	0.0023279352226720645	3.573681526197171e-05	0.0017458301055677302	0.06183574879227053	0.3821532867890228	0.00027692078727540616	0	0	0	0	0	0	0	0	0	0	0	0	0	0	0	0	0	0	0	0	0	0	0	0	0	0	0	0	0	0	0	0	0	0	0	0	0	0	0	0	0	0
C15orf40	8	0.0004048582995951417	4.494603150339653e-07	0.00023287355814755804	0.07142857142857142	0.3285120532003325	0.0001755514233168324	0	0	0	0	0	0	0	0	0	0	0	0	0	0	0	0	0	0	0	0	0	0	0	0	0	0	0	0	0	0	0	0	0	0	0	0	0	0	0	0	0	0
C15orf41	29	0.0014676113360323885	3.4519490378564785e-06	0.0010820206854391635	0.3226600985221675	0.3596781826786559	0.0002587759665424101	0	0	0	0	0	0	0	0	0	0	0	0	0	0	0	0	0	0	0	0	0	0	0	0	0	0	0	0	0	0	0	0	0	0	0	0	0	0	0	0	0	0
C15orf43	2	0.00010121457489878542	1.2488790399380768e-06	0.00016284887002303595	0	0.3315269365635958	7.286629482718014e-05	0	0	0	0	0	0	0	0	0	0	0	0	0	0	0	0	0	0	0	0	0	0	0	0	0	0	0	0	0	0	0	0	0	0	0	0	0	0	0	0	0	0
C15orf48	135	0.006831983805668016	2.7328641674549633e-05	0.003884151041162671	0.14461028192371475	0.36864296108354166	0.00030097056730508666	0	0	0	0	0	0	0	0	0	0	0	0	0	0	0	0	0	0	0	0	0	0	0	0	0	0	0	0	0	0	0	0	0	0	0	0	0	0	0	0	0	0
C15orf52	7	0.00035425101214574896	2.431597916005246e-07	0.000650511477643874	0.42857142857142855	0.3457083872773715	0.00016642766550959564	0	0	0	0	0	0	0	0	0	0	0	0	0	0	0	0	0	0	0	0	0	0	0	0	0	0	0	0	0	0	0	0	0	0	0	0	0	0	0	0	0	0
[truncated: 17,963 more rows]
[truncated: 18 more columns]
