# Supplementary material for: NIAPU: network-informed adaptive positive-unlabeled learning for disease gene identification
Source: Bioinformatics. 2023 Feb 2;39(2):btac848. doi: 10.1093/bioinformatics/btac848 (PMC9933847; doi:10.1093/bioinformatics/btac848)
Supplement: btac848_Supplementary_Data [file btac848_supplementary_data.zip › Supplementary File 1.csv]

MAP2K4	FLNC
MAP2K4	SPAG9
MAP2K4	MAPK8
MAP2K4	MAP4K2
MAP2K4	MAP2K7
MAP2K4	MAP3K8
MAP2K4	AKT1
MAP2K4	MAPK8IP3
MAP2K4	MAP3K11
MAP2K4	MAP3K4
MAP2K4	ARRB2
MAP2K4	MAP3K2
MAP2K4	MAP3K1
MAP2K4	NPHS1
MAP2K4	ITCH
MAP2K4	MAPK9
MAP2K4	BLNK
MAP2K4	PML
MAP2K4	MAPK10
MAP2K4	MAP3K5
MAP2K4	MAP2K6
MAP2K4	MAPK14
MAP2K4	MAP3K3
MAP2K4	LRRK2
MAP2K4	APP
MAP2K4	JUN
MAP2K4	MAP3K7
MAP2K4	ARRB1
MAP2K4	MAPK1
MAP2K4	GCH1
MAP2K4	GEMIN5
MAP2K4	RBBP8
MAP2K4	EGFR
MAP2K4	MAP3K10
MAP2K4	NBR1
MAP2K4	KTI12
MAP2K4	VASP
MAP2K4	FLNB
MAP2K4	CDC5L
MAP2K4	UBC
MAP2K4	TRIM25
MAP2K4	APEX1
MAP2K4	PLEKHA4
MAP2K4	AGO2
MAP2K4	HSCB
MAP2K4	ALDOB
MAP2K4	CYLC2
MAP2K4	FBP2
MAP2K4	STX17
MAP2K4	SH3RF3
MAP2K4	ZDHHC17
MAP2K4	TNFAIP8L1
FLNC	CAPN3
FLNC	SGCD
FLNC	SGCG
FLNC	MYOZ1
FLNC	KCND2
FLNC	MYOZ2
FLNC	MYOZ3
FLNC	PHLDB2
FLNC	MYOT
FLNC	INPPL1
FLNC	OTUD1
FLNC	OTUD4
FLNC	USP53
FLNC	USP25
FLNC	CAMKK2
FLNC	RASSF5
FLNC	WIPI2
FLNC	WNK1
FLNC	SIRT7
FLNC	PRKAB2
FLNC	TRIM54
FLNC	CUL3
FLNC	CDK2
FLNC	FBXL22
FLNC	DYNLRB1
FLNC	EEF1G
FLNC	NUP133
FLNC	DYNC1H1
FLNC	ENO1
FLNC	SAP30BP
FLNC	DDB1
FLNC	SRSF9
FLNC	SF3A3
FLNC	DCTN1
FLNC	EEF1D
FLNC	FN1
FLNC	VCAM1
FLNC	TP63
FLNC	IQCB1
FLNC	IGSF8
FLNC	NPM1
FLNC	RPS6KA2
FLNC	ANKRD28
FLNC	AP3S1
FLNC	ARFGEF2
FLNC	CTTNBP2NL
FLNC	FLNB
FLNC	KCMF1
FLNC	NCAPD2
FLNC	IKBKB
FLNC	NUP88
FLNC	PSMD12
FLNC	PSMD13
FLNC	PSMD3
FLNC	TXNL1
FLNC	XIRP2
FLNC	XIRP1
FLNC	SYNPO2
FLNC	TRIM63
FLNC	TRIM55
FLNC	RAPGEF2
FLNC	OBSL1
FLNC	FBXW11
FLNC	TNFAIP1
FLNC	SNX24
FLNC	ERI2
FLNC	KCTD13
FLNC	CARD8
FLNC	DVL1
FLNC	PIP5K1A
FLNC	NAT8L
FLNC	HSPB2
FLNC	FOXF1
FLNC	MCM2
FLNC	MCM5
FLNC	CDC73
FLNC	ATOH1
FLNC	HSPB7
FLNC	RAB8B
FLNC	NUAK2
FLNC	GNG3
FLNC	NT5C
FLNC	PLEKHO1
FLNC	FRYL
FLNC	OFCC1
FLNC	PAX4
FLNC	C6orf141
FLNC	MFN1
FLNC	PSMC4
FLNC	SMOX
FLNC	RAPGEF5
FLNC	CYLD
FLNC	BRCA1
FLNC	TES
FLNC	WDR77
FLNC	RAD18
FLNC	RNF4
FLNC	RNF31
FLNC	SPDL1
FLNC	SIAH2
FLNC	PRKCZ
FLNC	AGR2
FLNC	MYC
FLNC	ANK3
FLNC	PHB
FLNC	USP14
FLNC	MTDH
FLNC	MECOM
FLNC	DYRK1A
FLNC	MDP1
FLNC	PTPN12
FLNC	SSH1
FLNC	PLEKHA4
FLNC	PINK1
FLNC	PDPK1
FLNC	FLG
FLNC	PPIB
FLNC	HIST1H2AB
FLNC	HIST2H2BF
FLNC	DOCK6
FLNC	RPL30
FLNC	DYSF
FLNC	MYBPC2
FLNC	REPS1
FLNC	CIT
FLNC	ANLN
FLNC	CHMP4B
FLNC	CHMP4C
FLNC	ECT2
FLNC	KIF14
FLNC	KIF20A
FLNC	PRC1
FLNC	PRNP
FLNC	CDC42
FLNC	LGALS9
FLNC	CUL4A
FLNC	SLC25A3
FLNC	RTFDC1
FLNC	NUDT5
FLNC	SPRYD7
FLNC	PLEKHG2
FLNC	LRRC61
FLNC	TANC2
FLNC	LAD1
FLNC	ANKS1B
FLNC	FBLIM1
FLNC	DTX3
FLNC	FGD5
MYPN	ACTN2
MYPN	NEB
MYPN	ACTN3
MYPN	NEBL
MYPN	ANKRD23
MYPN	ANKRD1
MYPN	TTN
MYPN	DHX8
MYPN	DENND2D
MYPN	MTA2
MYPN	XPO1
MYPN	CAPZA2
MYPN	GTSE1
MYPN	BAG6
MYPN	MCM2
MYPN	TRIM25
MYPN	KIAA1429
MYPN	PPP1CC
MYPN	GBF1
MYPN	PDLIM3
MYPN	KIF14
MYPN	HOMER2
MYPN	TRIP6
MYPN	HOMER1
MYPN	HOMER3
MYPN	PALLD
MYPN	SSFA2
ACTN2	KCNA5
ACTN2	DLG1
ACTN2	DISC1
ACTN2	GRIN2B
ACTN2	ADAM12
ACTN2	MYOZ1
ACTN2	TNN
ACTN2	PDLIM1
ACTN2	DLG4
ACTN2	ACTN3
ACTN2	YWHAQ
ACTN2	NRIP1
ACTN2	KAT2B
ACTN2	MED14
ACTN2	SNW1
ACTN2	ITGB3BP
ACTN2	ATXN7
ACTN2	NR1I2
ACTN2	PSMA3
ACTN2	KCNN2
ACTN2	LDB3
ACTN2	ATXN2
ACTN2	COIL
ACTN2	FBXL22
ACTN2	NOS3
ACTN2	ACTN4
ACTN2	ACTN1
ACTN2	ERBB2IP
ACTN2	CAPN1
ACTN2	IGSF8
ACTN2	RPL35
ACTN2	ZNF446
ACTN2	SYNPO2
ACTN2	MOS
ACTN2	SNAI1
ACTN2	SP100
ACTN2	PDLIM3
ACTN2	MYOZ2
ACTN2	MICALL2
ACTN2	BRMS1L
ACTN2	FAM154A
ACTN2	RTP5
ACTN2	HSPB1
ACTN2	MYH1
ACTN2	MYH2
ACTN2	MYH3
ACTN2	MYH4
ACTN2	MYH6
ACTN2	MYH7
ACTN2	MYH8
ACTN2	PSMB5
ACTN2	TPM3
ACTN2	TPM4
ACTN2	TNNI1
ACTN2	TPM1
ACTN2	TPM2
ACTN2	ANGPTL7
ACTN2	ATP5G1
ACTN2	CD27
ACTN2	CLEC4D
ACTN2	CRABP2
ACTN2	CRADD
ACTN2	FAM50B
ACTN2	GATA3
ACTN2	GNB2L1
ACTN2	GOLGA7
ACTN2	GSTT1
ACTN2	HIST1H4I
ACTN2	KATNAL2
ACTN2	MRPL10
ACTN2	NCAPH2
ACTN2	PPP1CB
ACTN2	QARS
ACTN2	SPA17
ACTN2	SRP9
ACTN2	SSSCA1
ACTN2	TCTEX1D2
ACTN2	TOLLIP
ACTN2	ZC2HC1C
ACTN2	CFTR
ACTN2	ST7
ACTN2	MYOT
ACTN2	AGRN
ACTN2	RGS9
ACTN2	GRIN1
ACTN2	PPP1R9B
ACTN2	HTT
ACTN2	BAD
ACTN2	USP2
ACTN2	PSMA1
ACTN2	HTR1B
ACTN2	C11orf57
ACTN2	WDYHV1
ACTN2	RPP14
ACTN2	SYNPO2L
ACTN2	CNNM3
ACTN2	ODF3B
ACTN2	MGC50722
ACTN2	PLEKHA4
ACTN2	HIST2H2BE
ACTN2	SNAPIN
ACTN2	AKTIP
ACTN2	APPL1
ACTN2	ASH2L
ACTN2	DYSF
ACTN2	MAST2
ACTN2	MYBPC2
ACTN2	MYOM2
ACTN2	TTN
ACTN2	TULP3
ACTN2	ABI1
ACTN2	DUX1
ACTN2	CIT
ACTN2	ANLN
ACTN2	CHMP4B
ACTN2	CHMP4C
ACTN2	ECT2
ACTN2	KIF14
ACTN2	KIF20A
ACTN2	PRC1
ACTN2	DDX58
ACTN2	ARX
ACTN2	CACNA1C
ACTN2	FXR1
ACTN2	SHANK3
ACTN2	SMARCA2
ACTN2	TSC1
ACTN2	TSC2
ACVR1	FNTA
ACVR1	BMPR2
ACVR1	GDF5
ACVR1	ENG
ACVR1	BMP7
ACVR1	SMAD5
ACVR1	SMAD1
ACVR1	ACVR1B
ACVR1	TGFBR2
ACVR1	TSC22D1
ACVR1	IGSF1
ACVR1	SMURF1
ACVR1	BAMBI
ACVR1	SMAD6
ACVR1	SMAD7
ACVR1	PEG10
ACVR1	INHBA
ACVR1	ACVR2A
ACVR1	BMPR1A
ACVR1	USP15
ACVR1	ACVRL1
ACVR1	TGFBRAP1
ACVR1	GRAMD1A
ACVR1	MED16
ACVR1	RNF149
ACVR1	ARV1
ACVR1	OTUB1
ACVR1	LRRIQ1
ACVR1	TNFRSF10A
ACVR1	MRAP2
ACVR1	CD320
ACVR1	RGMB
ACVR1	FBXO7
ACVR1	FKBP1A
ACVR1	TDGF1
ACVR1	RNF4
ACVR1	BMP6
ACVR1	GDF2
ACVR1	STIP1
ACVR1	ATM
ACVR1	PIK3CG
ACVR1	CIT
ACVR1	CKM
ACVR1	KIAA1429
ACVR1	PSMD14
ACVR1	STUB1
ACVR1	EDAR
ACVR1	KCNE3
ACVR1	NRSN1
ACVR1	KCNK18
ACVR1	OPALIN
ACVR1	MYADM
ACVR1	INSRR
ACVR1	FYN
ACVR1	AXL
ACVR1	ERBB2
ACVR1	ACVR2B
ACVR1	TNFRSF10B
FNTA	TGFB1
FNTA	PTP4A2
FNTA	TGFBR1
FNTA	HDAC6
FNTA	VAV2
FNTA	TGM2
FNTA	INHBB
FNTA	STAT2
FNTA	SAFB2
FNTA	RPL13A
FNTA	DYRK1A
FNTA	HK2
FNTA	AMMECR1L
FNTA	HEYL
FNTA	NAP1L1
FNTA	FNTB
FNTA	DARS2
FNTA	TOP1
FNTA	BRCA1
FNTA	BRAF
FNTA	FGFR3
FNTA	KDM6A
FNTA	CAPN1
FNTA	ARFGAP1
FNTA	TSKS
FNTA	RPL18
FNTA	C10orf71
FNTA	EPB41L5
FNTA	FAM117B
FNTA	ARNT2
FNTA	XRCC3
FNTA	ATAD5
FNTA	BLM
FNTA	MTOR
FNTA	RPS19
FNTA	RECQL4
FNTA	PGGT1B
FNTA	AP4M1
FNTA	CDC42
FNTA	PRNP
FNTA	PRMT1
FNTA	MINA
FNTA	RRP1
FNTA	PPIF
FNTA	STAG2
FNTA	CENPV
FNTA	RNF169
FNTA	CHCHD2
FNTA	OGT
FNTA	DDX39A
FNTA	TNIK
FNTA	GRSF1
FNTA	RAB2B
FNTA	YKT6
FNTA	CAPN2
FNTA	SPDL1
FNTA	ZMYM1
FNTA	CHURC1_FNTB
FNTA	OGFOD1
FNTA	TP53TG5
FNTA	DGKZ
FNTA	RPL23AP32
FNTA	ZNF691
FNTA	KRT31
FNTA	TFPI2
FNTA	CENPF
FNTA	RPL15
FNTA	AGMAT
FNTA	SNX33
FNTA	LMNB2
FNTA	RPL23A
FNTA	PTP4A1
GATA2	PML
GATA2	HDAC3
GATA2	HDAC5
GATA2	SPI1
GATA2	POU1F1
GATA2	ZBTB16
GATA2	ZBTB32
GATA2	LMO2
GATA2	TAL1
GATA2	JUN
GATA2	ZFPM1
GATA2	SMAD4
GATA2	POU2AF1
GATA2	MED1
GATA2	EP300
GATA2	KAT2A
GATA2	ELAVL1
GATA2	AKT1
GATA2	TRIM23
GATA2	FHL3
GATA2	GOLGA2
GATA2	MDFI
GATA2	PSMA3
GATA2	TRAF1
GATA2	ADAMTSL4
GATA2	PRR20A
GATA2	KRT40
GATA2	KRTAP10_9
GATA2	KRTAP10_3
GATA2	NOTCH2NL
GATA2	BMI1
GATA2	FBXW7
GATA2	SKP1
GATA2	CUL1
GATA2	RBX1
GATA2	CDK1
GATA2	TRAPPC9
GATA2	TRAPPC10
GATA2	TRAPPC4
GATA2	IMPDH1
GATA2	CCNA2
GATA2	CDK2
GATA2	CDK4
GATA2	ZUFSP
GATA2	TNIP2
GATA2	NR2C2
GATA2	HIST1H4A
GATA2	MSX2
GATA2	RBPMS
GATA2	KRTAP11_1
GATA2	KRTAP8_1
GATA2	KRTAP21_2
GATA2	CYSRT1
GATA2	KRTAP3_1
GATA2	KRTAP6_3
GATA2	KRTAP13_3
GATA2	KRTAP7_1
GATA2	SNRPD3
GATA2	FASN
GATA2	TP53
PML	TDG
PML	CHFR
PML	DAXX
PML	SMAD3
PML	SMAD2
PML	ZFYVE9
PML	MAPK11
PML	MDM2
PML	RPL11
PML	MYB
PML	ANKRD2
PML	TP53
PML	TRIM69
PML	TOPBP1
PML	CCNT1
PML	SRF
PML	CREBBP
PML	SUMO1
PML	NCOR2
PML	SIN3A
PML	NCOR1
PML	HDAC1
PML	SKI
PML	HDAC3
PML	HDAC2
PML	RARA
PML	RXRA
PML	TRIM24
PML	RB1
PML	EIF4E
PML	RELA
PML	HHEX
PML	NR4A1
PML	STAT3
PML	JUN
PML	FOS
PML	ATF2
PML	UBE2I
PML	BCL6
PML	ZBTB16
PML	SP1
PML	ARNT
PML	TRIM27
PML	PLAGL1
PML	UBE2U
PML	NR2C1
PML	KAT5
PML	SATB1
PML	TERT
PML	NR3C1
PML	POLR2E
PML	PPARG
PML	MED7
PML	PCBD2
PML	CHD4
PML	SAP25
PML	ZNF506
PML	FOXO1
PML	HDAC7
PML	TOP2B
PML	SAP130
PML	HNRNPU
PML	RFC4
PML	NPM1
PML	MRTO4
PML	SNRNP40
PML	RUNX1
PML	SIAH1
PML	SF1
PML	SMARCA4
PML	KLHL20
PML	SPI1
PML	BANP
PML	UBE3A
PML	TGIF1
PML	SP100
PML	PIAS2
PML	SUMO2
PML	SUMO3
PML	AXIN1
PML	MAGEA2
PML	RNF4
PML	SETDB1
PML	PSME3
PML	H2AFX
PML	ATXN3
PML	PIAS1
PML	CSNK2A1
PML	MAF
PML	TERF2IP
PML	ARIH2
PML	USP7
PML	CSNK2B
PML	YAP1
PML	CTNNB1
PML	RANBP2
PML	RBCK1
PML	FBXO3
PML	CUL1
PML	SKP1
PML	RBX1
PML	PIN1
PML	UHRF1
PML	HIPK2
PML	TOPORS
PML	IKBKE
PML	ZMYM2
PML	SLC1A2
PML	WRN
PML	IER3
PML	RAD51
PML	CHEK2
PML	SYNE2
PML	MAPK3
PML	MAPK1
PML	SIAH2
PML	MYC
PML	ARID3A
PML	RUNX3
PML	RUNX2
PML	PKM
PML	CSNK2A3
PML	PLCG1
PML	ELF4
PML	BCL2
PML	AURKA
PML	SIRT1
PML	TP63
PML	NFATC1
PML	FAS
PML	MTOR
PML	CSNK1D
PML	EZH2
PML	SUZ12
PML	ECT2
PML	MAPK7
PML	CDK1
PML	CDK2
PML	CDK6
PML	RNF111
PML	LMNA
PML	HDAC6
PML	HDAC11
PML	RNF125
PML	KAT6A
PML	PSMA3
PML	CASP8AP2
PML	ADH1B
PML	NFKB1
PML	PLSCR1
PML	SH3GL1
PML	GLIS2
PML	JAK1
PML	ATF7IP
PML	ATXN1
PML	HTT
PML	EHMT2
PML	ATRX
PML	H3F3A
PML	HIRA
PML	ASF1A
PML	NCOA2
PML	EGFR
PML	RPL5
PML	RBL2
PML	E2F4
PML	TBX3
PML	TBX2
PML	PYCARD
PML	SKIL
PML	SENP1
PML	SNX11
PML	RFPL4B
PML	FHL3
PML	ACOT8
PML	PER2
PML	NTRK1
PML	TCF7L2
PML	IFI16
PML	PARK7
PML	DNM2
PML	KRAS
PML	CASC5
PML	FIP1L1
PML	DSN1
PML	SQSTM1
PML	PLOD3
PML	HOMER3
PML	ATP5J2
PML	TOMM20
PML	HMGXB4
PML	WDR5
PML	INTS7
PML	TCTN3
PML	UQCRQ
PML	TBC1D14
PML	COLGALT1
PML	SFXN3
PML	DPH7
PML	C1QTNF6
PML	NANP
PML	EME1
PML	GOLGA6A
PML	TIMM23
PML	MAP1LC3B
PML	GATA1
PML	STAT1
PML	STAT2
PML	NACC1
PML	PPARGC1A
PML	NR1I3
PML	CDKN2A
PML	USP11
PML	NF1
PML	TUBA3C
PML	GOPC
PML	TULP3
PML	KLHL40
PML	NDUFS1
PML	TRIML2
PML	WDR45B
PML	NDUFA2
PML	RNF123
PML	PADI3
PML	ARHGEF16
PML	CDH19
PML	SPTA1
PML	TRIM25
PML	TRIM22
PML	CIITA
PML	CACUL1
PML	PCBP1
PML	TES
PML	ZNF451
PML	EGLN3
PML	TRIB3
PML	KPNA4
PML	EIF3K
PML	ESR2
PML	DCPS
PML	TP53BP1
PML	BRCA1
PML	MDC1
PML	SP3
PML	TET2
PML	BMP7
PML	GBAS
PML	DNAJC11
PML	HADHB
PML	VDAC2
PML	VDAC3
PML	APEX1
PML	MAD1L1
PML	PAK7
PML	XRCC1
PML	CBFB
PML	PLEKHA4
PML	FANCD2
PML	BUB3
PML	ERCC6
PML	NEK4
PML	KIF14
PML	KIF20A
PML	BRD1
PML	BRD8
PML	PHIP
PML	TRIM66
PML	AIM2
PML	PYHIN1
PML	E2F1
PML	IL12RB1
PML	NFKB2
PML	HULC
PML	NUPR1
PML	BRD4
PML	CASP8
PML	RIN3
PML	DNAJB1
PML	DDX58
PML	LMNB1
PML	MAP1LC3A
PML	FXR1
PML	NAA40
PML	C3orf52
PML	XIAP
PML	TRIM52
PML	BIRC2
PML	CALM1
PML	S100B
PML	S100A2
PML	CALML3
PML	TNNC2
PML	TMED7
PML	USF1
PML	PRMT8
PML	SSUH2
PML	ZNF784
PML	TUBB3
PML	HIST1H4A
PML	KMT2A
PML	NSMCE2
PML	SMC5
PML	SMC6
PML	TERF2
PML	APP
PML	MORC3
PML	FBXW7
PML	PTPN11
PML	E2F3
RPA2	STAT3
RPA2	MCM2
RPA2	ORC2
RPA2	TP53BP1
RPA2	KIN
RPA2	ORC1
RPA2	ORC4
RPA2	ORC5
RPA2	MCM3
RPA2	MCM4
RPA2	MCM5
RPA2	HERPUD1
RPA2	ACP5
RPA2	GOLM1
RPA2	COPS6
RPA2	RBM48
RPA2	RPLP1
RPA2	UNC119
RPA2	MED31
RPA2	CRMP1
RPA2	EEF1A1
RPA2	GAPDH
RPA2	KIAA1377
RPA2	LRIF1
RPA2	UTP14A
RPA2	TLE1
RPA2	TUBB2A
RPA2	PRKDC
RPA2	XRCC6
RPA2	RPA1
RPA2	UNG
RPA2	RPA4
RPA2	SERTAD3
RPA2	XPA
RPA2	RAD52
RPA2	RPA3
RPA2	CREBBP
RPA2	MEN1
RPA2	RAD9A
RPA2	RAD1
RPA2	HUS1
RPA2	FANCM
RPA2	FYCO1
RPA2	RB1CC1
RPA2	CHD1L
RPA2	ATR
RPA2	PRIM1
RPA2	HNRNPUL1
RPA2	BLM
RPA2	RFWD3
RPA2	PCNA
RPA2	GTF2H1
RPA2	BID
RPA2	APC
RPA2	NEURL4
RPA2	CUL3
RPA2	APP
RPA2	POLD1
RPA2	DDX1
RPA2	PPIA
RPA2	PMPCB
RPA2	NUDT5
RPA2	UBXN1
RPA2	DYNC1H1
RPA2	ATP6V1A
RPA2	FN1
RPA2	ATM
RPA2	PAN2
RPA2	SDF4
RPA2	EIF4G2
RPA2	CFB
RPA2	SLC17A9
RPA2	CALCOCO2
RPA2	MARCKS
RPA2	PFDN2
RPA2	PRKACA
RPA2	ANP32A
RPA2	ARPC1B
RPA2	ARPC2
RPA2	CALU
RPA2	PPP2R5D
RPA2	SH3GLB1
RPA2	TPD52L2
RPA2	TPRKB
RPA2	UBQLN2
RPA2	PARP1
RPA2	HNRNPM
RPA2	SMARCAL1
RPA2	MYH9
RPA2	PARP14
RPA2	LIG3
RPA2	TOP3A
RPA2	FBXO18
RPA2	DHX36
RPA2	DNA2
RPA2	XRCC1
RPA2	HLTF
RPA2	XRN2
RPA2	HNRNPD
RPA2	GTF2I
RPA2	MYH10
RPA2	IQGAP1
RPA2	CDKN2AIP
RPA2	SFPQ
RPA2	RMI1
RPA2	MSI2
RPA2	RTEL1
RPA2	XRCC5
RPA2	TIAL1
RPA2	WRN
RPA2	FUS
RPA2	MPG
RPA2	TARDBP
RPA2	HNRNPA0
RPA2	PARP9
RPA2	HNRNPA2B1
RPA2	ANXA2P2
RPA2	PURB
RPA2	PNKP
RPA2	MSH2
RPA2	RFC5
RPA2	RBM4
RPA2	NPM1
RPA2	RBFOX2
RPA2	MSH3
RPA2	FLNA
RPA2	EIF2S1
RPA2	ACTB
RPA2	HNRNPA1
RPA2	NUDT21
RPA2	HNRNPAB
RPA2	KCNAB2
RPA2	YTHDF1
RPA2	XRN1
RPA2	YTHDF3
RPA2	SNRNP200
RPA2	NONO
RPA2	INTS6
RPA2	C14orf166
RPA2	ELAVL1
RPA2	CSNK1A1
RPA2	CUL1
RPA2	RBM14
RPA2	DTX3L
RPA2	FUBP3
RPA2	RFC4
RPA2	HNRNPU
RPA2	RPLP0
RPA2	RAVER1
RPA2	ACTA2
RPA2	PTBP1
RPA2	EWSR1
RPA2	PRDX1
RPA2	IMPDH2
RPA2	PARP12
RPA2	RNASEH1
RPA2	SLFN11
RPA2	RAB11B
RPA2	RPL7
RPA2	EEF1A2
RPA2	RAB13
RPA2	SERPINB12
RPA2	ANXA2
RPA2	NTHL1
RPA2	TAF15
RPA2	NTPCR
RPA2	DAZAP1
RPA2	YTHDF2
RPA2	CELF1
RPA2	ESRP2
RPA2	HNRNPDL
RPA2	MATR3
RPA2	SF3B1
RPA2	TUBB4B
RPA2	DHX15
RPA2	TUBA4A
RPA2	ATRIP
RPA2	ACTBL2
RPA2	HNRNPA3
RPA2	KHDRBS1
RPA2	RAB5C
RPA2	HSPB1
RPA2	SNRPB
RPA2	TUBA1C
RPA2	APEX1
RPA2	MYH11
RPA2	DDX5
RPA2	PRPF6
RPA2	DDX17
RPA2	RPS9
RPA2	RAB7A
RPA2	SEC22B
RPA2	RAB1A
RPA2	TUBB
RPA2	RPS7
RPA2	CAPZA1
RPA2	EMG1
RPA2	RAB8A
RPA2	RAI14
RPA2	HNRNPK
RPA2	PDS5A
RPA2	LMO7
RPA2	RBM27
RPA2	SF3B2
RPA2	NCL
RPA2	RPL13A
RPA2	RPS5
RPA2	LDHA
RPA2	PPP1CC
RPA2	RFC2
RPA2	EFTUD2
RPA2	SF3A1
RPA2	MPRIP
RPA2	CHTF18
RPA2	RBM25
RPA2	ILF3
RPA2	SF3B3
RPA2	RBM26
RPA2	SPTAN1
RPA2	BCAP31
RPA2	MNAT1
RPA2	DDX3X
RPA2	BCAS2
RPA2	MDC1
RPA2	RAB35
RPA2	RBM39
RPA2	RPL19
RPA2	RPL9
RPA2	BUB3
RPA2	RPS8
RPA2	CSNK1A1L
RPA2	RAB10
RPA2	TMEM33
RPA2	MYO1C
RPA2	DSP
RPA2	PRPF8
RPA2	TOP2B
RPA2	PABPC1
RPA2	TCOF1
RPA2	TFRC
RPA2	MYO1E
RPA2	RBM15
RPA2	PRPF40A
RPA2	SKIV2L2
RPA2	MYOF
RPA2	PPP1R10
RPA2	SMC3
RPA2	INTS3
RPA2	THOC2
RPA2	RAD50
RPA2	SYMPK
RPA2	CLTC
RPA2	KIAA0196
RPA2	TRIM28
RPA2	ARHGEF2
RPA2	HNRNPR
RPA2	LIMCH1
RPA2	ALPP
RPA2	CDC5L
RPA2	CKAP5
RPA2	RPL6
RPA2	SMC1A
RPA2	SMC2
RPA2	HSPA8
RPA2	CCAR2
RPA2	LIMA1
RPA2	LMAN2
RPA2	MYO1B
RPA2	WDR82
RPA2	ADAR
RPA2	FKBP15
RPA2	HNRNPL
RPA2	ILF2
RPA2	MOV10
RPA2	RFC1
RPA2	SPTBN1
RPA2	THOC6
RPA2	AHNAK
RPA2	PRRC2A
RPA2	CHD4
RPA2	DHX9
RPA2	HSPA5
RPA2	KDM1A
RPA2	MRE11A
RPA2	MTHFD1
RPA2	NAPA
RPA2	RPRD1B
RPA2	SYNCRIP
RPA2	TOP2A
RPA2	DDX23
RPA2	DNTTIP1
RPA2	LOC442497
RPA2	SCAMP3
RPA2	U2SURP
RPA2	TSR1
RPA2	WDR3
RPA2	ADD1
RPA2	CAPRIN1
RPA2	CCNH
RPA2	CPSF7
RPA2	EXOSC10
RPA2	GTF2H3
RPA2	MAP4
RPA2	NBN
RPA2	POLA1
RPA2	PSIP1
RPA2	RAB2A
RPA2	RFC3
RPA2	RPL18A
RPA2	SNRNP40
RPA2	SRBD1
RPA2	TAGLN2
RPA2	TMPO
RPA2	TPX2
RPA2	AP1B1
RPA2	BAG2
RPA2	BBX
RPA2	ELMSAN1
RPA2	CALD1
RPA2	CANX
RPA2	CDK7
RPA2	COPA
RPA2	CSNK2A2
RPA2	DDX46
RPA2	EGFR
RPA2	ERGIC1
RPA2	GEMIN5
RPA2	GTF3C2
RPA2	PKP3
RPA2	POLR1B
RPA2	POLR2E
RPA2	RALY
RPA2	SMC4
RPA2	STRBP
RPA2	THOC7
RPA2	TRIP12
RPA2	WDR33
RPA2	ATP6V0D1
RPA2	C7orf50
RPA2	CAV1
RPA2	CLINT1
RPA2	COBL
RPA2	CPSF1
RPA2	CTTN
RPA2	DDB1
RPA2	DIDO1
RPA2	DNAJC9
RPA2	EDC4
RPA2	EIF2S2
RPA2	ESYT1
RPA2	HCFC1
RPA2	INTS1
RPA2	MORF4L2
RPA2	PCF11
RPA2	PPP2CA
RPA2	RAB14
RPA2	RAB6B
RPA2	RPL15
RPA2	RPS7P4
RPA2	SMARCA5
RPA2	THOC1
RPA2	TPM2
RPA2	UBC
RPA2	ZNF638
RPA2	AKAP8
RPA2	AP2A1
RPA2	AP2A2
RPA2	AP2B1
RPA2	ARG1
RPA2	CHERP
RPA2	EPRS
RPA2	EXOSC7
RPA2	EXOSC8
RPA2	FBL
RPA2	GEMIN4
RPA2	HNRNPCL1
RPA2	HNRNPF
RPA2	HNRNPH1
RPA2	ITGB1
RPA2	KIAA1033
RPA2	MED4
RPA2	MYO1F
RPA2	NIPBL
RPA2	NUMA1
RPA2	PABPC4
RPA2	PELP1
RPA2	PGRMC1
RPA2	PPP1R12A
RPA2	PRPF19
RPA2	RAB6A
RPA2	RAD21
RPA2	RBM10
RPA2	RPL10L
RPA2	RPL13P12
RPA2	RPL18
RPA2	RPRD2
RPA2	RPS3A
RPA2	RTN4
RPA2	RUVBL2
RPA2	SEH1L
RPA2	SCAF4
RPA2	SMARCC2
RPA2	TCERG1
RPA2	TERF2
RPA2	TEX10
RPA2	USP7
RPA2	WAPAL
RPA2	WDHD1
RPA2	ZCCHC8
RPA2	ZFR
RPA2	ZNF598
RPA2	HUWE1
RPA2	APITD1
RPA2	STRA13
RPA2	RPAIN
RPA2	XPC
RPA2	SUPT16H
RPA2	PARP2
RPA2	SSRP1
RPA2	CETN2
RPA2	HMCES
RPA2	HIST2H2AB
RPA2	HYPK
RPA2	DARS
RPA2	DARS2
RPA2	UBE2A
RPA2	TXNDC5
RPA2	KRAS
RPA2	CEP162
RPA2	MAX
RPA2	RBPJ
RPA2	TP53
RPA2	FOXA1
RPA2	FOXA3
RPA2	FOXB1
RPA2	FOXJ3
RPA2	FOXN1
RPA2	FOXP1
RPA2	NF2
RPA2	USP37
RPA2	NFATC2
RPA2	EYA1
RPA2	EYA4
RPA2	POLL
RPA2	ERCC1
RPA2	STYX
RPA2	SPTA1
RPA2	DLD
RPA2	VCP
RPA2	ZUFSP
RPA2	CTNNB1
RPA2	HNF1B
RPA2	YAP1
RPA2	AKAP9
RPA2	YWHAE
RPA2	NDEL1
RPA2	CASK
RPA2	PRKCI
RPA2	DMRTB1
RPA2	MARK2
RPA2	PRC1
RPA2	MED1
RPA2	PCM1
RPA2	UBE2M
RPA2	NKX2_1
RPA2	LNX2
RPA2	HERC2
RPA2	DPF2
RPA2	PPT1
RPA2	SNAI1
RPA2	MCM6
RPA2	MCM7
RPA2	CDC45
RPA2	TIPIN
RPA2	CLSPN
RPA2	RAD17
RPA2	MCMBP
RPA2	CDK1
RPA2	CDK2
RPA2	CDK4
RPA2	RB1
RPA2	WDR76
RPA2	HIST1H4A
RPA2	HIST1H2BB
RPA2	HIST1H2AB
RPA2	RAB11A
RPA2	TGOLN2
RPA2	AIFM1
RPA2	LMNA
RPA2	CAT
RPA2	BRCA1
RPA2	ATG16L1
RPA2	BRCA2
RPA2	PALB2
RPA2	ETAA1
RPA2	RNASEH2A
RPA2	NR2C2
RPA2	RBBP8
RPA2	PPP4C
RPA2	PPP4R2
RPA2	EHMT2
RPA2	ERCC4
RPA2	PPARG
RPA2	RAD51
RPA2	ATXN3
RPA2	TCF7L2
RPA2	MAB21L2
RPA2	BIRC3
RPA2	TRAIP
RPA2	GINS4
RPA2	HELB
RPA2	TIMELESS
RPA2	PRIMPOL
RPA2	CCNC
RPA2	PLEKHA4
RPA2	FANCD2
RPA2	NGB
RPA2	ZBTB14
RPA2	PDCD4
RPA2	RBMS1
RPA2	AURKB
RPA2	SSBP1
RPA2	NUPR1
RPA2	RBM45
RPA2	BRD4
RPA2	DTX2
RPA2	FBP1
RPA2	LGALS9
RPA2	LLGL1
RPA2	HIST1H2BG
RPA2	HIST1H3A
RPA2	TERF2IP
RPA2	PIAS1
RPA2	PIAS4
RPA2	FAM115A
RPA2	PHIP
RPA2	BTF3
RPA2	SF1
RPA2	TMPRSS2
RPA2	TOP3B
RPA2	CTSL
RPA2	IFITM1
RPA2	IFITM3
RPA2	TMPRSS11B
RPA2	CLEC4D
RPA2	ACE2
RPA2	CLEC4E
RPA2	AJUBA
RPA2	MAP1LC3B
STAT3	RET
STAT3	EGFR
STAT3	EPHA5
STAT3	JAK1
STAT3	TRIP10
STAT3	AR
STAT3	NR3C1
STAT3	MYOD1
STAT3	NDUFA13
STAT3	KAT5
STAT3	CREBBP
STAT3	EP300
STAT3	SMAD1
STAT3	STAT1
STAT3	PTPN11
STAT3	IL1RAP
STAT3	IL2RB
STAT3	FES
STAT3	NCOA1
STAT3	ESR1
STAT3	PIAS3
STAT3	PTPN2
STAT3	CCND1
STAT3	HSP90AA1
STAT3	KHDRBS1
STAT3	ERBB2
STAT3	MTOR
STAT3	ELP2
STAT3	PTK2
STAT3	JUN
STAT3	IFNAR1
STAT3	TSHR
STAT3	HNF1A
STAT3	IL6ST
STAT3	PDIA3
STAT3	NFKB1
STAT3	RELA
STAT3	IL6R
STAT3	NMI
STAT3	EIF2AK2
STAT3	RAC1
STAT3	SRC
STAT3	BMX
STAT3	GTF2I
STAT3	CDKN1A
STAT3	GHR
STAT3	CCR5
STAT3	JAK2
STAT3	HIF1A
STAT3	MET
STAT3	CTR9
STAT3	ALK
STAT3	HOXC11
STAT3	STAT6
STAT3	SS18L1
STAT3	PCBD2
STAT3	SP1
STAT3	BCL3
STAT3	PELP1
STAT3	DNMT1
STAT3	HDAC1
STAT3	RB1
STAT3	HDAC2
STAT3	HDAC3
STAT3	NFKBIZ
STAT3	CEBPB
STAT3	SMARCA4
STAT3	CDK9
STAT3	FGFR1
STAT3	FGFR2
STAT3	PPP2R1B
STAT3	TIRAP
STAT3	PRKCD
STAT3	MAPK8
STAT3	PGR
STAT3	SIRT1
STAT3	SETD7
STAT3	KDM1A
STAT3	RUNX2
STAT3	ELAVL1
STAT3	BHLHE40
STAT3	CD44
STAT3	DAXX
STAT3	SOCS7
STAT3	IRAK1
STAT3	MAP3K7
STAT3	MAPK1
STAT3	FHL2
STAT3	TRAF6
STAT3	ZFHX3
STAT3	APEX1
STAT3	PTPN1
STAT3	JAK3
STAT3	TRIM28
STAT3	HCK
STAT3	LYN
STAT3	FYN
STAT3	FGR
STAT3	HES1
STAT3	HES5
STAT3	SIN3A
STAT3	BICD1
STAT3	ECH1
STAT3	SRI
STAT3	SULT2A1
STAT3	MRPS31
STAT3	BCKDK
STAT3	CORO1A
STAT3	GNL3
STAT3	OGDHL
STAT3	NR4A1
STAT3	CAPN1
STAT3	MORC4
STAT3	RPS9
STAT3	HIVEP1
STAT3	ASXL1
STAT3	RPL11
STAT3	NIF3L1
STAT3	SUPT20H
STAT3	HLA_A
STAT3	AMBP
STAT3	CAPNS1
STAT3	LAMB2
STAT3	HNRNPM
STAT3	SIAH1
STAT3	SIAH2
STAT3	SCAF11
STAT3	MAP3K13
STAT3	SPRY1
STAT3	SSSCA1
STAT3	ZFPM2
STAT3	ARFIP2
STAT3	SRRT
STAT3	ERBB2IP
STAT3	IL22RA1
STAT3	CEP120
STAT3	LUC7L2
STAT3	PSMG3
STAT3	ARFIP1
STAT3	IVNS1ABP
STAT3	MSH2
STAT3	PUS7
STAT3	TBC1D15
STAT3	TBCD
STAT3	BRD4
STAT3	ADRB2
STAT3	COPS5
STAT3	HIC1
STAT3	USP22
STAT3	GNB2
STAT3	GADD45A
STAT3	BLK
STAT3	LMO2
STAT3	SYK
STAT3	SHMT2
STAT3	MOV10
STAT3	NXF1
STAT3	NFKB2
STAT3	AZU1
STAT3	CACNG2
STAT3	NXPH2
STAT3	DDX19B
STAT3	RP2
STAT3	TRPV5
STAT3	TCEAL1
STAT3	IDE
STAT3	NTRK1
STAT3	BRWD1
STAT3	FAM208B
STAT3	CCDC87
STAT3	DOK2
STAT3	DOK3
STAT3	FAM117B
STAT3	GSTCD
STAT3	HESX1
STAT3	KRTAP10_7
STAT3	MAPKAPK2
STAT3	MPZL1
STAT3	NUFIP2
STAT3	PAQR7
STAT3	PIK3R3
STAT3	RABGAP1
STAT3	SH2D2A
STAT3	TM4SF19
STAT3	TWIST1
STAT3	VPS39
STAT3	WDFY3
STAT3	ZNF281
STAT3	ZNF829
STAT3	ABL2
STAT3	CA8
STAT3	CBL
STAT3	DTNA
STAT3	LASP1
STAT3	LCK
STAT3	PIK3R1
STAT3	PIK3R2
STAT3	PPARD
STAT3	SH3BP2
STAT3	BATF3
STAT3	CHTF18
STAT3	CNDP2
STAT3	KLF15
STAT3	NACAD
STAT3	NXT2
STAT3	OFCC1
STAT3	PINK1
STAT3	TDG
STAT3	ZNF557
STAT3	ATF3
STAT3	MNDA
STAT3	PAFAH1B2
STAT3	IGF1R
STAT3	PDGFRA
STAT3	PDGFRB
STAT3	STAT5B
STAT3	ANKRD26P1
STAT3	KIF27
STAT3	PLA2G4A
STAT3	LRRFIP2
STAT3	HSP90B1
STAT3	RRAD
STAT3	FBXW7
STAT3	STMN1
STAT3	MAGEC2
STAT3	RFWD2
STAT3	CREB1
STAT3	RELB
STAT3	CDK15
STAT3	LRRC32
STAT3	IL20RA
STAT3	TBC1D22B
STAT3	TMEM206
STAT3	MBLAC2
STAT3	VASN
STAT3	C3AR1
STAT3	PVR
STAT3	DLK2
STAT3	ANXA2
STAT3	TRIM25
STAT3	TES
STAT3	HDAC6
STAT3	PPP2R4
STAT3	CA9
STAT3	VEGFA
STAT3	PGK1
STAT3	EFTUD2
STAT3	AAR2
STAT3	PIH1D1
STAT3	RNF4
STAT3	ESR2
STAT3	TRIM11
STAT3	TRIM24
STAT3	MYOF
STAT3	MMP1
STAT3	MMP2
STAT3	KAT2B
STAT3	GOLPH3
STAT3	OCIAD1
STAT3	OCIAD2
STAT3	KRT17
STAT3	KIAA1429
STAT3	CSF2RB
STAT3	ZC3H7A
STAT3	TRIM59
STAT3	NR2C2
STAT3	USP28
STAT3	GBF1
STAT3	BICD2
STAT3	TMUB1
STAT3	DUT
STAT3	WWP2
STAT3	IMPDH2
STAT3	POM121
STAT3	MEG3
STAT3	PLEKHA4
STAT3	GLI1
STAT3	PTCH1
STAT3	RRAS2
STAT3	CEP70
STAT3	UPF3A
STAT3	HSPB1
STAT3	SOCS3
STAT3	TNFAIP3
STAT3	HSCB
STAT3	CIT
STAT3	CHMP4B
STAT3	IL22RA2
STAT3	MYC
STAT3	BCAR1
STAT3	NPC1
STAT3	GAS5
STAT3	EIF3F
STAT3	VHL
STAT3	CUL4A
STAT3	HIF1AN
STAT3	POU2F1
STAT3	TAB3
STAT3	ATG5
STAT3	TP53
STAT3	NFE2L2
STAT3	NAA40
STAT3	COMP
STAT3	GYPA
STAT3	SPSB4
STAT3	HECTD1
STAT3	OR2A4
STAT3	PPP2R2B
STAT3	SEMA4C
STAT3	STX17
STAT3	RNF115
STAT3	C18orf21
STAT3	METTL21B
STAT3	SARAF
STAT3	PRTN3
STAT3	PHF11
STAT3	MBNL1
STAT3	AGPAT1
STAT3	ETNK2
STAT3	SSBP2
STAT3	CCR1
STAT3	GPR45
STAT3	PIGT
STAT3	C1orf35
STAT3	SSUH2
STAT3	MARCH8
STAT3	MAP2K3
STAT3	MDM2
STAT3	OPTN
STAT3	RPS6KA1
STAT3	RPS6KA3
ARF1	GGA3
ARF1	CHRM3
ARF1	GGA1
ARF1	PLD2
ARF1	NOA1
ARF1	WBP11
ARF1	EEF1G
ARF1	COPB1
ARF1	COPG1
ARF1	AP1G1
ARF1	AP1B1
ARF1	AP3S2
ARF1	COPE
ARF1	CYTH2
ARF1	ARFIP1
ARF1	ARFIP2
ARF1	AP4M1
ARF1	AP4E1
ARF1	PLD1
ARF1	RALA
ARF1	OPRM1
ARF1	KDELR1
ARF1	UBC
ARF1	HERC1
ARF1	CDK2
ARF1	GRK5
ARF1	ARF3
ARF1	VCAM1
ARF1	ATF2
ARF1	ITGA4
ARF1	MMS19
ARF1	TMEM106A
ARF1	FBXO6
ARF1	HUWE1
ARF1	GGA2
ARF1	CUL7
ARF1	UNK
ARF1	ACADM
ARF1	AHSA1
ARF1	RAB5B
ARF1	RAB5C
ARF1	ARF4
ARF1	ARF5
ARF1	ARFGAP1
ARF1	ARFGAP2
ARF1	ARFGAP3
ARF1	CCT3
ARF1	CCT6A
ARF1	EIF2B1
ARF1	ETFA
ARF1	GALE
ARF1	GLRX5
ARF1	LDHA
ARF1	LDHAL6A
ARF1	LDHAL6B
ARF1	LDHB
ARF1	LDHC
ARF1	PAICS
ARF1	PRKACB
ARF1	RAB11A
ARF1	RAB11B
ARF1	RAB1A
ARF1	RAB1B
ARF1	RAB2A
ARF1	RAB5A
ARF1	RAB6A
ARF1	RAB6B
ARF1	SAR1A
ARF1	TUFM
ARF1	USP39
ARF1	PLEKHA8
ARF1	AGAP1
ARF1	AGAP2
ARF1	CDC73
ARF1	WWP2
ARF1	PRNP
ARF1	DUSP22
ARF1	PTPN1
ARF1	PTPN18
ARF1	COQ2
ARF1	COX15
ARF1	DLD
ARF1	DNM1L
ARF1	PARK7
ARF1	SOAT1
ARF1	VDAC1
ARF1	ASAP1
ARF1	PXN
ARF1	HTR2A
ARF1	CTNNB1
ARF1	KRAS
ARF1	AAR2
ARF1	DPF2
ARF1	AGR2
ARF1	WWOX
ARF1	RECQL4
ARF1	TRAPPC12
ARF1	HSP90AB1
ARF1	SEC24C
ARF1	SEC31A
ARF1	TRAPPC13
ARF1	TRAPPC2L
ARF1	UBE2M
ARF1	SEC23IP
ARF1	TSC1
ARF1	SLC39A3
ARF1	B3GNT2
ARF1	NPRL2
ARF1	IGF1R
ARF1	SEC23B
ARF1	TSC2
ARF1	DEPDC5
ARF1	MTF2
ARF1	EZH2
ARF1	KHSRP
ARF1	RABGEF1
ARF1	VPS51
ARF1	CAND1
ARF1	HDAC8
ARF1	RICTOR
ARF1	CBL
ARF1	SEC24A
ARF1	UBE2J1
ARF1	SLC39A7
ARF1	GCNT2
ARF1	ARIH2
ARF1	POLE3
ARF1	SLC33A1
ARF1	B4GALT3
ARF1	MAN2A1
ARF1	TBL1XR1
ARF1	MAN1A1
ARF1	NCOR1
ARF1	B4GALT1
ARF1	SLC30A5
ARF1	MAN1B1
ARF1	AP3B1
ARF1	KIAA1429
ARF1	ZC3H7A
ARF1	TET2
ARF1	NRAS
ARF1	GORAB
ARF1	SCYL1
ARF1	HOOK1
ARF1	BIRC3
ARF1	PLEKHA4
ARF1	PINK1
ARF1	ERBB2
ARF1	DUX4
ARF1	CHMP4B
ARF1	CHMP4C
ARF1	FGD5
ARF1	PLEKHG4
ARF1	ARHGAP31
ARF1	ARHGAP36
ARF1	PLEKHG6
ARF1	EGFR
ARF1	RBM39
ARF1	MKRN2
ARF1	AKAP1
ARF1	ARF6
ARF1	B3GAT1
ARF1	C11orf52
ARF1	CKAP4
ARF1	CXADR
ARF1	DIRAS3
ARF1	ELOVL5
ARF1	EMD
ARF1	ERGIC1
ARF1	GJA1
ARF1	GJD3
ARF1	HSD17B11
ARF1	HSD3B7
ARF1	IMPDH2
ARF1	LAMP2
ARF1	LAMP3
ARF1	LAMTOR1
ARF1	KIAA1715
ARF1	LRRC59
ARF1	LYN
ARF1	MARCKS
ARF1	METTL7A
ARF1	PANX1
ARF1	PEX3
ARF1	RAB35
ARF1	RAB3B
ARF1	RAB4A
ARF1	RAB9A
ARF1	RHOB
ARF1	RPN1
ARF1	RPN2
ARF1	SEC61B
ARF1	SEC62
ARF1	SSR1
ARF1	STIM1
ARF1	STX4
ARF1	STX7
ARF1	TMPO
ARF1	ZFPL1
ARF1	NEDD8_MDP1
ARF1	DENND1A
ARF1	DENND1B
ARF1	CALCOCO2
GGA3	TSG101
GGA3	ARF3
GGA3	M6PR
GGA3	CLTC
GGA3	RABEP1
GGA3	LAPTM5
GGA3	NEDD4
GGA3	VPS18
GGA3	VPS11
GGA3	UBC
GGA3	PACS1
GGA3	ARF6
GGA3	IGF2R
GGA3	SYNRG
GGA3	CLINT1
GGA3	BACE1
GGA3	TBC1D3
GGA3	STAB1
GGA3	GGA1
GGA3	GGA2
GGA3	SORT1
GGA3	CDKN2A
GGA3	MET
GGA3	CRK
GGA3	MON2
GGA3	RNF11
GGA3	ITCH
GGA3	MOV10
GGA3	NXF1
GGA3	TOLLIP
GGA3	HAUS4
GGA3	TMEM17
GGA3	CDH1
GGA3	CYTH2
GGA3	ITGB1
GGA3	SNX17
GGA3	ADRA2B
GGA3	ADRA2A
GGA3	NTRK1
GGA3	LRP10
GGA3	MYO6
GGA3	ARAP3
GGA3	BET1
GGA3	TGOLN2
GGA3	EGFR
GGA3	KRAS
GGA3	BICD1
GGA3	TRAPPC6A
GGA3	UPRT
GGA3	TRIM23
GGA3	PLEKHB2
GGA3	P4HA3
GGA3	RNF214
GGA3	ZNF497
GGA3	DAZAP2
GGA3	LITAF
GGA3	SMAP2
GGA3	DDX58
GGA3	ACBD5
GGA3	AP2B1
GGA3	ATG12
GGA3	B3GAT1
GGA3	CLTA
[truncated: 676,932 more rows]
